# Supplementary material for: Functional genomic analysis of the isolated potential probiotic Lactobacillus delbrueckii subsp. indicus TY-11 and its comparison with other Lactobacillus delbrueckii strains
Source: Microbiol Spectr. 2024 May 21;12(7):e03470-23. doi: 10.1128/spectrum.03470-23 (PMC11218508; doi:10.1128/spectrum.03470-23)
Supplement: Fig. S1 — Phylogenetic tree-1. [file spectrum.03470-23-s0001.xlsx]

## Sheet: Sheet1
Fig: S1. Phylogenetic tree-1. Combined nucleotide sequence alignment for 332 genes from 262 genomes was used for phylogeny. The tree was inferred using Neighbor-Joining method. The new genome TY-11 was at the bottom.
