# Supplementary material for: Functional genomic analysis of the isolated potential probiotic Lactobacillus delbrueckii subsp. indicus TY-11 and its comparison with other Lactobacillus delbrueckii strains
Source: Microbiol Spectr. 2024 May 21;12(7):e03470-23. doi: 10.1128/spectrum.03470-23 (PMC11218508; doi:10.1128/spectrum.03470-23)
Supplement: Table S1 — Genome sequence. [file spectrum.03470-23-s0002.xlsx]

## Sheet: Sheet1
Table S1. Genes of TY-11 Genome annoted by Prokka.
Gene ID and Name (PROKKA 1.13)	Amino Acid Sequences
LPJCKDFM_00001 APC family permease	MDELDKKGNYISWQTLAMMAFVTVIGLEDIMYNFQNQGMAVITSWVLMMFLYVVPYALIVGHLGSVFNHEGGGLSSWVRATDGEFLGYFTAWTYWAASIPYVVDTANCLLVDVGWGLTGTDEFEDPKFLSTAMFTAIIFVIFILLTFSGLAKSGGKTATPFTWKTIIPKFDLKYFSTVGMLIYAVNGSELVAPYVTRMKDPKREFPKAMIALALMTCFLTIFSSIALGIYIDANHMPNDLKMNGEYYVFGAMGKQFGVGKLFVYIYAWASFFYNVALLSVLLDAMTRMLISDTGDKYMPKFLKKTNKDGLPINGYILTVFLSGFIMVLGIFLPDMNDIFNWLLNLNGIISPAVTCWIFYSFMKVRGKNSSKYPSVYRYIKNDTFAWWVGFALLAVTAVA…
LPJCKDFM_00002 peptide-methionine (S)-S-oxide reductase MsrA	MEKKLDSAIFAGGCFWCMVAPFDTLPGIESVTAGYTGGHVPNPTYEQVCSHTTGHTEAVKIVFDPDLMSYEDLLGYYWQVTDPTDASGQFQDRGDNYRPVIFYNSPEQKAAAEKSKQELAESGRFDDPIVTKIEPAAPFYEAEDYHQQFYLKHPDRYAAEEAGGRAQFIKEHWGK
LPJCKDFM_00003 patatin family protein	MRGLYTAGVTDVLMKYGIKFDGAVGVSAGVTFGCNYKSLQPGRVLRYNLRYGSRPQFKSWRSWLKTGDLYGADFCYYTLPEVLDPFDTAAFARNPMDFWCVATDVETAQPAYHKLTTGKGRDVAWIRASASIPVFARPVKIGGHAYWDGGVSDSIPVRFLLDKGYDKAVVILTQPAGYQKEPSRLQPVVDRVLKKYPAVVARLRQRHVEYNACLAYIAKEEAAGRIFVFRPSQDIGVSAMEKDPNRLKAVYRVGVRDAKRQLAALKEFLQD
LPJCKDFM_00004 zinc ABC transporter substrate-binding protein	MKKTHRQLIIWPILLLTTLFLAGCAKDEQSSKSQIKIVTSTNIYADIAQNIVGKYGKATALIANGNSNPHDYEPTTNAAKTVADADIIVANGMGYDSWMGNLAASNSKKAIKVGEDLMQLDSSTNPHIWYNLNMPKKYVAYLVKKLSKLDKKHASYYQAQGKKYLQKIAKIEKVADGIRGSKAKPVFVSEPVFDYALERAGFKIGNKNFEEATEKETDPSAAVIAQMNEAIKKKQIAFFVNNTQASSDTVKYFVKKAKKQSIPIVEVRETMPNKVSYADWMLANYQKLAKFGD
LPJCKDFM_00005 VanZ family protein	MNDFKFSKREKIYLLLALAVLVMLFISSSMTYHEQKMKAGFIHTYLGWLEDLIHRLNIYYGGVWHNVKTDGSAGFTQFVVRKLAHFTSYFFYGLFAYLGLRRDFVIKWTGPLFVWASAFAFAAMDEFHQFLTGDRTPSVHDVMLDASGALLAIVLAVIFYQVKQGRERKKSAI
LPJCKDFM_00006 YebC/PmpR family DNA-binding transcriptional regulator	MSGHSKWHNIQGRKNAQDAKRGKVFQKLSREIYMAAKSGGPDPSGNPSLRLVMDKARAANMPKDNIQRAIKKAQGNSDEHYDEVIYEGYAPGGVAILVEALTDNKNRTASSVRVAFTRNGGSLGATGSVAYMFDRKGYIVIDRSTTDADEDQMLMDVMEAGGDDLQTSDDAYEIYTDAKSFTAVRDALEKAGYQLAVSELTMVPQNTTPVPADKKEQFEKLVDALEDDDDVSNVYTAAADEEE
LPJCKDFM_00007 competence type IV pilus ATPase ComGA	MEVADKARQMLKEAVRIRASDIFFLPKKGRYKLRLRAGDLEERPSLTREAGNELINWFKYQAEMDIAEHRRPQVGSMAVNLAGQDYWLRLSSVGDYRGEDSLVIRIIYALGESRYFFPDQFRDLVDLCWLRGMIVTSGPTGSGKTTTMYELARKLSQTKMVMTIEDPVEVYEESFFQAQVNAGAGISYASLLKAALRHRPDVLIIGEIRDEETAHLAVDAALSGHLVLATVHAKSTYQTISRLESLGVKNNELVNCLTAVSYQRLLPGEKGPACLLDLASREDLLAALGQSVRGNFAAWEENLSRLVEKGEISADVARQYKGG
LPJCKDFM_00008 type II secretion system F family protein	MWQGNIKAAKLKQSEQVELLAFLANCLKNGFSLTKSLQLLPLLWPQRKKQLARLDEKMRQGEELSQLLAGLGFNKTTVTQLDMALSQGRLDESLAQLALLGRMKNEQVKKLEGELAYPVVLAGMMTLILIFMQNFLSVEFAGSSAKQGDLLLLILVFLLFLVIMLVVIAAAYMKKQDYQSFKKLLAWPVFGPVVALYGQYLISYDLGMLLASGFSLRQMCDFACRQAPGSLQEEVGRRARDAILRGKKVEEVIQKEPFLSQELLMLLQAGSEREELSRQCLLLSRLLFNRLRQKLSKLIVNVQPVCFILIGLCIIGMYLKLLLPIYDSMQQL
LPJCKDFM_00009 competence type IV pilus major pilin ComGC	MKHLRRFWPKRQRAFTLIEMVIVVAIIATLVLLISPNLLAQKDHADKRTNDAFTTTIQTQVELYEENTGKKPASFQEMVDAHYLTQKQEKQAEDKKLAIGDFAKGGE
LPJCKDFM_00010 type II secretion system GspH family protein	MRQKAFSLLETVITLAIAGMLLGIGEMSFQGFEDKINFDRFCRQAAGLFQEKIRSAAITGKKVVIYNQSSQGKLEVIQDGRHESLKIPDGVTVYTNFNNTSGWTISSDGTTSQAFTLRIIKNDQGKKEYEKAYTFLLSWGKINEK
LPJCKDFM_00011 type II secretion system GspH family protein	MKSKQEGFLALEAVVALAIVCIALTAMVTCLSGLKKLEQESSQRANQALAYRMLKECPVKRVKVRDHEYVLTGKGDLYDETQQKICQK
LPJCKDFM_00012 hypothetical protein	MMKPSRRFARSKAFSLLETMVALLVTVICLSLLSSSLKLFTLFEKDRHDPNELVFSYVQFAKFLKKDSQRAYIDLENSNPLKIMFIKEEKKKDKKGEEKIDKAGYVLEMDNGGNNLRVRRSGPDGGNMTLLPIWGATFAARDGLMEVHINEKGKRSILYFKVDKASEKEKEAEKKTEDQKTDQAKPTKGERPADQRAAASHDNSAD
LPJCKDFM_00013 class I SAM-dependent methyltransferase	MNRIEELFGQTLEAVECLQEALNVPLADALVETFDNLESGEIRVEMGAPDQKTVAELEERYAALDYKNWSKAQKEQVYGLLVLKAVNDDGRDANQMPTPPLLATVLTLFMDKLLPKRKQVLLDPAVGSGNLLFSVDQQLAAQNHSEDRFDLVGLDNDEEMLNLADVAAHLAGLKADFYCQDALTGWPVKPDVVVSDLPIGFYANDDNAKNFDLRTKEGHAYAHVLFVEQIVKNLAEDGFAFLLVPQNMLTGTVGADFMPWLASKVYLQAIVQLPSSLFQSKISQKSILIFQNHGQSKPPKEVLLTKLENLKKEESLVALNIKLNEWYTKKDN
LPJCKDFM_00014 acetate kinase	MDKILAINSGSSSFKYKLFSLADESVLASGLGDRIGIDGSTFSMKLADGTKHEAEVDLPNQEVAVQTLLDWLKEYGVIADVKEIVGVGHRIVNGGELFPDSAIIDKDNIHKVFDLTNYAPLHNPAEGHVVQAFMNILPDVPQVGVFDTSFHQSMDEVHYIYSLPYEYYEKYKARKYGAHGTSVRYVSGKAAELLGKDLKDLKLVVCHLGSGASVTAVKDGKCYDTSMGFSPLAGVTMGTRSGDVDPSVLQYIMKKEGITDFNEMIDILNHKSGLLGLSGISSDMRDIRNSDDKRAKLADAVFINRVVRYVGSYIAEMGGADAVVFTAGIGEHDDVVREGVMKSLSFMGVDFDDAANKAANEGFITKEDSKLAGLIIPTDEELMIERDVVRLAKLK
LPJCKDFM_00016 hypothetical protein	MKPKEFLLGAYSCQKVNDKSRTKLKVDLSPGLLPTALFAWAVYKFLTSGDD
LPJCKDFM_00017 response regulator transcription factor	MKILMVEDDKSVSQMMELFFKKEGWEQVSAYDGEEAVEIFQTHPRDFDIITLDLNLPKKDGIQVAKEIRRISETVPIIMVTARDSESDQVLGLGVGADDYVTKPFSPIALIARIKALYRRVMLEGQPRNLPKNIPSNDFDLETNHIRISKSRREVYFDENRVEGLTPKEFDLLYTMAQKPKQVFSREQLLELVWGYEYFGEERTVDAHIKKLRQKLEKSGPQIIQTVWGVGYKFDDSQVNA
LPJCKDFM_00018 HAMP domain-containing histidine kinase	MKLIYQHILSFLIVILTSVMIIGFSTINYQKEQAYQSNYTRLESYAENLSTLQLYSKKTQSKNSPPVFSADFLQKFSFVMRDENLKLFLMDKNFKTTYPLGGYDILKKSAKSMLKKGKVVQIKDDHSSEQQDLAPKVQGRVKHYGLRKRSNRLFAAESYTWVVVPQVQGSGSNKKIVGAIMIGSRVKDVLQTVSQAKANLARALVITFAVSLILSFILAYYQTGRIKKLSLAARKVADGDLDVQVDHRHADEIDDLAENFNEMVRSLKASNEEVKAQEERRDQFMQDVAHEMRTPLTTINGLLEGMKYDAIPEESIPESIDLMSRETKRLIRLVNENLDYEKIRSGKIQMMKSQFNARTIMNDVQQQLTQNAAKNGDKIILDAPEDLPVYADQDRFKQM…
LPJCKDFM_00019 LTA synthase family protein	MKHSKFLGKFQSRTGFLALLVICYWLKYLFVAYCDLNLGLANPLQHIIMWFSPLGMSIILISLGFYFSKPLASYIAMLALDFANTALLFANVLYYRQFTDFITVKTLANLSKVSQGLGKSSAALLAPSDIFIWLDLIVIVILLAVKVIKIDQRSYGFSRTFAITSFGFFVLGLNMMVAECNRPRLLKNTFDRTYVVKYLGIDTFTVYDAIKNESSSTVTKNASTSELNKIINFTQQNYAPANSEYFGAEKGKNVMIIHLESFQQFLIGMKVNGKEVTPFLNSFYKNKHTLSYSNFYHQVGLGRTSDAENMLETSTYGISDGSLFTSLGSSNTFQAAPQILRANSNYTSAVFHGNVGSFWNRNDVYKNMGYNYFFDKNYFSQESGDSSGYGLKDKLFFAE…
LPJCKDFM_00020 VanZ family protein	MLFLAPLYNYLASQYATRINHFALIKLTLQGLDKTIFYFLLFSLVRVIWLLAARKRRGFWSEFGLWLFVFYFLLVLMLTTFRSSYFPWELNFHWTRPLSNINLVFMKNTWKLVYAQSKVDFYYNSMGNILAFVPFGALLPNLLQVKRCFGRVFFLGVLSSVTIEILQFLLMTGVSDIDDVFFNACGVLLGYGIYFLLGQICVKNPNKD
LPJCKDFM_00021 glucose-6-phosphate isomerase	MNSVVSFDSSKLTPFVHENELKEMQAIVNAADKELREGTGAGNDFRGWLDLPVDYDKDEFARIKKAAKKIQSDSDVLIGIGIGGSYLGAQAAIEFLNSSFYMAEKSDYPKVVFCGNSLSGTYLSDLINWLGDKDFSLNIISKSGTTTEPSVAFRVLKAKLIEKYGKEEAAKRIYATTDRQKGALKTEADAEGYEEFVVPDDLGGRFSVLSAVGLLPIAVAGCDIDALMQGAADARAAYTDPDVSKDSPYQYAALRNILYRKGYTTELLENYEPSIRMFGEWWKQLMGESEGKDQKGIYPSSANFTTDLHSLGQYIQEGRRNLMETVVRVAGPRADVEIPNDESNLDQLNFLAGKTMNYVNDRAYEGVVLAHTDGGVPVMTVNIADQSEHTLGYLIYWFE…
LPJCKDFM_00022 peptide ABC transporter substrate-binding protein	MSARRFALAGVALAALTLTACSQKQSSHKEQDLNWSVGGEITTMDPSKATDVVSFSQMINSMEGLYRNSKDGQSPGLATSAQVSKDGLTYTFNLRKSKWNDGTPVTAQDFVYSWRRTVNPKTEAEYSYLFSGIKNADAIQNGKKPVSSLGIKAEGKYKLVVTLEKRMAYFKDLMAFPVFFPQEEKAVKKYGDKYGTVSKYMAYNGPFVQKGWTGSNMSWKLVKNPDYWDKQSVKLDQISFTVNKTATTAYNLYQSNKIDALGLDSNLTKQFKGKKNYYSLSNGGTYYLELNEKNPNLANSNIRKAISLAINRENLIRILGGNNQVANTYTAKDLTEYDGEDYTSMISSLAKDLYKYQPSKAKEYWQKGLSELGKSSLTLNLLTSDSDGGKKTGEALQSM…
LPJCKDFM_00025 serine hydrolase	MLNFPKTQLLIESMVSERIVPGVNYALLKGDQVFASTLGFASIYPAKSQLSPFAYYDLASCSKVLATTAAFLQLREEGKVDFADPLQKYVPEFKDGRVRLRHLLTHTSGIRGWIENRNALSGPELMRAIVGLPVTSEFNRVVRYADTNFVLLGLVLERITGKAVQDLASERIFQPAGLTETTFAPPKEECVPTELVDGQVIQGFVHDPKGQQLGRRCGSAGLFSTVSDLVKMGQGYMGVSDLLPLKKETIQDLYQVKTPAGLKARSWGWNLVFDPKENYPIIYHTGFTGTLVLFDQVKQSGLILLTNRVHPSRHNQIFLTMRSRIINAFLQENR
LPJCKDFM_00026 hypothetical protein	MKLSNKQKGWLLLAVYGLVIIILGRFNSRMSPYYAITAITAFAVALIEGLLFAFSKNATYKAVAFFAGLVALIDVVAVLTTAI
LPJCKDFM_00027 Mur ligase family protein	MSFKSNIATFAGKSSYWFLHNVLKGGTSFPGKLAMKLDPDVLEQLGKDYETIIVTGTNGKTMTTALITQTLKEKYGDILTNPSGSNMAQGIVTAFLAHGQKKSSRKLAVLEVDEANVKAVTQLVHPKAFVLTNIFRDQMDRYGEIYTTYEKIVAGIKLAPDATIIANGDASIFSSVDLPNPKVFFGFETDQDKPQNDLKADVNTDGVLCPKCEHILHYHAISYANLGDFFCPNCGYKRPDLTYKLEEISEQTPSRIKFTIEGKEFAINIGGTYNIYNALAAFACAREFGISANEIAAAFAKNKRIFGRQELIHYQGKQINIILVKNPVGLNEVLSLLDTEKDHYSLAALLNAHHADGIDTSWIWDGNFESLDRDKIDQVIVGGERHKDMAFRLEVAGFD…
LPJCKDFM_00028 thymidine kinase	MAQFFFEYGAMGSGKTIEILKVAHNYEIQGRKVALLTSSVDTRSGRGVVASRIGLSRSAQPIEPDLDLFDYITALNQQEQESDGHPLAAVLIDEAQFLKKDQVIQCARVVDDLHIPVMAFGLKNDFQNHLFEGSEYLLLYADKIEEMKTICHFCGHKATMALRYKDGLPVYEGEQVQIGGDEAYYPVCRFHYFHPDQARD
LPJCKDFM_00029 peptide chain release factor 1	MDNVMAQLESLEVRYEEIQEMMADPEVIADTKRYMEITKEEADMREVVQKFRKFKADKEEIAGNKEIIADGSDPELVEMAKMENSELEDEISQLEDEIKILMLPKDPNDDKDIIMEIRGAAGGDEASLFAGDLLRMYEKYAENQGWNVSIVDSEQTEVGGYKRVAIMITGNKVYSKLKYENGAHRVQRIPVTESAGRVHTSTATVAVMPEYEQVDIDLDPKEIRVDVYRSSGAGGQHINKTSSAVRMTHLPTGIVVAMQDQRSQQQNRAKAMEILKSRVYDYYESQNRDKYDAKRKNAVGTGDRSERIRTYNYPQNRVTDHRIGLTLNKLDRIMNGELDEVIDALTVYYQTKQLEELAENA
LPJCKDFM_00030 peptide chain release factor N(5)-glutamine methyltransferase	MHKSLREMRIEASELAESARSEEIDFLLAERLGLTPSQFQLKQDMELSDAEVKQARKDMKRLAKGDSPQYILGYAWFLGYRLRVAKGVLIPRFETEELVEWALAHLQDGDTVLDLGTGSGNITVALAKEAESKGIKDLHFYASDVKDTPLRISEENFLDYGLDVTTRKANVLLGLGKFDLIIYNPPYIKPSEKNVMDKGVLANEPEEALFGGQDGLAFYRKFAEEVRDHLNSGGRFFMEFGFSEEDELKALFAEKLPDFKVEFRRDMAGKPRMLFGEWKK
LPJCKDFM_00031 L-threonylcarbamoyladenylate synthase	METKIFKREQLDEAVSLLREGELVAFPTETVYGLGALATRDDSVKKVYAAKGRPSDNPLIVTVADEAMMRPYAKEVPERAEKLIKHFWPGPLTILLLAKEGALPESATGGLPTVAFRCPDDQLTHDLIAKLGYPIVGPSANTSTKPSPTTAQHVYHDLKGKIAGIVDGGETEVGLESTIVDLSVNPAVVLRPGKITPEEISQVLGEEVLINRGQVSDKDVPKAPGMKYRHYAPSAQVYVVDQAETFAKLDLDVSCGVMATSDLLENLPVPEENKFNLGKNLTEADHNLFAGLRYFDDRLEIKSIYVEGFDQGEESLAYMNRLNKAAGGHHV
LPJCKDFM_00032 uracil phosphoribosyltransferase	MGKFTVLNHPLIQHKLTIIRRKETGSNEFRRIVGEIAGLMTYEITRDLPLQDVEIETPMGKTVQKELAGKKLTIVPILRAGMGMVNGVLEMIPSAKVGVVGMYRDEETLKPVEYFFKVPKDVTERECLVVDPMLATGGSANLAIEALKKRGVTDIKLAVLVAAPEGVKAVQDEHPDVDIYAAALDDKLLSNGYIFPGLGDAGDRIFGTK
LPJCKDFM_00033 F0F1 ATP synthase subunit A	MEKSLVFNINGTGLNVDLVGIIGSTLMAIVVFAICYALSRKVEMKPNKKQNVLEYLIDFTDGIVKDNVEDPAAQKHLSLYAFVLFLFIFCMNQLGLFLEVKVGDYMVIKSPTADPVTTMSFAMMTLLLSFTFGIQKFGMKGYLRNYARPVGFLLPINIIEEFTNFLTLSLRLYGNIFAGEVLLTLIGNQLGPSMGIVTRILAAPLAMIWQGFSVFIGSIQAYVFVTLSMVYIGKKVTQE
LPJCKDFM_00034 F0F1 ATP synthase subunit C	MTTGLKDLAAAIVAGIAALAASWGNGKVISKTIESIARQPESAGNLRSTMFIGVGLIEAVPILAIVIAFLILFL
LPJCKDFM_00035 F0F1 ATP synthase subunit B	MEFQPVFAGAEISIINTLWYLIVFSILLLAVKHYAWGPVKDMMEKRRQKVIDDLDQATSDLKKAEILANEREAALKNSRQEATQILSVAKSNAQKTGKQIVSEAKAEASAIRERAKADAAQAKTDALNEARNEVTDLSVTIAEKVIAKNLSATDQKDLVDQFIKGLND
LPJCKDFM_00036 ATP synthase F1 subunit delta	MSLSREETARRYGTAIFDFAKDSGKTELMYRELTELKKAVQAEPRFVQVLSNPVLDAKQKESLLTAVEQGFSAELQEVLNFLLSYDRFDNLVDIIDYYIHLYNATNHIGTGVAKTALKSDEDQLQRLADSYAKKYGLQALHLENEVDPEIIGGVVLEVEGRVIDGSVKHRLEKIRAMLTK
LPJCKDFM_00037 F0F1 ATP synthase subunit alpha	MSIKAEEISSLIKQQLEHYDDKMDIEEVGVVTYVGDGIARAHGLNNVLSSELLQFDNGAYGIAQNLESNDVGIIILGKFDDIREGDRVKRTGRIMEVPVGDALIGRVVNPLGQPVDGLGEIKTDKTRPIESKAPGVMQRQSVNQPLQTGIKAIDALVPIGRGQRELVIGDRKTGKTSLAIDTILNQKGQDVICIYVSIGQKESTVRAQVETLKKLGAMDYTIVVEAGPSEPAPMLYIAPYSGTAMGEEFMYAGKDVLVVFDDLSKQAVAYRELSLLLRRPPGREAYPGDVFYLHSRLLERSAKLSKELGGGSLTALPFIQTEAGDISAYIPTNVISITDGQIFLQSDLFFSGTRPAIDAGASVSRVGGAAQIPAMKKVAGTLRTDLASYRELESFAQFG…
LPJCKDFM_00038 F0F1 ATP synthase subunit gamma	MPASLLELKKRIASVKQTSKITEAMHMVSAAKLNQTEKRDKGYQEYNQLLHQTVSRLMSASVIDHLNKANYRLTQDNIDSIDYDDVFGMGIISDMIKPREEVHSVGYLVVTGDRGLVGSYNSSVIKQMMSLVADEKLQGRESKILSVGSVGSQFFKKNNLNVVYEKDGVSDVPTFKETLPIVSTAIKMYLNGVYDELYVCYTHHVNSLSSAFRAEKMLPIVDLDIGTMEAKESKKIEFEVAPDIDSVLATLLPQFARAEIYGAILDAKTAEHASSMTAMKSATDNAKDLVSSLSLQMNRARQAQITTELTEIVSGANALE
LPJCKDFM_00039 F0F1 ATP synthase subunit beta	MSQGEIVQVIGPVVDVKFPIGKDLPDINNALKVIKSDDDSIILEVTLEQGDGVLRCIAMESTDGLRRGMKVEDTGSSISVPVGPDTLGRVFNVLGQPIDGGSEFPADHPRSGIHKEAPKYDELTTSREILETGIKVIDLLEPYLCGGKVGLFGGAGVGKTTIIQELIHNIAQEHNGISVFTGVGERTREGNDLYFEMKASGVLDKTAMVFGQMNEPPGARMRVALTGLTIAEYFRDVEGQDVLLFIDNIFRFTQAGSEVSALLGRIPSAVGYQPTLATEMGQLQERITSTKKGSITSIQAVYVPADDYTDPAPATTFAHLDATTNLERSLVEQGIYPAVDPLESTSSALDPEVVGQEHYDVATRVQHILQRYRELQDIISVLGMDELSDEEKLIVARAR…
LPJCKDFM_00040 F0F1 ATP synthase subunit epsilon	MAEAEKLFKINIVTPNGLIYSHRGSSVSMRAIDGDRQILYNHLPILTPLTIGEVRVQRGADVDHKVDHIAVSGGIIEFANNVATIIADNAERARNIDLSRAEAAKQRAEALIKEAKEKHDERLLERAQIALRRAVNRIHVYDELHK
LPJCKDFM_00041 hypothetical protein	MVDFIMRQLGIHAIISLVIYFVCIALAFQAIKAVRIEKIIRTSRVFEAQVFLIFTAIALGYTVGQFLIALIDTSLQLSNLF
LPJCKDFM_00042 rod shape-determining protein	MSKDIGIDLGTANVLINVSGKGIVIDEPSVVAVDTNTNKVVAVGTEAYEMVGRTPGNIRVIRPLKDGVIADFDITEAMLSYFIDKLNVKGFMSKPNILVCTPTGVTSIEQKAIIQAAEKSGGGKVYLDYEPKVAAVGAGLDIFKPQGNMVIDIGGGTTDIAILSMGEIVTSKSLRYAGDRMNQAIVNYIKANHQLLIGMRTAEAIKIEIGAATDPDPDASMNVRGRDAIDGLPKQIKVNSSEVTEALQEGLQSIIDTTKQVLQETPPELSADIIDRGIMITGGGALLKNIDKLIADSLQVPVLIAESPLESVALGTGILLQHIEKHERH
LPJCKDFM_00043 membrane protein insertion efficiency factor YidD	MILLVRFYQRAISPILPDSCRFYPTCSSYMITALKEHGPLLGLLMGLARILRCNPFNRSGVDPVPDKFTLLRNPHPEEYEDEIIARKFHSH
LPJCKDFM_00044 hypothetical protein	MSRNQENIGIEVNELSGRRVPTWEVVIPKKRQIGLIEQVDGKFRVTSSKSKNVMFAKSLDAGINDLLVYFTLHEK
LPJCKDFM_00045 rod shape-determining protein RodA	MAKVQEESKWYDRIAWGVIIPVVLLSFVSFYSIYNASVNDSTYGTPTRTVAMQIIWYTVSWLMVAFIVRFDAEQIFKLAPYLYGLGILMLVAVLFLYDRTTAASSGAKSWFVVGPVSFQPSEVMKPAFILQLARVVREHNARYAHNLRNDRLLIGKVMAWFLPVAMLLMLQPDFGTTLVFVAITAGILLVSGISWKIIIPVFLLMVVVGVTVILLVFTSEGQTILRHYFKTYQLERIKSWSDPSGDNSNSAYQLWQSMKAIGSGQIFGNGFNNIKVYVPVRNSDMIFSVVGESFGFVGGVALIGIYFVLIVQMVKITFSTKNAFYSYVSTGIIMMILFHAFENIGMSIDLLPLTGVPLPFVSQGGSALIGNMIGIGLILSMKWHNKDYMFSTAGDF
LPJCKDFM_00046 universal stress protein	MTKQYQYKHIQVAVDGSKEADLAFKKAVTVAKHMNASLEILHVIDTRSFQNVSSFDSAMVEQVSNDAKKKMEKYYQSAQDSGVKEVHYSIEFGSPKTIISREFPKKHDIDLIVVGATGLNAVERLLIGSVTEYVTRTADCDILVVRHNKAGLD
LPJCKDFM_00047 hypothetical protein	MLYIRTFMIIFIACLLLTAWYLWHRRNGAFLVFDVSSSPELHSLMTICSWTLLAISVLGIVLLFFDNKYLNLITLFLGSATIFIFALLLSQNNQ
LPJCKDFM_00048 replication-associated recombination protein A	MKPLAYRMRPQSIDQVVGQQHLVGPKKIIRRMVEARQLSSMILYGPPGIGKTSIASAIAGSSKYAFRQLNAATDGQKELSQVAAEGKMSGTVVLLLDEIHRLNKVKQDFLLPLLESGQVIMIGATTENPYLAISPAIRSRCQIFELKPLTEEEILTAVDRALTDEERGLGKYHAKLTKEAGEFLAQKGNGDLRATLNSLELAVLSTKQELEAEGKDASSFTVTLDDMADSLQMKIQNFDADGDGHYDLLSAFQKSIRGSDTDAGLHYLGRLLESGDLVSICRRLSVIAYEDIGLANPPACERAILAVQAAQQLGLPEARIPLANAVIELCLSPKSNSAMTAIDAALADIRQSNVGQIPDQLKDAHYKGASKLGHGTGYLYPHDYPGDWVAQAYLPDRMQ…
LPJCKDFM_00049 YueI family protein	MTEDLTKRVENAANGITPQTRPDERRRFLGSLRERVFVRMTIKDCEDAKLTKLFMDHFADYKGYTILINANTPNPTFVGQIESRASKEQVPFCLVNDESARKGDDDSAILVVSKEAINRMRIELTQVYAPPLPAEKLPAPKKKGFLARFFGGNK
LPJCKDFM_00050 30S ribosomal protein S4	MSRYTGPSWKRSRRLGISLSGTGKELARRSYVPGQHGPNHRGRLSEYGMQLHEKQKLRWMFGLSERQFRTLFARAGKIREGQHGINFMILLERRLDNVVYRLGLATTREQARQLVNHGHITVDGKRVDIPSYEVKVGQTISLKEKSKNLQQVKDALEAVASRPSFVSFDEDKMEGQLVRFPERDEMEPEIDEALVVEYYNKLL
LPJCKDFM_00051 septation ring formation regulator EzrA	MSSTQSLLLITLIITIIVVVMAMLLINRRQLRDIEELDNELGNMEDLHLERAIGKLDQMELAGESLATLNTWKKSYQKAAELFPEIQRLIEDGADENACYRLVKSHQSIKQARELVDSVSEDVKNSSDVFTQLLESNRENKAQYDELMQSYREIRKEILADSFDYSVALEEIENRLSAMEEDFAQAKNLSAQGDHVEAKRVLSKIRADLTALKTKLPEVKEDQHDLQTVFADQLDEIAAGYKEMRDAKYGFGSLDVMLEIRQSNDQIDRSLAALAQLDLEETSKGMKKVEKEIKTLYGILEKEYKARPFVEKNQDKLQRLLTHQQTVSQQLIKKLRHIDESYELTHGELDESRELEREVHKMDSDYIRASQRIADGRAVYSEVQDDWIKILGRLQEIGK…
LPJCKDFM_00052 cysteine desulfurase	MIYFDNSATTKMAPEALETYSQVVTKIWGNPSSLHKLGDRAHGLLEASRKQVADLLGVNTDEIYFTSGGTESNNTAIKGTAWAKREFGKHIITSSVEHASVANTFTELENLGFRVTRLPVDKEGRVNPEDLKAALDKDTTLVSIMGVNNEIGTIQPIKEISEILADYPNIHFHVDNVQALGKGIWDQVFTSRVDMMSFSSHKFHGPRGIGILYKKRGRMLMPLCEGGGQENGLRSGTENLAAIAAMAKAARLLLTDEKEKADREYAIKEKISKYLAGKPGIHIFSPLKANFAPHILCFALEGIRGETLVHTLEDQDIYISTTSACASKKADEASTLVAMKTPDAIATSAVRLSFDESNTLEEADEFIAAFDEIYQHFAKINHLGE
LPJCKDFM_00053 tRNA 4-thiouridine(8) synthase ThiI	MQYTEIMIRYGELSTKGKNRKDFINRLASNVQKVLHDFPDLKIQTHHDRMHILLNGTPFEPVNDRLKVVFGIQTYSPVIKTEKSLEAIEKTALELMRATYKAGMTFKVNTRRSDHKFIYDTNQLTQMVADYLYNHMEGLQAEMKHPDMVLLLEIRQDGAYISNQLLHGTGGMPVGTAGKAVMMLSGGIDSPVASYLAMKRGVNIEMVHFFSPPYTSEKALAKAKELTSILAKYSGRINFIEVPFAEIQETIKEKLPEGYLMTVQRRFMLRLADIIREKRHALAIFNGESVGQVASQTLESMAAINDVTTTPVLRPVATMDKTEIIAKAEEIGTFDLSIQPFEDCCTIFAPPRPKTKPKIDKAREYESRLDVDGLIERALAGVKVTPIYPGQSFLDDLAE…
LPJCKDFM_00054 rRNA pseudouridine synthase	MLRLDKFLANMKVGSRSQVHEIIKAGQVTVNGKVCRSAKQKVKEDAEVLVNGQAVIYQQYHYFLLNKPAGVLSATEDSRQKTVLDLLKDQDRYQKIAPVGRLDKDTTGLLLLTNDGQLAHQLLAPEYHVPKTYYALLAGVADEETAKAIAAGLTLKDGTELKPGQLKILRQDKDQEQSEIEITITEGKYHQVKRMFASQGMKVLKLKRLSMGPLTLPADLAPGSYRPLTEEELVALKQVAL
LPJCKDFM_00055 valine--tRNA ligase	MTELAPKYNPQEVEAGRYQEWLDEDLLKPSGDKKAKPYSIVIPPPNVTGKLHLGHAWDTAIQDTLIRYKRMQGYDTLYLPGMDHAGIATQAKVEARLREQGVSRYDLGREKFVEKVWEWKDEYANIIKSQWQKLGLSLDYSRERFTLDKGLSKAVRRVFVQLYNEGLIYRGEYIINWDPKLRTALSDIEVVHQDDQGAFYHINYPLADGSGSVEIATTRPETMFGDTAVAVAPGDERYRDLVGKKLILPLVGREIPIIEDQHVDPEFGTGLVKITPAHDPNDFEVGNRHDLPRINVMNDDGTMNDKAGKYAGMDRFDCRKQLVEDLKAEGYLIKVEPIVHSVGHSERSGVQVEPRLSTQWFVKMKPLADKVLENQKGEGRVNFVPDRFEGTLERWMENV…
LPJCKDFM_00056 bifunctional folylpolyglutamate synthase/dihydrofolate synthase	MKFRTVNELTAYLYHLPRLHEKSDLTYVKRVLKALGDPQDKVKCCHITGTNGKGSTAYYLSNLLQKAGQQTGLFVSPFIIRFNERIQLNGQAIADEDLLEVANEVEAAVGHLREEEADFSLVTFEYEVAMAFLFFAKQKCDYAVIEVGIGAEHDKTNVMTPVVSLITTIGLDHEQIIGPTLADIAKEKSGIIKPAVPVILGDIPASVKGIVEEKITKSASPSYWLGQDFQVKEEKAGYELAVAGQNYQLPAWPRPEAKDAAMALAAFALLPLTLSEKAAEAALTHTTVPGRYQRLEKAGCSFLLDGAHNVQAGSELLPYARCLAKDKGGRLLVLAGMMKDKDLSDFLTLLKNEKVTLTSLAYPRAAKKADFPAWVQEKFAYEGDLVQALKQVMAEAGDR…
LPJCKDFM_00057 HAD family phosphatase	MRVAGLKTDKQGVIFDMDGLLVNSEELYWQANIQAAREYKLGISDDAYLDLVGASVKAMDAFYEKYFPSDEVRQAFVKRTDDLVWEWTDQGKLKLKAGVKEALEHFNYLGLTVGIASNNYKSVVDHNLWVTGCRNSFDFIVTHDEVAEKKLRSKPFPDLYLAAQERSGLGKDQLLIFEDSSMGVEAAENAGIDCVMIPDIKPASAEDRARAQLICSDFFDFLKKIS
LPJCKDFM_00058 JAB domain-containing protein	MTETTQNYYYVESDRDLLKLLFDQLPCQSLEDLLQLLDQKHIASFKDILDYASGPDCPNDLALTIEVAMDRLRRTDMRRSSDWASSSKIGNYLANKLLGQKQEQFWVLYFDQQQNLLGEKMLFQGTLDRSWVHPREIFRWAVVYGCASIIVAHNHPSGALTPSDNDLELTKGLKKASKIMKITFLDHFIIGGGEYLSLRERELF
LPJCKDFM_00059 rod shape-determining protein MreB	MFGLGSKNIGIDLGTANTLVYVEGKGIVLREPSVVAKNTKTGEVIAVGSEAKEMIGRTPGSIVAIRPMKDGVIADYDTTAAMLKYFMGKTVGNSKPSVMICVPSGVTEVEKRAVIEAARVAGAREAYVIEEPFAAAVGAGLPVMEPTGSMVVDIGGGTTDVATISLGGIVSSTSIRQAGDKFNQAITNFVHSKYNLLIGERTAEDIKIQIGSASVEAAKEIESKTIRGRDLVSGLPKSLEIGAVDVATAIQDVVQDIIVAIKETLELTSPEIAADVIDHGIVLTGGGALLKNLPEVISDATKVPVFIAQDPLDCVAIGTGESLKHLDVMRKTSR
LPJCKDFM_00060 rod shape-determining protein MreC	MKIFFQNRKMLAAFGTVAVLAALLGSTVMLRNNLSAPLLIQRLGNDIVSVGSRIVSVPVSWFTDGIDSVKDLQNAADENSHLKKKVAELAQVEARNDALEKENKQLKAAAGIKNTLTGYTTTTASVISRSSDSWSEVLTIDKGKSSGLKKDMAVMSGGGVIGRILEIDAATSKVELITTTDSSANRFAVQATTDTGKVLHGIITVQSNGTLTFTQASSSSKLKKGTKVYTSGLGGTSPKGLLIGTVAETTKDSFGLSDLIKIKPAGNLSDASVVTVVKRSVAG
LPJCKDFM_00061 rod shape-determining protein MreD	MRIFKQWVLAIALYLALVMEGTLSVYLQPALTYQHGRAGFLLLPITVLIIAYEDERNEKEIWLALAAGVVADLYFWGIIGIYTFILPALSAFGRWYARVFPELFVFRLLGNIVAITVSCLYTWLVFRLIGWTDLTLKAIGFSLLYTAGWTTGISLATYRLWAKLARSYPFLVDLDNYRY
LPJCKDFM_00062 hypothetical protein	MARKNKKSTFQKIENFMVVLMALITLFGVAASVLYYLTAQ
LPJCKDFM_00063 hypothetical protein	MLMIFLLPAFGLACAYLVNLIWPKAAFKGYDVMPFFLIYACQLMTNLKGVPSFLPAGFLLYFILILLAAIRWAMINKNISLGKMFRQFWSYLDACSFFWYCGLLLVVMI
LPJCKDFM_00064 division/cell wall cluster transcriptional repressor MraZ	MFMGEYQHNLDAKGRLIIPAKLREQIGPAMVLTRGMEGCIFGYPLTEWAKIEAKLAKLPLTKKNARSFTRMFYSGAMEGEFDRQGRINLSHTLKKHAGLVKECVIVGVSNRIEIWAKERWEEYSDEANESYDEIAEDLDDIEL
LPJCKDFM_00065 16S rRNA (cytosine(1402)-N(4))-methyltransferase RsmH	MEFKHTSVLLHETIDNLAPQSGDTYVDATFGGGGHARYLLSKLDKGNLIGFDQDQYAIDTAQSNFAAFLKEDSQPRLQLVHNNFSHLKEELAKLGISGIDGIYYDLGVSSPQLDQAERGFSYRFDARLDMRMDQSQDFDAYQLVNQYDQKQLADVLYRYGDEKFSRQIARKIVERRRVKPIETTFELVEIIKEAIPAAARRSGGHPAKKSFQAIRVEVNHELDVLRASLEEAISLLNPGGRISVITFQSLEDKIVKQTFKKYSEVEIPRGMPVVPEGIKPTLRLVNRKPITASEEELAENNRSHSAKLRVAEKL
LPJCKDFM_00066 cell division protein FtsL	MAGNTVRKYNYEPEEEARKSPRLVVDPQKVSYSAFEKLLAVLGLLGAVALITLNVSASVSATYAQRQLTNVKESITKQKNATADLQQEIGELSSNTRLNKIAQSQGLKLRENNIRTIR
LPJCKDFM_00067 penicillin-binding transpeptidase domain-containing protein	MKKTTNLRKIKSRAHGYRFTVGRILELVVALVFLFFAGRMLYLSISKTIDGQDISKRTAAIYRRNTVLTANRGTIYDKNGLIIAQDSHTYTVYAILDKTYVDSKKKPLYVQDKEKTADKLATVLPLSKAKILKYLNPKNKNTFQVQFGTAGSGLTLTEKKKIQAMRLTGIKFMETPSRLYPNGVFASNVVGYTVSQINSKTQTTELEGVTGLEAYFNKILKGTNGYETSMVDSSENQLPSGSHSYKAAKDGDNLCLTIDSQLQSALETYMSKVQKNYKPKAMTAVIEDLKTGKILAASQRPTFNSQTKAGISKAGSNLLVQSSYEPGSVFKILSLAAAVNSGNYNPKSYYRSGSITVSGSTIYDWQKSGWGTIPFSQAFPRSSNVGMVYLEKKIGAKLW…
LPJCKDFM_00068 phospho-N-acetylmuramoyl-pentapeptide- transferase	MQASLIAFMISLVLSALLLPWLIIWMRSHDEGQQIRDEGPKWHEKKSGTPTMGGTVFVLSAAVATVAICAYKDQLSKTVWILLVALLGYGIIGFLDDGLKLFFKRNLGLRAWQKMALQLLVAAAGIVLLAASDNFDFPLYLPFAGVVKNLALFTLFEVFWLVGFSNAVNLSDGLDGLATGLSFIAYGTYAWLAFKSQNFGVLVFCMAVMGGLAAFFMFNHKPAKIFMGDAGSLALGGGLAAVSIFLGRPWSLLLVGIVFVCETASVILQVASFKTTGKRIFKMTPIHHHFEMLGWSEWKVDLVFWLVGLVGSGIYLMIWG
LPJCKDFM_00069 UDP-N-acetylmuramoyl-L-alanine--D-glutamate ligase	MKEIDKYAGKNILVLGLGRSGFAVSKLLLKLGARLTLNDKADLAADPKAKQLADLGVRVIGGSHPVDLFDQEKFDYLVKNPGIPYENPMVAKASEKGVPIITEPEVALSASESPYVCVTGSNGKTTTVMLTQQIMDHYLQKQGHHAYAVGNIGWPISEVVLNQAGPDDLLVVEMSSFQLMGVTDIEPKVAAIVDIYNNVHLDYHKTFDNYVDAKLNVGRFQKASDYFLANFDQKDILTREKKATKAKILTFSENDPAADFYIGQDYLMHGEEKMMKIADIKLPGIHNLQNSLVAIGISSLMGAGKDDIAAVLSTFTGAEHRLQYVTTLDGVKVYNDSKSTNIEAATVAIQSFKQPEVLLAGGLDRGFVFDSLVDLFKKHVKAIVTYGETRYLLADAARK…
LPJCKDFM_00070 undecaprenyldiphospho-muramoylpentapeptide beta-N-acetylglucosaminyltransferase	MRVIFSGGGTGGHIYPIMALIERLKEEGICQDDEILFVGTKKGLESKIVPAAGVNFKTIDIQGFDRKHLLNNVKTIQLFLKATKQAKEILADFQPDVVLGTGGYVSGAIVYEASKMKIPTMIHESNSVVGVANKFLGHYVDKICYTFDDAAKEFSEKKKLVKTGNPRSQQVLSLNAKPVDLASDLGLNPQIPTVLVFGGSRGALAINRVMLKSLMELKKKPYQVIWATGTYYYDAIEKKLADVDYGDSIKVVPYIANMPGLLPEMACVVSRSGATSLSEFTALGVPVILIPSPNVTHNHQMKNAMDMEKAGAALVIAEDDLNENTFVSSIDHLLLDQSYAEKMRQASKALGVPDASDQVIKVMKEIAKKN
LPJCKDFM_00071 cell division protein FtsQ/DivIB	MARKRITRRDPEEELSKFLRHEPGQGQETRKLSSQLTSLKKERRRGLLTRLGSIMAVCLLAIAFLTYYVSPLADVSTVRVLGADDLDGKSMVEVAQIKASDKVVDALRGQKKISKKLAAKYPEVASVTLSVKGLNTLNMQVHERKVIGYIKDGFSYRKILANGELGTKSLAWSEVDHDKPLFIGYSKRVALKTNLKIFNSFPEYFKKQVKMLSGNTRRKTQMIMVMKDGNVIIGNTETIKSKVKYYNSIKQDLTTNSVIDMEVGAFTRPLTSAEKKAYGLF
LPJCKDFM_00072 cell division protein FtsA	MDNSTLLVGLDIGTTSIKVVVADAAHQELQVYGAVAAPTRGMRHGKIVHIDQVAESVKNAIQQVSEKTNSKINRVVTALPVSMLQLESTTGLVNISDSGKEVANEDVQRVMYAAIKAAKKKDRQAVAFFPSRFLIDGEKDVDDPRTMIARSLLVQGLVMTAPSAEIHNINTVLKHADIQNNFFVPAPMAFSSVALDEAERIFGAILLDMGGGSTTATVIRDGQIKYATVDLKGAADITHDISVVLSTTMSDAEALKRDYGYADPDLASENEKFAVKAVGKDENNLVSEKYLSEIINARLQQILRRVGRGLYNHDALSLPAGVIITGGSALLAGIDDLVAADYDVKAKIYQPAQIGLRNPVYSVAYGIVNYVNNLSDIGYLANTVIYHDSALASNEQPTS…
LPJCKDFM_00073 cell division protein FtsZ	MALDFTFDSDDNNNAVIKVIGVGGAGGNAVNRMIEDGVQGVSFIAANTDVQALNSNNAEVKIQLGPKLTRGLGAGSHPETGQKAAEESEETIEDALKGADMIFITAGMGGGTGTGAAPVIAKIARETGALTVGVVTRPFSFEGPKRSKNAAEGIAKLKEYVDTLVIVANNRLLEIVDKKTPMMEAFKEADNVLKQGVQGISDLITSTDYVNLDFADVKTVMENQGAALMGIGRASGENRTVEATKMAISSPLLEVSIDGAKQVLLNITGGPDLTLFEAQDASEIVSTAAGEDVNIIFGTAINPNLGDEVVVTVIATGIDDEAEAAASKQLPGRGHQVSAPREKPAAPKILTPEEAAPAAPVQEAPVQAEAAKPTSPVKEEKPAMMDPISVWGLNDDDYS…
LPJCKDFM_00074 cell division protein SepF	MNNKFKDFFGFGDNDSYEERDAYEEHYDEQEEMQNSNRPTNSRDSNVVSIKAGQAGSGPSKIVLYEPRVYSDAKEVAQNLLNQRAIIINFSRMDDASARRVVDFITGTVYALNGEIQRVGDKIFLATPPKFETDGKITELLDKKDTLG
LPJCKDFM_00075 YggT family protein	MQTFLVFLYRLLYFICETYSLLIIIDAFMSWIPTISESAAGRWIDRIVNPFVNLFRQGPILRLIYATGIDISPMIALFVIYFVQSVALGWLFSILGRIFL
LPJCKDFM_00076 YlmH/Sll1252 family protein	MDKRQASSFYPHFTIEERPTIDQFVGLFNRLLFTGQAFLTDFLDPRQRQIMETIAGGEAIVQAFGGYEEAEKCRLYISLEWENLRPDDYQVQLFEIEYAQKFASLRHSQILGSLANSGVKTDTFGDIITDGQGRWQFFAEKELAGFFASQIDRMGPVKVRLEEKPLKDRLEAEDNFEIITAVASSMRLDAVLAALSNKSRSQVKEALEAGEVRLNWHEEEKGESLLKVGDILSLRRFGRVKLLSVQPSKKGRLRVEGQFWPAKRQ
LPJCKDFM_00077 isoleucine--tRNA ligase	MRVKDTLNLGKTKFPMRGNLPKREAEWEKNWEDQKFYERRLKLNEGHERFDLHDGPPFANGNIHMGHALNKITKDIIVRSKNMEGYYAPYVPGWDTHGLPIEQQLTKQGVDRKTMDRAAYRELCRKFAMEQVEKQRTDFKRLGVMGDWDHPYITLLPEFEAAEIRVFGKMYENGYIYQGKKPVYWSWSSESTLAEAEVEYHDVESPSIYISFPVKDGKGKLSEENTYFLIWTTTPWTIPSNQGIAVNPKFDYSVVEVGDRRYVVGTDRLSAVAEILGWDSYKTVQHLKGTDMEYMVAKHPYIEGRDSLLMEAVYVTDDDGTGLVHTASGFGEDDYNTAMRYGFDVLSPMDNKGCFTEEIPDPDLVGKFYTDTNEIVKDKLAAAGNLLHYSTFVHSAAHD…
LPJCKDFM_00078 cold shock domain-containing protein	MRTGLVKQFAEKASFGFIEDDQNHKSYFVFYTAIKEEGYKRLEVGQRVRYQLAQGKHGLQCINVYLAKD
LPJCKDFM_00079 NUDIX hydrolase	MDLKETEISTKEAFHGGFINLHVETVMLPNGKTASRELVDHRPAAAAICINDEKKMLLVTQWREAIKQLTLEIPAGMIDASDVSPLDAMKRELNEEGGLKAEYWEKVAEFYTSPGFSNEKLHLFYCDTLSPVANKLDLDEDEFLTAEWYSLEELKNLLTEGKIVDAKTIYAISVWENMLLTGSEG
LPJCKDFM_00080 hypothetical protein	MTEKRSDYRRQAEQAEKANRQEAADSAAFPAFKQDQDQKTLKAERLKKKLNFAILVVCLLIILVWVILLKF
LPJCKDFM_00081 5'-methylthioadenosine/adenosylhomocysteine nucleosidase	MKIAIVVPMAEEAEFYHQYFSSGKKEMFGSTEFEHFSVAGNDLYLGLTGIGKVQAAMNLTSLLAKEKIDLVIMTGSAGSLQKEVQRMDLVLPSEFAYHDAHNTSAGNYVEGQIPQEPARFKLASKERDKFKDFLGKKGVAYKEGLVVTGDSFISSQAQKDEILGNFPTALCVEMEGAAFAQVAYHFNVPLIALRAISDNGDEDADNDFAAFVRKVGAQAAELIVEYLRENDF
LPJCKDFM_00082 cysteine desulfurase	MKQVYLDNAATTPMSPTVIDVITDEMANDFGNASSTHTLGRKARNSVETARHTIAQAINAKDQEIIFTSGGSESNNTVIFGVAEMQKAVGRHLITTNIEHESVLKSMQHLEELGYEVTYLDVDRDGHISLDQLREAIRPDTILVSVMAVNNEVGSINPLKDIGQIVKDSQAFFHVDAVQGLGNIDLDVEEMGIDFMSTSAHKINGPKFLGFLYERDGIRLPNRIYGGDQELKRRAGTENVPGIAGFGQAVAEVQAESKADLQAKYTDFQKIILSRLDESGVAYEVNSPLTGLVSHHVLNLRLNGLSTYVLLANLDLAGFAVSGGSACTAGSLTPSHVLTAMFGQDSPKVSESIRISFGRYNTVEEVEAFAAALVKVARKLQDRKRED
LPJCKDFM_00083 hypothetical protein	MANTVMINGDKRKFMLNPDVKLYALIDAGFQKTPRGNFVYEHPLYNESPYNATTKLKMTIKSDLTSLTMVVTDPSGLKKVNIFKNKQLAPTVELLDYILKDLEERKILSEVKD
LPJCKDFM_00084 tRNA 2-thiouridine(34) synthase MnmA	MVDNSKIRVVVGMSGGVDSSVSALLLKQQGYDVVGVFMKNWDDTNDDGVCTATEDYEDVKKVADKIGIPYYSINFEKEYWERVFQYFLKEYKAGRTPNPDIMCNSEIKFKSFLEYALDLDADYLAMGHYAKTMVDENGVTHMMRPKDGNKDQTYFLSQLTQEQIKRVMFPLQDLTKPEVRRIAEEAGLVNAKKKDSTGICFIGERNFKHFLSEFLPAQGGDMVTPDGKVVGQHAGLMYYTIGQRQGLGLGSTKESTAPWFVVGKDLEKNQLIVEQGYDSPRLYADRLQASGMTFFTGNPEEDTEFKATAKFRYRQCDVGVMVKYHAASKTADVYFDEPARAVTPGQALVLYNGEECLGGGNIDAAFKDDKKLQLV
LPJCKDFM_00085 histidine phosphatase family protein	MEIYFVRHGKTQWNLEQRFQGGQGDSKLLPESLADIEKLGRYLQGKHFKAVYASPLDRARMTAQGLIGAAGIRLPLHIDERLREMNLGKLEGMKYAEAEKLYPQEIDNFWHHPDKYDNTVVEGESYEHAMARGLDFGREMAEKYPKDSDKVLVVSHGAVLSAIMGALLGYDLANLRQNGVIYNTSVSVLASQEKGLAFKLVKWSDVTPLEHKMSETDGL
LPJCKDFM_00086 tetratricopeptide repeat protein	MDQKINQLYEEGKVDQAIHALIEKIDHNPRETANYLQLATYLLDQGSAEQARELLTKARGIAEDPQALVYDLAVCDYALGEFDQALARLAQIPDDDMTMYQKALVYLKLGQSQKALAYALSIKESDDRVKELIGDIWLALGELEAARASYLEIAEGQRSSKLNFLLGLTYFSQDREQAEEFFAKSKKQDPKYYQKAKDQYESLLKLLSQGKAGAGKE
LPJCKDFM_00087 ATP-dependent RecD-like DNA helicase	MTEFSGEVKSVIYENAQNMYKILLVAVSQPLAGYDDDEVKVTGTFGDLELGQEYNFTGDLVTHPKYGLQFQATGCQPALPKETGGVVKYLSSEKFPGIGPKTAKKIVDQLGSGGLKSLQADPALITKLDLSQKQKDSLLSGLAQMDSFDDLAMTLASYGIPRKVAGRLYQKYHDQTLKKLQANPYLPLGEVTGYSFKQADHLGIGFGIALDSLERADGSILAVLLQALTMEGETYLELEELLPAAKELTNINFDRLAEAVNDLQDKKKVVVEEGRASLLAPFQVESEIVTDLEDLLAKGKEADYREKDLDQAIKRAERKLGISYDPEQKQAIKNAVTSPVSILTGGPGSGKTTIIDGILLVLKDLADMDEEEAEEAILLAAPTGRAAKRMGEVTSYPAK…
LPJCKDFM_00088 FAD-dependent oxidoreductase	MTEKETKKTVKNIIIGFGKGGKTLAKFLGQQGEEVLLVEKSAKMYGGTCINIACLPSKRLILEGAAGSDFSEAVAGKNEMTAQLREKNYQMLAQEETVTVLDGQARFIGEKEIEVTGPAGKQIFKGDRIFINTGARPVLPPVPGLKESKKRLDSTQAMDLTSLPKELLILGAGYIGLEFAGMFANYGSQVTVLDHSPEFLPREDDDIKAAVKADLERAGVKFILGADVEKVSDEADQVVIDYKLGEEKLTAAADKVLVAAGRRANTADLNLPAAGIETDDRGNIKVDDRLRTSAAQVWALGDVKGGPQFTYVSLDDFRIVKDQLFGEGKRRVSDRQILPTSVFITPPLSAVGLNEKAAQKAGLDYQLFKLPVAAIPKAKVAKDSRGLFKALVDPASGQI…
LPJCKDFM_00089 ribonuclease J	MKIKQNEVAVFAIGGLHEIGRNMYCVQYQDEIVIMDCGIKFPEDDLLGINYVISDYSYLVKNREKIKALVVSHGHEDHIGGIPFLLEKIPEIPVYATPFALALIKSKCEEHGILDRTELHEEHEDTVLTFDKLKVTFFRTTHSIPDTLGIAVHTPLGAVVFTGDFKFDLTPVMNQPAPNFQRMAQLGEEGVLALLSDSTNAEVPQFTKSERFVAGSLHNIITGIEGRIIFATFASNLYRVSTAIQAAIDTGRKVAIFGRSMENGIQNGIDLGYLDVPEGLIVDAEAINSLPPEKVMLLCTGSQGEPLAALSRIANGTHRQIKLKPHDTVIFSSNPIPGNTLSVNQLINKLMEGGAKVVHGRVNNVHTSGHGGQEELKLMVKLAKPKYMIPVHGEYRMQV…
LPJCKDFM_00090 DNA-dependent RNA polymerase subunit epsilon	MIYKVLYQKDKIVNPRRETTQTLYMEADNVVQARALVEQNTPYNIELIQELTGNSLKYEQEHADFKLTAFGQTNSED
LPJCKDFM_00091 peptide deformylase	MILMKDIVRDGDPVLRQVAQKLTFPLSDHYRKLADDMMEYLVNSQDPKIAAKHQLRAGVGLAAPQVGEGVSMAALLVPDDKGEIIFKEVYVNPEIISESVRKTCLGEGEGCLSVDKVINGYVPRPNKVTVHYWTVDGEEKTIRLKGYPAIVSGHEIDHLNGHLFYDRINKENPFALDEDTIVIY
LPJCKDFM_00092 translational GTPase TypA	MADQKKRENIRNIAIIAHVDHGKTTLVNQLLKQSDTLPEHMNLEDRAMDSNAIERERGITILSKNTAVSYKGTTINILDTPGHADFGGEVERIMHMVDGVLLLVDAYEGPMPQTRFVLQKALEAGVKPVVVVNKIDRPGSRPAEVLDEVLELFIELGANDEQLEFPVVYASALNGTSSYSDDPADQEETMDPVFDTVIKAIPAPLDNEDEPLQFQITMLDWDDYVGRIGVGRVYRGKIKVGDEVTVMKLDGSKQNFRVTKLFGYFGLKRNEIKEAKAGDIIAISGINDIFVGETIASKEKPEALPILRIDPPTLQMDFVANDSPFAGREGSQVTPAKLEERLLRQTRTDVSLKVESTDQLNAWTVSGRGELHLSILVEEMRREGFELQLSRPKVIYREV…
LPJCKDFM_00093 FtsW/RodA/SpoVE family cell cycle protein	MKKNKVAATAAKKKATFQYFDYRIFIVYLLLMTIGVIAVYSASSEILLIHGFKATVYGQKQLLYAFFGVLICLACYSINLDYLRRGKLLLWLLVIVAGLLVYVRFFGQAVNGAKGWINLGPINIQPLELAKLVLTLYLARMLAKADGRLVRGHIISQLLPTAIIAGLLMILVLIEPDFGGTAILFCLVLIMYSVSGIPTSYILLSIIGITVLVVGGFSLIVAWNPSFLQDVYVYKRFIAFLHPFKTAANEGAQLVNSYYAIHNGGLFGLGLGNSIQKRGYLPEPYTDFILSIIAEEVGSLGALVVLGLLFYLMILIMERGVKARSQYSTLICFGVTAIIFFQTLFNVGAVLGLMPITGVTLPFISYGGSSLWVLSAAIGLVLNVTAEEKIRQEVQAEDEY
LPJCKDFM_00094 YlbG family protein	MSINQELADQDIASRTSLIVYLRNVNNDQFKLRRFGDIVYFSKKLHYLILYVNQAEAEETASKLRTFSFVKKVEFSQNDALDLDNQKIEQQISDMAKEAEEKLNQTDKEDWIK
LPJCKDFM_00095 16S rRNA (guanine(966)-N(2))-methyltransferase RsmD	MRIISGKYAKRNLFTLKSQKTRPTSDKVKESLFNSLGQFFAGGEVLDLYAGSGALGIEAVSRGCEHAVLNDVSRPACQIIRKNVDLTKEPDRFEVFTMPAKVALKVFADQERKFDLIFLDPPYAKQQMVKDMTALASLDLLKPGAKIVVETDEQTDLPPVAGFDLLKDHHMGKTIVRIYQRVE
LPJCKDFM_00096 pantetheine-phosphate adenylyltransferase	MTTALFPGSFDPITNGHMDTIEQAAKVFDRLLVVVMTNSSKKALFTPDERVDLIKDAVKEHGLANVEILARPGQLTVDLAKELGAGVLVRGVRNSSDFLYEQQIAQLNRNLAPDLPTVLFMAEAANSALASSMLKEIAMFGGELDRFLPKKAARALKEKLQSES
LPJCKDFM_00097 PDZ domain-containing protein	MKVKKDRQSKKWPRALVGLFAVILLALVLLLPTKYVIEAPGDALPVGNYLKTTGVKAKNNLYFVTVSERRAVLGDYLWSFTQPYEDRLTMDEVTGGSSTEQYEQMQEWYMQTSQQTAIYYAAKKAGLKPKLKYQGVYVMDLQSSSSFKKKLLIGDTIVAANGHKFKSVQDFMSYLQRQKIGQKVSITVLRSGKKQTFTGKIVKVKGTGKPGIGISMVERVKVEVSPKTTISTGDIGGPSAGLMFSLACYQNYTGKDLTKGHKVAGTGTIDANGKVGIIGGVDKKVVAADKEGAEVFFAPTDQTGVKKSQTNYAVAKRTAKKLGTKMKIVPVVTFDDALKYLQKHYK
LPJCKDFM_00098 helix-hairpin-helix domain-containing protein	MNQSNERTEGKQKLQDLLAWLMDKKMYIVVVLLAAGGFYYANRQPAADNSALLSSSQSMSENSGQSLQSSSVSSVAASTSSAASAANAEVVCDISGAVKHQGVYRLKNGARLEDLIKKAGGLTKDAQLQAINRSQLLKDQDKIYIPGKGDKTEAAQTANSAAASAPASSPSASASSVSSSTSGAASGNLINLNTATASDLQKLNGIGEKKAEQIIAYRQEKGSFKSIDELKEVSGIGDKTFAAIRDQLTI
LPJCKDFM_00099 DNA internalization-related competence protein ComEC/Rec2	MATRPSRQLGTSLQSSLQSGFYFLLALASVSLCGIFQSQKWGKLFALAALLYLLFLLKDKYGGLVKLALAFLLLLTLVLAKDQVKPGEPAGDIRLYPDQVKITDGWLSGRGQTATQKVQVYGPAIREALALLENGQSIDLTEVSGAVSEIEPATNPGQFDYRRYLASQHVYRQVKLAHYQVKLAPASLLTRLHGLRWKIQAYLKRLPRLLAFFASELLLAENPAGDNQANLNTYRDLGVIHILSISGMHVGIYVFALAVFGSYLHMTKEEVFAASCALLTFEVFLSAGQPGFIRATLSYVFSAGLAFKSRRIGRADLLGLTYCCQQLFTPRLLLETGGILTYVLALGLVLTAKLPDCKQAFWLNGLLTPFLLYFFYQVNVCTIFYNILVVPYFNYIVMP…
LPJCKDFM_00100 DNA polymerase III subunit delta	MPNLISLFPNSQAGNPNVLLQGPDAFLNDYLAHNYVQQAAFQGLEKVTVDCESDPLDDLIAALAEASLFSQQKLVLVKNPIFLTGKFPAKYKRQGDRLLEIFSHLDQIDDVIVLVASYEKLDRRKKLTKQVEKSFNTVLTAVKSYESGRVMQALVKAEGYRFAGGALDLLMERSDQVLDAALSNYNKLKAISDGQEISRDLVDRNIDLSLDQNVFAILDAALRGDYQEAIDRLDGQLREGTYPLQLVAVFFSQVEFLLCVKVMGQRRRSESEIAKELSAHPYRVKTALKSRAKVGQLKKMLGQLIQLDYRYKSGVYQGSSFLKAFILTC
LPJCKDFM_00101 30S ribosomal protein S20	MPQIKSAIKRVKTQAVANERNAAQLSTMRTAVKKFKAAQAAGADNASELHVAAIRELDKAASKGLIHKNKANRDKNRLAKLAK
LPJCKDFM_00102 30S ribosomal protein S15	MAVSKERKNEIIKEYATHEGDTGSVEVQVAVLTEDINNLTQHMREHSHDHHSYVGLLKKIGHRRNLLRYLQENDLERYRALIARLGLRR
LPJCKDFM_00103 ribonuclease J	MSDKLKIMVLSGVREQGKDMFAVQVNDEIFVLDAGLKYPDSSLFGIDVVIPDMEFFKQYGDQVAGIFLTHGHADSIGALPYILRDWDIPVFGSKLTIELAKIDVQRENKRRNNQLFNVIDADTEIDFKNASVSFFHTTHSVPDSLGIVIHAPQGQIVYTGDFKFDPSAQPAYRTDMTRLAEIAKNGVLALLPDSSNAEAVLPNASENEVGTYITNVFRNAKGRIIVAGKASNINRVQQVFNAAAATGRRVLLTGRDVAKIVHTAMKLGYLEVPDGLLMKSKELKDVPDEKTVILETGRMGQPLQSLQKMANNRHRMITIHEGDLVFIATTPSHAVETTVAITSDMVYRAGGTVIELGRNMHTSGHATGRDLQTLIDLLKPRILVPVIGDYRLLEAVKDL…
LPJCKDFM_00104 tetratricopeptide repeat protein	MTSVSQENLRKLAIEAEAGGDYQAACGHLEEALRLGFDEDLALDLSRLLRLNKEEDQAYALVKALPDLFFRDKVLEEYGQVLEANNFLIEALQVKHLTEGEVDFPVLPADKKEQEKILLAFRKKQAVSQSQYEQLLKLDLPTYLAFARSLLLDPLANYALRLAVCEDLVKLGVKEEMQVMILGDLKSFVPAETDLLKQDPVYREFITSLAIRYQNRPSELPLILAEGNFAFGQLYPCQGDYVTNPDAFARDLTGFLRQKRGGESQDLLEKIYQKNSD
LPJCKDFM_00105 elongation factor Tu	MAEKEHYVRTKPHVNIGTIGHVDHGKTTLTAAITTVLAKKGLAQAEDYSQIDAAPEEKERGITINTAHVEYETEKRHYAHMDAPGHADYIKNMITGAAQMDGAILVVAATDGPMPQTREHILLARQVGVNYIVVFLNKCDLVDDPELIDLVEMEVRDLLSEYGYPGDDVPVVRGSALKALEGDEEAQKKIEELMDVVDEYIPTPERETDKPFLMPVEDVFTITGRGTVASGRIDRGTVKVGDSVEIVGLVEKVLTSVVTGLEMFHKTLDLGEAGDNVGVLLRGVDRDQIVRGQVLAAPGSIKTHKTFKGQVYILSKDEGGRHTPFFSDYRPQFYFHTTDITGEIELPEGTEMVMPGDNTEFSVTLIKPAAIEVGTKFTIREGGRTVGAGQVTEIDD
LPJCKDFM_00106 trigger factor	MSANWKTTGKTTGELSFEISQDEIKKSLDKAFARVKKSLRVPGFRKGHVSRVIFNQYYGEEALYEDALNFALPEAYSAAVKETGIKAVGQPQIVPVSMDKNKAWEMKAIVTVEPEVELGQYTEIEVPKQNTRVYQKDIDAELTKRQEQNAEMVLKNDKAESGDTVTIDYVGTVDGVEFDGGSAQNYSLELGSNTFIPGFEDQLVGHGAGEEVDVVVTFPEDYGAKDLAGKEAHFATKIHEVKARQLPELDDEFAKDVDDSVETLDELKEKIKAELKSEKEEAAKAAIQEAAITTAVKNATVEEIPDVMIQEDVDNQLNQYLGDMQRQGIDPQTYFKLTNTTEDQLRSQLSANAAERVKTNLVLEAIAAKEGFEASKEEIDAEIKDLADNYNMSEKAVRN…
LPJCKDFM_00107 ATP-dependent Clp protease ATP-binding subunit ClpX	MATKFTDPEEVKCSFCGKSASQVKKMIAGNGVYICNEDIELAKRIIDDELRLDSLKEARELPKPMQIKEELDQYVIGQDRAKRVLSVAVYNHYKRISQMDVDSSTELQKSNIALIGPTGSGKTYLAQTLARILNVPFAIADATTLTEAGYVGEDVENILLKLLQNADYDLERAQRGIIYIDEIDKISKKSENVSITRDVSGEGVQQALLKILEGTIASIPPQGGRKHPQQEMIRMDTTNILFIVGGAFDGIEEIVKNRLGKKTIGFGAEQESGKVDDDNWNRFLTTGDLVKFGLIPEFIGRIPIITTLDRLDSADLVRILTEPKNALIKQYQKLLSLDGVDLEFEPAAVKQIADLAIERKMGARGLRTIIENAMIDIMYRTPSESDISKVIITPETITG…
LPJCKDFM_00108 ribosome biogenesis GTP-binding protein YihA/YsxC	MIINQSEFSVSAVKASQYPEGGLDEIALAGRSNVGKSSFINTLLQRKNLARTSSSPGKTQTLNFYRVDSDQADFYLVDVPGYGYAKVSKKQREEFGEMIQDYLETRAYIKGLILLIDGRHEPTADDIAMYDYAQYLNLPILLVATKMDKIKKNAFNKTEAAFRKHLNLNKDNVTFLLFSSVTKLNVDQVKDWIQARLDEE
LPJCKDFM_00109 hypothetical protein	MDNSNLLTYLEWRGDIPLEKSPFNEIDALVLAIFSYLNLEKYIPSGNKEVTVGEIAEKYFASSFTSLDASQYQELFNLMSEADRFKDARLSHFNTVLTDQCQFSALKIVLEDGTHYVAFRGTDDTLVGWREDFEISFKETKSQILAARYLKDLLAGDSADYILGGHSKGGNLAEYAALNLPEDYRARIKAIYTFDSPGLASEAGVDYNEDFLQRVLRRYVPDFSIIGRLFEPREVDPVIVYSTNGNIAQHDTYSWQIKGSHFVTRKRPNPESRVYNQLINQWIGSASMEEREALTQDLFDALAASGSSKINQLAKNGFGGFGAILLSVTNSSRRTKFILGNLFSSIWQLIKNQQIGAALFSRDTMAGWLLVLLGIISLTAPNYAFKAFGVLAAVGGIIF…
LPJCKDFM_00110 SPJ_0845 family protein	MGLTFKRQDDLDKLFDKFASVPDPKKAASGKGKEKEDDKAAGKEAK
LPJCKDFM_00111 nitroreductase	MTDAIDTIKSRHSTRYFDQGKEPSRADLEEVIRLAGLAPSWVDSQPWRVYLAMGETAKKIHARHLALAEAGTAASPDWETWHREDWDPYPRENMARHNQASQKYLNTPELLDLRTNILQKNLYYAPAIAYLTIPKQSNLWSVYDLGAFAQTLALAAKAKGIDSMPAYELVKYPASVREIMGIPEDQTLAMGIGLGYGKDEYVNGYQAPRRDLPDFLTIKD
LPJCKDFM_00112 hypothetical protein	MFAMQENQTMCVCCMSLMSYDCFVLPKLDLVQTK
LPJCKDFM_00113 peptide ABC transporter substrate-binding protein	MQKIKKFTLAAVSVSAAFLLAACGSQQSSSPASKDKQVLKLSATAPLDTIDISKATGYGQTGNVFESFYRLGKNGQPAAGLAKSGTVSKDGKTWTFKLRSNAKWSNGEKITAQDFVYSWRRTINPKTASPYAYLFSGIKNADEIIAGKKSLSSLGIKALNQETVQVKLNQPIAYFKVLMAYPLFGPQNEAFIKKTGKKYATSSKYMLYSGPFKITGWKGTNDTWSFVKNNQYWDKQAVKLSKISYQVVKTTNTGYQLYQQGKLDLTPLSSEQVKQLKKNKDFKTYPYSYVAFLAYNFQAKDATVKKALNNKNIRLALSLSLDRKILTSKVFGDGSSVPTGFVASGLAYDPANKEDFAKEQKVANTVDYNEKLAEKYWKTGLKELGLKKLNLTLLASNES…
LPJCKDFM_00114 hypothetical protein	MNEDNGSRYIQPHDSMEAMELIQKLFNQYRRAPLTPELLAYHQNLIERLEGDIHQAAEAEGQAKRVQELDRMIKLMKDWTAIRLSGRPFNAKMRHFRFLPEGGQVKFKRHPHKIKASSSHRASRH
LPJCKDFM_00115 D-2-hydroxyacid dehydrogenase	MKAYLFGVTPVEEAFLKEWQDQHPDDEISYTHSPLTADNLELAKGFEAVSTQQAEPLTASDLEPLAAGGVKHLALRKVGADNIDLEAAAKYGITVANVPAYSPRAIAENGLTGAMYLLRKWGYYHRKMRRGDFTRPTELMSDEIFNQTVGIVGLGRIGAAAAEMYHALGARVIGYDPVYNASLEPFLDFVDFETLIKESDIVQVHIPLTPENKGMFSTNEFAKMKDDAILVNQSRGELVDTAALIVALKYHEIGGAALDVLEGEEKIFGRKFEDVGSLPDEYTELINLPNVVMSPHSAYYTKMAVKNMFFQSMTDIERTLSGKKAFFKVN
LPJCKDFM_00116 thymidylate synthase	MANQDQAYLDLLKKIMTEGNNKNDRTGTGTRSLFGAQMRFDLSQGFPILTTKRVPFGLIKSELLWFLRGDTNIRFLLEHKNHIWDEWAFKNWVTSPEYQGPDMTDFGLRSQKDPGFKAVYDEEMQKFCQRILDDEAFAQKYGNLGDVYGAQWRHWGKRDGGFIDQIADVIEQIKTNPDSRRLIVTAWNPEDVPSSALPPCHVLFQFYVADGKLSLQLYQRSGDMFLGVPFNIASYSLLLSLIARETGLEVGEFVHTIGDAHIYKNHFAQVEEQLKRTPFDAPTLWLNPEKKKVADFEMADIKLVNYQHGSTIKAPVAV
LPJCKDFM_00117 dihydrofolate reductase	MLSYVWAEDEKGAIGYQGRLPWHLPADLAHFKAKTMGHPILMGRKTFESLPGLLPGRQHVVLSTRKLDLPAGVLQLKSEEEVSTWLKEQAGEVCVIGGSSLFTLLADQVDKLEVTRIKGIFSADTYMPNLDWAAFALVKSEAHQADGKNKYDYVFETYLRKK
LPJCKDFM_00118 HAD-IC family P-type ATPase	MKTNLEMGLTEEEVAQKSAAGKVNTTIDDEFKTNRQIVVENTFTYFNLIFLVLTILLLIAGDIRDLTFLPVIILNTIVGIVQEIRAKSVLSKLQVLNQTKLLALRGGKRRQVPIDQLVEGDLVLLKAGDQIPADAKVVDGSVRVNESLLTGESDEIAKEVGDELLSGSFVVSGEVMAQLVKVGSESYIAKLTAEAKAMGGGEESKMTRAINRLIKWVGIIIIPIGLALFAQAYFPNHRSFAESISSMEAAIIGMIPEGLYLLTTVALALAAMRLARNQVMLHDMKSVETLARVNVLCVDKTGTITEPKMGVEKVVPAKNYPENDLEDRLAAYVSNMPVDNITAEALNQKFGQDQPLVNAKRIIPFTSVNKYSGAVFAGYTLLLGAPEMILRSQLKACQE…
LPJCKDFM_00119 MetQ/NlpA family ABC transporter substrate-binding protein	MRKKKQRNIIIAIVSVVVLAVIAFFSFGKKGSQQSAKTVTVTVGTVGATKAERAIWKSVAATAKKKYGIIVKTKNFSDYNQPNSALKSGDLDLNAFQHYNFLNNWNKANKSNLVAIGKTYIAPIRLYSLKYKSLKSLPKGATIAIPNDATNEARALLVLKNAGLITLKGTSATKLYSVADIKSNPKNFKIKEVATEQAARVLKSVDAAVVNNDYANPAGLGDKQTIYVEPINKDSYQWINVIVARKKDKNKKAYKEVVKAYQTEKTKQLYKKYYGSKQIAAWDAKF
LPJCKDFM_00120 methionine ABC transporter ATP-binding protein	MSIIQLDHVSVTFKRKKAADVQAVRDVTLHIEKGDIYGIVGFSGAGKSTLVRTINLLQKPTAGDVVVGGVDFVKDGKQVISGKDLQARRRKIGMIFQQFNLLNETTVIENIAFALKHSDLSDDELEEKCHKLLKLVDLEEKANAYPAQLSGGQQQRVAIARALANDPEILLSDEATSALDPQTTIQILDLLKKLNRELGLTIVLITHEMAAVKKIANKVAVMENGRVVENGNLRDVFLAPKAELTQKFVGGSLAVVDTLKSLNISLAENEALYQLVYSLNNVAKSIIIELYREVGVEASMLYGNVEVLADEPVGTLLVTVKGDADKQKATLKFLNDEGVTVTELDERGNRL
LPJCKDFM_00121 ABC transporter permease	MINGLVHWIAQNFPNIYNLGWTGDTGWGTSILQIIYMTFWPSIFGGVLGLFFGVILVLTEPGGILENKFWFNFCDKLISILRAIPFIILLAFISPLTRLIVGTEIGDTAALVPLTLGIFPFYARQVQVALESLDPGKVEAAQSLGASNWDIIFDVYLKETRSEIIRVSTVSIISLIGLTAMAGAVGAGGLGTTAIQYGYRDFANDVTFLATVLVVIMIFIVQVVGDFLAKKLNHQHR
LPJCKDFM_00122 flavocytochrome c	MAKYEFKSSPIDLVNPSYDLVVIGAGGTGLSAALQAHELGASVAVFEKNEVLGGNTSKASSGMNAAESLVQFKHGIIDNKADFYQETLKGGGNLNDEAMLSYFVDHAALAIDWLKQYGVELDDLTITGGMSKKRAHRPASMAPVGGYLITGLLKSIEAARIPVFNKTKVVKLLQDEKGKVTGIDIVGPDGRRKVMAKAVILATGGFGASKEIIKKYRPDLEGYKTTNQAGATGDGLILGEEAGAELVQMDFIQVHPTAQTDGEKTFLIGEAVRGEGAILVNKAGQRFINELDTRKVVSAAITGLNEDGAYLIFDQGVRDHVKAVEFYDHVGLVEHGATLEELAGKIGVDAAGLEATVASWNEAVKDQDDQAFGRTTGMDRDISVAPYFAIHIHPAIHYT…
LPJCKDFM_00123 phosphoenolpyruvate carboxykinase (ATP)	MLPEDQSFNLLSYMFNFRFFDEKAAEMYGKSKLYDEGDLYFSLPPVLKVTDPVLT
LPJCKDFM_00124 phosphoenolpyruvate carboxykinase	MNTLVIEPFADPFRAYPVGGDYGDFKELFTKRGAECYVLNTDAFCGKNIPKELTLEIIEKLVDDTDQ
LPJCKDFM_00125 phosphoenolpyruvate carboxykinase (ATP)	MPLADDPVDLDSAEYKQNLIARMQDRLDWLNMYNGEHPKTPLPEEAKECLEKIVSELK
LPJCKDFM_00126 helix-turn-helix domain-containing protein	MSEYLSKRQAMEYLGLAPTSYRSIDQYIKEGLPVFVIGNKPRFSKKSIDTFMDKHKRGDEESCK
LPJCKDFM_00127 helix-turn-helix domain-containing protein	MANRIKQLRKENGLTLKELSREVGIPASTISQYENERRKIPDSALKTLSDFFEVPENYILGAWSEKEVIELMSSSLLDNYERLSELDREYKEIYEGDPFKNHGLFGSMSLITEPAPSGYIGIGKKGSIEYRTVQERAIQKEILSNDYMALAFSIISLVYFDSVFGNSVIKPEGDSETDRYKLANEQVNDLMSNLKKSAGQNTGKDFLKSYFQKHCFKSVLSSLVVRKLMAEKVEPETMALVLVNSIEGEVLEMEIRAYHYKEIDEILFPDETESQSTNIDIDDLIQETNSLYDRIDELQKENYRLKAELASKR
LPJCKDFM_00128 site-specific integrase	MNKKDIIKYQTASGKDRYKFIVYAGKDETTGKSIVIRKQGFKTLKEAKQAYLDVQQAILNGDYLPINQKRLTYKGLLELYLPLYAQTVKETSFYQFKRCMESKVLPVLGDVYLDKITPQLCQKAVNQWAKDTPGGFTRAAAWSSKVFKYAFQIGLIDSNPFDRVIMPKKQAKEKKENFYTKDELETFLNGARDAGMMKYTLFRLLAFSGMRIGELIALEWADVDFFRKTVSINKTLTLSKAGKSTIGSPKTTNSNRTIMLDDETMKILQKWRAEQSRRIIYLGSPKNHSVFSNEYGERLVNSTILRWNKKIAEKQGLKTIGLHGFRHTHASLCFEAGLTMQDVKDRLGHSNISTTMDIYTHVTKSRKEESIQQLAKFMRA
LPJCKDFM_00129 aminoacyl-tRNA hydrolase	MKLIVALGNPGLKYEKTKHNTGFMALDHYLDEKGLRLDRDKFTALYAKEKVAGEDVIFMEPQTYMNESGRAVGAAAKFFKIDPSDILVIHDDMDMPIAKLRIRAGGKSGGHNGIKSIIACLGTEKFNRLKIGIRHPDKQSVVSWVLTPFNPDQQKELEASFAKVDQIIDDFIAGKDAQYLMNRYN
LPJCKDFM_00130 transcription-repair coupling factor	MQVIDFLKKDQGVTAFIAKTSRIKNSLLTGVERGAFAVLIQAYLAQVGQPLLLIEENEYKAQERYNDLSRLLADDDLELFALDGNLATQTAVSSPDELSSRIQCLNLLLSGRPGVVIATPQGLQYPLSAPALFKKGQKHFAVGDEIALPDLAQWLNQAGYHRENLVVKPGEFAMRGDIVDLYPLDRESPLRLEFFGDEIDTIKTFDLTSQRSLEELPEATVPAASDHVFTAEDLDRAGRELAGDLPKEAAASLEIAQEALANGQLPDDYDRYLDYLLPESFSLLDYLPAKGLLLFNDWQLIAERVKNMGAINDDYLASQIASKMMTSRQKLRLDFDAVLKADCHHRLYVSLMAHSMGRLRFGQHLAWDSREPQQFFSQMELLKTELDSYAKKGQTVVLQ…
LPJCKDFM_00131 RNA-binding S4 domain-containing protein	MRIDKFLKISRLVKRRTVAKEMADQGRVSVNGKTVKSSYNVVVGDVIAVAYGTRVIKARVLDLRETTKKAEAGDLYELVD
LPJCKDFM_00132 septum formation initiator family protein	MGNNRGNQQNVTPLRPDQDVRRLKKRQIKFREVHRVRRNRLLALILLVFALLGFQLAMTKAWTAKIQKQVSQNQATLTKIKKNKEKLTNERNDMKDSDYVAKVIRYKYKYTKDGERVYNIKEKGDN
LPJCKDFM_00133 S1 RNA-binding domain-containing protein	MNYKVGQRLDGVINNVTDLGIFVTLPKHKSGLVHRNDFGSDWPRERQHWQAGDQVRVVVQNLRKGRLDLSIRRVSDPDLIDPTNQFSQLRAGDFARVLNQVDQEARAEIEQLEAALK
LPJCKDFM_00134 tRNA lysidine(34) synthetase TilS	MDIKKILLAFFAEEGLPLEGNFLVAASGGPDSMALLDLMRRLPGGFQLYAAHLDHQLRADSQKESQVLRAYCHKYHLPLYESVWPKSLHPKSGLEAAARDYRYNFLFEVARQVKADYLLTAHHGDDLLENILLKLVRSGIPREMNSLKPVSQRGQVKLVRPLLAVGKADLLAYAKKQGLEYVEDETNFTGITARNRLRQEVVPLLKRESPDLLENAWRFSREMTAEEDYFAQAAGKLPEPEPFFGGWRIPKAAGQAESELVKAYLENFIQKKYNKRVQLDRILLANRQSQEKGGFHLSFYQGHYWLYPVKQPAPSPLEEVVAGQPFFFRGNCYLLSEEKREESPLAEISFPGKLSAGSLPNGQRLLLKDGRRTKSKKLFAAAGIPLALRGNCLSIFAGQ…
LPJCKDFM_00135 ATP-dependent zinc metalloprotease FtsH	MKNNRNRLFSNGLFYIVVFLLLLWGINWALGGSSNSGATETISYSEFVKKLRNGEIKDFNVQPSNGVYSVTGSYKSSQTESSSSSDIFGGNTSSKVTGFSTTMLENDSSVKKVQDLAQSENVKMSTQGESQSSNWISTIIMLVPTVLFIVLMVMMMKQGGSRGQGGGIMNFGRSNVKPQDPKKNKVRFDDVAGEEEEKQELVEVVEFLKNPARYTKLGARIPSGVLLEGPPGTGKTLLAKAVAGEAGVPFFSISGSDFVEMFVGVGASRVRDLFTNAKKNAPSIIFIDEIDAIGRQRGNGQGGGNDEREQTLNQLLVEMDGFEGDEGVIVMAATNRSDVLDPALTRPGRFDRKVLVGRPDVKGREAILRVHAKNKPLADDVDLKEVARQTPGFVGADLE…
LPJCKDFM_00136 Hsp33 family molecular chaperone HslO	MNDYLIKAINASKDLRLLTINGKDLVAEAQKRHDTWSASSAVLGRSLLGTLLLAGAELKGDQELTLRLLGDGPVGAAVVTAKSDLTVKGYVQNNHVALPAREDGHIDVKKAVGKGWLQVTKDLGLKQPYTGEVPIVSGEIAEDLTYYLAKSEQIPSAVGLSVFVNPNDTIGAAGGFLLQALPGASEELLQETEDRIKVLPQLSSAFLDGMTPEDLAKKILGDDCKILEKGEVSYHCDCSKEKYAGMLETLKGSQLKEMIDEDHGAELVCNFCGNKYNFTAAELQAILDKKLEK
LPJCKDFM_00137 peptide ABC transporter substrate-binding protein	MTLKKITAAGLLTASALVLAACGQQKSSQSQTKQVLNWTENAQISTQDPSLTTDSTSFQALLNTQEGLYRLDKKQKPQLALAKSAKVADGGKTYTFVLRDAKWSNGQAITANDFVYSYRRSLNPKTKSSMAFYLYQIVNAEAINAGKKPVSSLGVKALSKNKLQIKLVRPVSYFKLLLAFPLFFPENQQFIEKVGSKYGTAAKYTISSGPFKLTKWTESNKQFTLVKNQNYWDKKNVKLAKVNETISETSSTAYSLYQAGKLDETYLTGEQVKANKGKSTFYDRPASAIQRLELNSKKVKAFNNFNIRRALSLAIDRESLAKVLSDGSVAAKGFVPSGMGNNPTTGEAFYKEAYVKEAVSYNLKEAKKYLAKGYKELGIKSLNLNLTVSDTDSAKQVGE…
LPJCKDFM_00138 peptidase T	MAFSDLDFLEKNFIHYAKEDTQSKYANKDQVPTTPNQVKMMKELADQVKDYGLESYYNKKTAFAIGHLAANTAGVAPIGFFAHVDTVEFDDRFPIRPQVHRDYQGQKLALDEANGIFLDPEEFPDLLTLKGQTLITSDGKTVLGNDDKAGVAGLLAALKYLHEHPEVEHGDIYVAFGPDEEIGLGGQRFDPADFPGVEFAYTLDNGRPGDFEYETFNALAADLTIKGTVVHPGEAYGLLVNATTIMTEFLAALPQDQVPEKSRGHEGFIMVTDAQSSVDSAHVGLIIRDFDWNEFLAKEDLVKKLVVSLGEKYGPDRFQLDLRRQYENIYNGVKDRPYVVNLALDSYEKAGLAPNVQTFRGGTDGNFITKKGIPTPNLFNGGGNYHGRYEYVTVEQMDK…
LPJCKDFM_00139 tRNA dihydrouridine synthase DusB	MDTTWKIREIEIPNRVMVAPMAGISNMAFRKVCKEFGAGMVVCEMISDHGIIYGNEKTLSMLDVDPGEHPMSIQIFGGTEDSLLQAAQYIDQHTDADVIDINMGCPVPKVTKTDAGSKWLLDSNKIYQMVHKVVQNVEKPVSVKMRIGWDRKHIFAVENALAAQEAGASMLAMHGRTRKQMYQGEADWETLHEVAQVMDIPFVANGDITTPQLAKKALDEIGCTAVMVGRAALGNPRILKEMTHYLATGEELPKQSVREKVETAKHQLDGLVQLHGEKRAVPEFRQQAAYYLKGIPRSARTRAKINEVWTRQEVFDLLDEFVEIYEKRARQKQDRVADTQSM
LPJCKDFM_00140 lysine--tRNA ligase	MAKNEINDQLLVRRQKLEELKEMGIEPFGRKYDREALARDLDEKYLGLDKDELNANMPKTKIAGRMLAKRGKGKVGFADLYDRSGKIQIYVRKDMVGEENYQIFKKADLGDFLGVEGEVFKTDSGELSVRAQHVTFLSKALRPLPDKYHGLKDVESIYRQRYLDLITNNESYQRFVNRTKIIQAIRDYLNGQDFLEVETPVLHNIPGGAEARPFITHHNALDINLYMRIALELPLKRLIVGDMERVYEIGRVFRNEGMDLKHNPEFTELETYAAYYDFHDVMDEAEGIIRAAAKVVSEDGKINYQGTDLDLGKPFRRVHMVDLIKELTGVDFWQPMTLEEARKVAAEHHVEVEPYWQVGHIINAFFEEFGEKTIVDPTFVYGHPVEVSPLAKKNADDPR…
LPJCKDFM_00141 hypothetical protein	MRAAIRKDEFLPIYKYLLSILTTISALAGAFLAASSGLPAYLAGQPLKAGIFAVLCLLEGLSAYLLWRPGKRALAVLNGGLLAAALFLFWQGEGLAAGSGLALLAINYLLKREETWAWTLALVLNLVFAALTMLPHQFMSFPAA
LPJCKDFM_00142 diguanylate cyclase	MQRERIASFLLFNKYKENQRGLRVQANFDHLSGVMLRSTFMDLSQKAIEQPECTDLFIGLVDIDYFKQINDNYGHRMGAWPFKG
LPJCKDFM_00143 hypothetical protein	MISWFLFALFSKKRIDIFPKASILKIKLIIDEERRTEMEFAAKNCQMQVMPMNMLMSSMPFSVEANTCGSPS
LPJCKDFM_00144 O-acetylhomoserine aminocarboxypropyltransferase/cysteine synthase	MSIEAISNEGLSFETLQVHAGQPIDETGARAVPIYQTTSYVFDDADQAAGRFALTDAGNIYSRLTNPTTAVFESRVAALEGGTGGVSLATGAAAITAAILNVAGAGDEIVAASTIYGGTYDLFAQTLPPLGIKTHFVDPSDPANFEKEINDHTKVVYAETIGNPNANLIDIDAVAAVAHKHGVLVIIDNTFATPYLYRPFEHGADVVVHSATKFFGGHGTTMGGVVVESGKFDYEKSGRYPTFTNPDPSYKDVTWAKLGAGAFTTKIRATVLRDTGASFSPFNAFLLLQGLESLSLRVERHVYNVQRVAEYLSKHPKVAWVRYPGLADSPDHAMAKRDFPKGVGSIFTFGLKGGE
LPJCKDFM_00145 PLP-dependent transferase	MKLFSLLANVADAKSLIIQPASTTHAQLNGEELASVGITPDLIRISVGVENIDDLLADLDQALAKL
LPJCKDFM_00146 hypothetical protein	MKKKRLLVACLALALLPLLSSCSMISDYTLDLKSKLVGIPFTVSTYDYDGQKIDQIKGKSVYIETYKPMSKENSSGDEQSKVIDVEFGGQQMIHVGSSLIANEGLRNYEDTFSKKVTITDKQRSIPVLSIMYNNFRNDWLSKGKVIMIRSQAGKPIAVYAGNKVRVSATDMPSTTQINVDGHRLFIYRCDYSIYDMETIKKM
LPJCKDFM_00150 GAF domain-containing protein	MAAASQAEYELLLEQAKALTAGESDWIANTGNVSALLKAGMKNVNFAGVYRFEKGELILGPFQGMPACVHIQLGKGVCGKAALEKKTQIVDDVHDFPGHIACDSASNSEIVVPVFNRDGSLWGVYDFDSTNLDNFDDLDQKYLEQIAAVALGN
LPJCKDFM_00151 ATP-dependent Clp protease ATP-binding subunit	MQNSYSKSSRQVLEIAQEQAKEFHHRLVGTEHVLLALVIEADGKAGKILRTMNVTPTGVREEIERYTDYGSAAPTSYMEFSPRLTLALDYAKRNSELRSSKEIETTDILQALVSSEQILSAMILRNLDVDLENLKDELDDANQVTGESSQTSRPAAAGSSQSQTPILDRFGIDLNRRAKEGDIDPVIGRQRELDRVIQILSRRTKNNPLLVGEPGVGKTAVAEALASAIVAKKVPRDLADKRVVSLDVNSMVAGTRYRGEFEERMDRLIKEVTASKNVILFVDEIHSLVKAGDAEGAMSASNTLKPALARGDIQLIGATTFEEYRKHMEKDSAFVRRFQLVRLAEPNEEETLQILHGIKDKYEDYHRVALSEEALQAAVDLSSHYIADRYQPDKAIDLI…
LPJCKDFM_00152 bacteriocin immunity protein	MARRIKLKLLRQNKKQASKKTDGRILLYSDISDALYDEMPREEREALLEAKQLLEQKVYLGKVMRDLRIALEPVAIKSQLSPQGKQIFWNITAGGYQLTGVGLASQAAMLFSGR
LPJCKDFM_00153 DNA-directed RNA polymerase subunit beta	MFSLLNGHVVNYGQHRTRRSFSRIKEILPLPNLTDVQTESYKWFLDEGVKEVFDDIMPISDASGRLTLEYVDYKLQEPKYTVDESRKHDATYSAPMHVTLKLTNHETGEIKTQDVFFGDLPLMTKSGSFIVNGAERVIVSQLVRSPGVYYSGEFDKNGRQIFGTTVIPNRGAWLEFETDAKNISYVRVDRTRKLPLSVLVRALGFGSDSEIKEIFGDSDTLDLTLDKDVHKNPADSRVAEALKDIYDRLRPGEPKTTDSSRSLLVSRFFDPRRYDLAAVGRYKVNKKLSLKNRLLGYTLAETLADPDTGEVLAAKGTVVNNEVMDVLKDYLDRDDFKTVTYTPSDEGAIPEPVTVQEIKVFSREIPDREIKLISNGHIAEDVKCITPADIIASVNYFLE…
LPJCKDFM_00154 DNA-directed RNA polymerase subunit beta'	MIDVNKFESMQIGLASPNKIRSWSYGEVKKPETINYRTLKPEKDGLFDERIFGPTKDYACACGKYKGVRYKGIVCDRCGVEVTTSHVRRERMGHIELAAPVTHIWYFKGIPSRMGLVLDVSPKQLEEVIYFAAYIVIDPGDTGLEAKQLLTEAEYREEKAKYGNRFVAKMGAEAIRDLLKQVDLDKEVTALKAELQTLKGQKRTRAIRRLDILDAFRNSGNKPEWMVMETVPVIPPDLRPMVQLEGGRFATSDLNDLYRRVINRNNRLKKLLDMHAPGLIVQNEERMLQEAVDALIDNGRRGRPVVGPGNRPLKSISHMLKGKQGRFRQNLLGKRVDYSGRSVIDVSPKLKLYQCGVPRPMALELFKPFVMRELVRRGIASNIKNAKRKIDREDDDIWD…
LPJCKDFM_00155 hypothetical protein	MLSEMISLLCGLLAALIADRYRYNTFLECKSRLADDIPYIILAGNLLVYLISNSRSSAISLLFIINFFLMVVSDLHEQSFDTCLLVVPLATGLMHFSQAPNTEGLGQAAIFLVVLVWLAFTGKMGSGDVWHFLLLSLNFSCPVAVKSFLLASLLAIAHALWHKRPGKEPFAFLPYLFWGLNLQFFL
LPJCKDFM_00156 Cof-type HAD-IIB family hydrolase	MIKLIAIDTDGTLLNSQGEIQASTKEAISKALDRGVKVVLCSGRPIAGLAPYMNELGIKGEDQYAVTLNGAISRKASGEIMTSDLIANSVYRQLTAYALSLKLPFNIVDFESRIIMPNHDIDPMVYQQAYENQTVLFVRSVEEFPEKGQAIAKACFVGSQELLDRVEDRVKEDWGQDFNVLRTDARFLELLNPKVNKGQGLKELCGRLEIAPEEVMAIGDERNDLDMFAFTGTSVAMGNGNDLVKQAADYVTSSNDEDGIAQALEKFVF
LPJCKDFM_00157 30S ribosomal protein S12	MPTINQLVRKGRHSKTTKSKSPALNYSYNSMKKEQVFNPAPQMRGVATRVGTMTPKKPNSALRKYARVRLSNLTEVTAYIPGEGHNLQEHSVVLIRGGRVKDLPGVRYHIVRGALDTAGVDGRKQARSKYGAKKG
LPJCKDFM_00158 30S ribosomal protein S7	MPRKGHVSKRDVLADPVYNSKLVTKLINHLMKDGKRAQASSILYDAFDIIKDKTGKEPMDVFEEAMNNVKPVLEVKARRIGGSNYQVPVEVRPERQTTLALRWLVSYSRLRNEHTMDERLANELIDASNNTGSAVKKREDVHRMAEANRAFAHYRF
LPJCKDFM_00159 elongation factor G	MANKREFSLEKTRNIGIMAHIDAGKTTTTERILYYTGKIHKIGETHEGDSQMDWMEEEKERGITITSAATTAQWKDHRINIIDTPGHVDFTIEVERSLRVLDGAVTVLDAQSGVEPQTENVWRQAENYGVPRIVFVNKMDKIGADFDFSVKSLHERLNANAIAVQMPIGAEDQFEGVIDLFDMVADVYDEDKLGANWETIPVPDEYKEEAESRREEMIEEIAEVDDDIMEKFLGGEEISNEELKAALRRATLELKAFPVFAGSAFKNKGVQMMLDGVVDYLPSPLDVKPYIAHDKEGNEVELLADDNKPFAALAFKIASDPFVGRLTFIRVYTGSLESGSYVLNASKNQRERVGRLLQMHANSRTEIPEVFSGDIAGAIGLKNTTTGDSLTDPAHPLIL…
LPJCKDFM_00160 30S ribosomal protein S10	MANQKIRIRLKSYEHSILDESAAKIVDTAKRTGAEISGPVPLPAERTLFTVLRSPHKNKDSREQFEMRTHKRLIDILNPTPKTVDSLMKLDLPSGVDIEIKL
LPJCKDFM_00161 50S ribosomal protein L3	MTKGILGRKVGMTQIFTKDGVLVPVTVIEATPNVVMQVKTVENDGYEAVQLGYQDKREVLSNKPEKGHADKAKTSPKRFIRELRGVELSDYEVGSEITVETFKEGDVVNVTGTSRGHGYQGNIKRHHQSRGPETHGSRYHRIPGSMGSIINRVPKGKKLPGHMGVKTVTIENLVVEKVVADKNVLMIKGNVPGAKNSLIIVKSSAKVSK
LPJCKDFM_00162 50S ribosomal protein L4	MANFKLMDQNGNNAGEVTLNDNVFSVEPNEAVVFDAIIRQRAGKRQGTSKVKNRSAVRGGGKKPWRQKGTGRARQGSIRAPQWRGGGVVFGPTPRSYAYSMPRKQRRLAIKSVLSQKLLDQNLVVLDKLTLDAPKTKDFIAILNGLKLEGKVLVVSDDKNVQLSAKNLPKVKVVPVNGLNVEDAVNYDKLVLTQDDVKKIEEVLA
LPJCKDFM_00163 50S ribosomal protein L23	MDARNIILRPVITEKSADLMDSKKYTFDVALTATKLQVRDAIEEIFDVKVKSVNIMNVRGKEKRVGRYTGKTARRRKAIVALTEDSNDIKIFKDENNE
LPJCKDFM_00164 50S ribosomal protein L2	MAIKVYKPTSNGRRNMTSSDFAEITKSKPEKTLLASKSKTAGRNSYGHITVRHRGGGHKQQYRIIDFKRTKDNVKAKVVAIEYDPNRSANIALLHYTDGTKAYILAPKGLTVGLWVESGADADIKVGNALPLKNIPTGTEVHNIELKPGKGGQIARSAGTSAQVLGVDGKYTQVRLQSGEVREILSECRATIGAVGNEQHSLINIGKAGRSRWMGKRPQSRGSVMNPNDHPHGGGEGKAPVGRPQPMTPWGKKSRGVKTRDSKKASEKLIIRHRKGHK
LPJCKDFM_00165 30S ribosomal protein S19	MSRSIKKGPFADAHLLKKVDEQQAAEKKQVIKTWSRRSTIFPSFVGLTIAVYDGRKHVPVFVTEDMVGHKLGEFVPTRTFRGHKADDKASK
LPJCKDFM_00166 50S ribosomal protein L22	MAEQISSARAEARTVRIAPRKARLVVDLIRGKSVAEALAILKFTPKAASPIVEKVLRSAVANAEHNYDLESANLYVSEAYVNEGATLKRFRPRAKGSASPIMKRTSHVVVVVSELND
LPJCKDFM_00167 30S ribosomal protein S3	MGSKINPIGFRLGVNRDWEAKWYAARGYKETLNEDLRIRKFLDEKLKDASVSTVEIERAANRVNIAIHTARPGMVIGKGGAEVEALNKEINALTNKQVHINIVEIKKPDLDAKLVADGIARQLEARIAFRRASRQAAQRSMRAGAKGIKVQTAGRLNGADMARREWHTEGSVPLHTLRADIDYAWVNAFTTYGEIGVKVWINRGEILPGRKNQPAKRSKGGKK
LPJCKDFM_00168 50S ribosomal protein L16	MPLVPKRVKHRREFRGKMRGAAKGGKTVAFGEYGLEALESHWITNRQIEAARVAMTRYMKRGGKVWIRIFPQKSYTAKGVGVRMGSGKGAPAGWVAVVKREKIMFEIGGVSEETAREAMRLAASKLPIKCKFVKREDQEAGGATNED
LPJCKDFM_00169 50S ribosomal protein L29	MKTKEIRSLSTDELLAKEKQYKEELFNLRFQQATGQLENTARLSQVRKTIARIKTILSEKELEQN
LPJCKDFM_00170 30S ribosomal protein S17	MSESIERNRRHVYQGRVVSDKMDKTIVVVVDTYKNHPVYSKRTRYSKKYYAMDENNEAKVGDIVRIMETRPLSRTKRFRLVDIVKKSV
LPJCKDFM_00171 50S ribosomal protein L14	MIQTETRLKVADNSGARELLVIRVMGGSKRKTGNIGDIVVAAVKQATPGGVVKKGDVVKAVIVRTKSGARREDGSYIKFDENAAVIVNADKSPRGTRIFGPVARELREGDFMKIVSLAPEVL
LPJCKDFM_00172 50S ribosomal protein L24	MFVKTGDKVKVIAGSEKGKEGTVLSVNVKKNRVVVKGVNMIKKATKASAANANGGVVETEGSIHASNVKVIAKAESNKD
LPJCKDFM_00173 50S ribosomal protein L5	MANSFATKYNEEIVPALTKKFNYTSSMQVPKIDKIVLNMGVGDAVANAKNLDEAVEELTLISGQKPMITKAKKSIANFRLREGMSIGTKVTLRGDRMYDFLSKLINVSLPRVRDFRGVSTRSFDGRGNYTLGVKEQLIFPEIDFDKVNRTRGLDIVIVTTAQTDEEARELLTQFGMPFAK
LPJCKDFM_00174 30S ribosomal protein S8	MVLTDPIADFLTRIRNANMAKHDSVEIPASNIKKSLAEILKQEGFIRDYEVTEDGKQGVIKITLKYGPNGERVISGLKRISKPGLRNYVSADNLPKVLNGLGIAIVSTSAGILTDKEAREKKVGGEVITYVW
LPJCKDFM_00175 50S ribosomal protein L6	MSRIGLKVINVPESVTVTKNGNEITVKGPKGELTREFDPRIKFEQEDGVIRFSRSNENDKAIHGTMRANLANMIEGVVTGYKKELKLIGVGYRAVAKNNVLTLNVGYSHPVEMKAPEGVTVTTSSATDVTIEGISKQVVGQFAAEIRAVRSPEPYKGKGIRYADEVVRRKEGKTGK
LPJCKDFM_00176 50S ribosomal protein L18	MISKPDKNKLRLKRHRRVRGKISGTAERPRLSVFRSNTNIYAQLIDDVAGVTLASASTLDKSVSKDATKVEQAKAVGKAIAEAGKAKGITEVVFDRGGYIYHGRVEALADAARENGLEF
LPJCKDFM_00177 30S ribosomal protein S5	MANRNDSKNRRNKEDIEDQLVAINRITKVVKGGRRQRFAALVVVGDKKGHVGFGTGKATEVPEAIRKAVEAGKKNMISVPTVGTTIPHEVLGHYGSGNVLLKPAEAGSGIAAGGAVRIVMDMAGIGDVTSKSLGSNTPINVIRATIDGLQKLKTREDVLKLRESAKSLQD
LPJCKDFM_00178 50S ribosomal protein L30	MTDLKITLIRSVAHRLPEQRKVVKALGLGKINSTVVQPDNAATRGALMKIAHLISVEEVNK
LPJCKDFM_00179 50S ribosomal protein L15	MKLNELHPSEGSRHARKRVGRGTSSGFGKTSGRGQKGQHARSGGNTRLGFEGGQMPLFRTMPKRGFKNISRKEYAIVNLADLNKFEEGSVVDFEALKAKGLVKKQLSGVKVLGNGELNVKLTVKVNKVSEAAKSAIEAAGGTVEVI
LPJCKDFM_00180 preprotein translocase subunit SecY	MFSTLKNAFKDKEIRNKLFYTLFILVIYRLGANITVPGINAKALTTVANTGLVSVLDTVSGGGLDNYSIFSLGVSPYITAQIVIQLLQMDIVPTLVEWGKQGEVGRRKTNQVTRYLTLFVAFVQSVGITLGFNALSSFGLVKTQTWQTYFEIGMIMTAGTFLLTWLGDEITDKGLGNGVSVIIFAGIIARMPGGLYQVFQDQVINNSASDRWQGVAFFVALIVAILLVTKFVTWVEQADRRIPIQYTRRATTSGSESFLPLKVNVSGVIPVIFASSFIVTPATILMAFQGKYGDTTWYQVLSNIFSLQTTPGAIIYTLLIILFTFFYAFVQVNPEKLAENLQKQGAYIPSVWPGKDTEKYMSSMLLKLSTVGSVYLGLVALLPQLATNIWDLPSSIGLG…
LPJCKDFM_00181 adenylate kinase	MINLILLGLPGAGKGTASEQIVDKYHLAHISTGDMFREAMANKTPVGLEAKSYIDKGDLVPDEVTAKLVEERLGQDDVKNGFILDGFPRTTNQAELLDEITTRLSKQLTNVIAIDVKEETLIDRLSARFMCKNCGATYNKFSKRPKVEGTCDRCGGHEFYQREDDKPEVVRNRLEVNEKMNAPLKEYYDKKGLLATVNGEQAPEKVFADIDAILSKD
LPJCKDFM_00182 translation initiation factor IF-1	MAKDDVIEVEGKVVDTLPNAMFKVKLENGATILAHVSGKIRMHYIRILPGDRVTVELSPYDLTKGRITYRFIK
LPJCKDFM_00183 30S ribosomal protein S13	MARIAGVDLPRDKRIVIALTYIYGIGEHTAQEICAAAGVSEDVRSKDLTPEQQEKLRAEVDKYRVEGDLRREVSMNIKRLVDIGSYRGIRHRRGLPVRGQNTKNNARTRKGAKRSR
LPJCKDFM_00184 30S ribosomal protein S11	MPAKKTARKRRVKKHVESGVAHIHSTFNNTLVMITDVQGNAVAWSSAGALGFKGSRKSTPFAAQMAAEAAAKSAIDQGMKHIEVSVKGPGSGRESAIRALQAAGLEITSIRDVTPVPHNGSRPPKRRRV
LPJCKDFM_00185 DNA-directed RNA polymerase subunit alpha	MIEFKKPNITVVDQEDSYGKFVVEPLERGFGTTLGNSLRRVLLTSVPGTGLVKVKIDGILHEFTTVPGVKEDVTKIILNLKKLELRAYTEEVKTIELDVEGPATVTAEDLKADADVEVLNPDQYICTIAQGGHLHMWIDVCNGRGYVPASENKTAETSIGDIPVDSLFSPIEKVNYQVESTRVGKREDFDKLTLEIWTNGSIAPNDALNFAARVLVEHFKAFESADAAAEIGEVMVEQENDQKEKKLEMTIEDLDLSVRSYNCLKRAGINTLQDLTVKSEAEMMRVRNLGRKSLEEVKNKLADLGLSLRQED
LPJCKDFM_00186 50S ribosomal protein L17	MSYRKLGWDSSQRKAMLREMTTQLIINERIVTTEARAKEVRRTAEKMITLGKRGDLAARRKAAAFVRNEIADIHEEGDGVVVKSALQKLFSDVAPRYKDRNGGYTRIMKLAVPRKGDAAPMVVLELV
LPJCKDFM_00187 energy-coupling factor ABC transporter ATP-binding protein	MSDNIISFDHVTFTYPDSPRPAVSDLSFAIERGSWTALIGHNGSGKSTVSKLINGLLAPDDLDKSSITVDGVKLGADTVWEVRERVGIFFQNPDNQFVGATVSDDVAFGLENRAVPRPEMLKIVAQAVADVGMADYADSEPSNLSGGQKQRVAIAGILAVKPQVIILDESTSMLDPEGKEQILDLVRKIKEDNNMTVISITHDLEEAAGADQVLVLDDGQLLDQGKPEEIFSKVEMLERIGLDIPFVYRLKQLLKERGIVLPDEIDDEEKLVQSLWQLNSKM
LPJCKDFM_00188 energy-coupling factor transporter ATPase	MAIKFENVSYVYSPGSPLEAIGLDQLNFSLEEGKFIALVGHTGSGKSTLMQHFNALLKPTSGKIEIAGYTITPETGNKGLKDLRRKVSLAFQFPEAQLFENTVLKDVEYGPRNFGFSEDEAREAALKWLKKVGLKDDLIEHSPFDLSGGQMRRVALAGVLAYEPEIICLDEPAAGLDPMGRLEMMQLFKDYQAAGHTVILVTHNMDDVADYADDVLVLEHGRLIKHASPKEVFKDSEWLQKHHLAEPRSARFAAKLEAAGLKLPGQPLTMPELADAIKQSLKGGEHE
LPJCKDFM_00189 energy-coupling factor transporter transmembrane protein EcfT	MSKIIIGRYLPGTTFVYRVDPRAKLLTTFYFIIMIFLANNWVSYLVISIFGLACVFATGLKARVFWDGVKPMIWLIVFTSLLQTFFMAGGKVYWHWWIFTLSSEGLINGLYVFIRFAMIILVSTVMTVTTKPLEIADAMEWMLTPLKLFKVNVGMISLVISIALRFVPTLFDQTVKIMNAQRSRGADFNDGGLVKRAKSVVPMLVPLFIDSLEVALDLSTAMESRGYKGSEGRTRYRILEWSKVDLIPAAYCLLLTILMITTRKH
LPJCKDFM_00190 tRNA pseudouridine(38-40) synthase TruA	MTSRYKLTLSYDGHDFHGFQSQPGQRTIQGTVEKILKRMTKGQEVRVFGSGRTDAGVHSVGQVIHFDYPGREIPAANMIKALNSQLPMDMVFIDCEIVDKDFHSRFSVKGKWYRYRVSLDGFVNPFKRFYTGHYPYPVDVEKMQEAAKDLLGRHDFTSFAASGGQIEDKVRDMYYVNVALDEENNEVIMDFIATGFLYNMVRILVATLLEIGNGRRPVHDLKRVIAAKNRLEVQQTAQACGLYLYHVFYEEVPRKYRLDLDL
LPJCKDFM_00191 50S ribosomal protein L13	MRTTPLAKTSEIERKWYLIDATDVSLGRLSTAVATILRGKNKPQFTPNVDTGDNVIIVNASKLKLTGKKATDKIYYHHSEYRGGLKSVSAGELLAKNPVKLVELSVKGMLPKNTLGHQEFLKMHVYAGEEHKHEAQKPEKLDINNLI
LPJCKDFM_00192 30S ribosomal protein S9	MAQQAAYAGTGRRKDAVARVRLVPGDGKITVNNKDVADYIPLPILVKDLKQPLTLTETEGQYDVIINVNGGGFSGQAGAIRHGIARALLEVDPDFRGPLKKAGFLTRDPRMKERKKPGLKKARKASQFSKR
LPJCKDFM_00193 hypothetical protein	MKQISKGIMSLMTVTMLLTAVEGMVSGTVNASTLDSAKNNQNNQENSEYTWQSVKLTNGTEMQILPDDSSRLSGKIKYKGQVFSYRIVSNSGVYTIYLNNKEICSADINDSQLPTASVGGFFNPFVNFTYANGKVAFKHAGRKYYYLATEKYSADMVRRLTGTTKDIIIGLLGFVPVVGPYVSAGGLAYSAYNDIFGKSPRNKWYTVKVYCTRGYEYYAWKTYTYTDSHRKHLKSVKWEYKKVL
LPJCKDFM_00194 peptide ABC transporter substrate-binding protein	MKIPKNLGQAACVCLAALALTACGSSKASSSAKKTLNWSASAEIPTMDLSKATDSVSFTQISNTFEGLYRLGKDSKITPGLATSEKVSKDGKTYTFTLRKNDKWSNGDPVMAQDFVYSWRRTVNPKTESEYSYLFSGIKNADKIVAGKKPATSLGIKAVGKYKLVVTLERRIPYFNNLMGFAVFFPQNEKAVKNYGSKYGTASKYLVYNGPYIQKGWTGSNLSWKMVKNKYYWDKSKVKLNQINWSVQKSTTTSYNLYQAKKLDATSLDSSQIKQLKSDKAFTLLPQGGTYYMEFGQGKSGNEYVKNANIRKALSLAIDRGGLVSTIDGGASQPANTLTSKDLTKVNGKDYTSLISSSAKSLYPKDGNKKLAKQYLAKGLAELGKSKIKLTLISSDTDS…
LPJCKDFM_00195 NUDIX hydrolase	MKKGDKLIDWAMEIQAIGQTGLAYSKDVFDTERYSRLREIAAEMLAEKSAVSYDKVKELFCNEIGYQTPKIATRAAIFKDDQILLVQEKEGHWSLPGGWCDVDQSPTDNCVKECREESGLTVKPVKIIAVQDHFKYHGSIHPYGITDIYYLCQSLGGEFQANSETSQAAWLKEDELPPLAENKNSTEQVKMCFAAHRDANWQTLFD
LPJCKDFM_00196 MFS transporter	MITDYMHFPKSWLNVLLLLLGLAFIAGNKTGGFLADHGGIKRLPLVFGIQTILLFLLAPLLQLSWLAFLCIVGICCTNSMYGSSTQVYFLDLAVAEYPESIDFASSFNSIFANIGISLGSFTAAQAAGLTGISSPPTLAGSTACSAAS
LPJCKDFM_00197 MFS transporter	MSRYKIQAFLFVFVAFMLGCNEYMIVGVLPDISREINASLSSLGYLVTVFALVYAIATPIVTSLTKYFKRHQLLFFLMGIFFIGNTWTALSHSYISLLLSRILSATTAGAIISLILVIANFVAPLEKRASLLSWIFAGFSIASIIGLPIVTFISTTFSWHASFWIISLLTLVTFALLLIFVPRDTPQSQSSKGNKQFAILGNRQIQLLSFWPARLSIPTIPTFGP
LPJCKDFM_00198 YbhB/YbcL family Raf kinase inhibitor-like protein	MQIQVKLDKGYLPDEYAKYASVKEAGNPVVSFPFTLTGLPEGTKYLAWSLVDYDSIPVCGFAWIHWLASDVPAVSEIPADFSRTTDTPQGYNSTVSRFLNDPEEVHTGYIGPTPPDKDHDYRFRVYALSEKLDLEQLYYYNEFLRSLDGKVLAESQVDLPARV
LPJCKDFM_00200 hypothetical protein	MAGKEQEVEKIQKLLGQLEEEISLSYFLKPGTITVGRDLLQAMQDLLANPENWEEN
LPJCKDFM_00201 aminotransferase class I/II-fold pyridoxal phosphate-dependent enzyme	MVYLTKHFKQGVAEVKSSAILNFAKYTSQYPDIVKFTVGEPDFNTPDHIKTAAIKGIVDNHSHYALSNGTPGLRKAAADFLARHYDMHYEPSEIIATNGATEAIYTVMSAIINPGDVMVLPTPIFPLYIADASLEKAEVVQIDTSQTGFKLMPDQLQAAVDEYGDRLRILVMNYPTNPTGVMYSQEELDALAAVIKDRPTFVLCDEIYSELNYEQEHASMAKSLRSQAIVLNGVSKSWAMTGYRIGIMAAPQEITDQLAKVHQFITTTEPTPMQDAAEEAFKNGDRDAREMKDAFKERRDYLYQALTETGFEVIKPQGAFYIWAKIPAGLNQKDMEFVYELADQAHVGVCAGSWFAKGGQGWLRFSYATALDEIKEGVSRIKKFVEENKNDGK
LPJCKDFM_00202 PTS sugar transporter subunit IIC	MTESKETNGLKQGTLNILNGIGLGVIAALVPAAILGQLMKALLGVAPAFAQPVINITTFTQSLLAAMAGFCAAYLFQMNMIQMCSVAAAAMIGSGAVTFKNGLIMVAGTGDVINIGLTITLAILLIKLIGNKLGSYTTILLPIIVLVVGGGIGLLILPYVKTVTTFIGMIVMAFTKLQPLLMGVLIGMSFAAMIVSPISSVGIAVAIGLTGVASGAANLGITGAAYTLGIMSYSVNGMGTTLAHFIGTPKIQMANMLEKPKLFVPVLLSSALSGLLAAIFNLQGTPNSAGFGFSGLIGPLAAYAKMTPGWGSIILLTVLYVVYPVALGFFMRWLFIDRLSFAQAEDLRLEV
LPJCKDFM_00205 peptide ABC transporter substrate-binding protein	MHKKKIASVTLLATAALLTACGQNKGASSSK
LPJCKDFM_00206 peptide ABC transporter substrate-binding protein	MKTAVTGEISTLDSSKYGDTISSETLQNSMEGLYRFDKKGQARLAGAVKVTKSKDQKVYTFTLRKNAKWSNGAPVTAQDYVTAWRRTVDPKNNSLDSDSYQVIKNGTDIVAGKKKVSSMGIKALGKYKLQVTLENPIQYLPDLLTGAQFYPQDTKIVKKYGSSYGTSSSKLVYNGPFTVNQWTGSNLKWTLKKNKTYWNAKSVSLSAVQVQVIKTTSTGLNLYKGGQLDYAPVDSDYVKQYEKNADYHTKTTPTNGYMVFNLKRKTTGNVHVRRAISLGVNKQELVKTVLHSGKAAQGFVASDFIYDENGKDYRTSAGKLMTYNLKQAQKEWALKSSWASLRSPSNC
LPJCKDFM_00207 peptide ABC transporter substrate-binding protein	MGFKKQLGKSKITIELLTSDMDASKRVGEYLQSNLMKNLPGLTVKLRSIPLKSRLADTSKHNFDMVYGTWQPSFQDPIDYLTIGGLFNLESDYKNSTFWKEINQAKSTYATQPAKRQASLIAAKKQLIQKDAFAAPFYQAGVSYLLKSKVTGFRLSPYGTVVYYWDVKIK
LPJCKDFM_00208 phage tail protein	MSKYIKVGSGGGEVTWHRAMLDMEPGDYLLLEPGYYVWPRGRLLEDVTIKGLGASPEDTRIRSFFSIGENSSRVVFENLTLEPYGDVNTLDLPEETNSYLILRSCVLTGTGSKTTTISVNGQDTVEMYSCRLLSGTLSFFEKANFRLEMADCLLDYESEKFGTISLEGTGTAIINNSEIRGTVNSFDFSNIELNINNSAIGNLNLGGKSWVNVYACRFLNRDYSLYARGECWLNILESQMPSQLAIEDHCHLLMQNSQLYNFQARGESQSFLSNVQIAAAASLEGKSFMDGSLVTFSGNGDYPYFIFLVDQAVLKGRNLQFDPQNWPVLVDNDARLVANALYYQGAPLEIKCEHPENISLMGIKWTERNE
LPJCKDFM_00209 phage tail protein	MRLIKVSQDPRDLSWEQALDQLEDDDVLILAPGFYEIPFGQKLKNIVIKGTGTAADMTVLVGTVILDGRYLTLENLAVKTTAIAGALVKVYEGENAPYLTLRGCRLEAAEGERGTALMTLGPVWLELYSCQVKGGIRLVGDEEQHVQISSSEIAATPAAFTGNGFGPLAISQSQIKGDFVLEESSAYEGHFDQTAFDQVTSLSEGNDIYFTESALSLTLKNGQADLLNCDLPGTTLLEKANSAAFQNCTFKQFKQVSGSSNLTNCHLEAGEIMGQGKAFFCRPHFSCSEGTWLSLRDASQVRLQTALLNVAGSHLRLADKAGILGNVLESDQDQLLVKQTGQGKVKLTGIKCKLV
LPJCKDFM_00210 GntR family transcriptional regulator	MQEPMYIKIHNQLRRDIENHLYQVGDRIPAERQLAEQFKVSRMTLRQAIKTLEEEGILERRLGSGTYVASQKVQEKMSGIMSFTEITRANGQTPSSKLVSYKITQPSLSEKERLALDGSDKVLRMERIRYADQVPICHEIVTVPEDLIAPFAKDAVSSHLYQTLEKQGGYQIGDATEYISAAVANEQEARLLNCRRGEALITRRQVTKLADGRPFEYTRASYVGERFEFTFSK
LPJCKDFM_00211 CDP-glycerol glycerophosphotransferase family protein	MKSILFRLYLAVMKFLARWQKEDPNTYVILNGAGRSGSNGYLFYKYLRREHPEVTAYLIEPWPSSHLTWSDWQKIGWAKYVLTTHQPFKVRKSQVNLALWHGIPLKRMGTMANNTQRRDNQRNEKLWHKTADLVTSSSELYESLMSACMGIEGPRYVQLGFPRIDSLLKSPYKKAQLLADFFSCQDPEAQVGIYVPTFRYELEEPEVMERIKEGNFFAFSDFDLAALDQALAARKQYLLVKLHPWEMKLFSDFHLEAKHVAFLNNSDLLAKKLDLYEILGATDFLMTDFSSIYFDYLHLDKPLIFITNYLAQYEKTRGFLLGPYEKIVPGPCVASQADLVKQLGEKDGYGLERKKWLELSDQADHGQACQTIFDYLSGV
LPJCKDFM_00212 oligosaccharide flippase family protein	MKKTFLNIFYNAVYQVFLVLVPLITVPYLSRVLGPTTYGIYSSVNNTVQFLMIFCVLSLSNIGVRSISKARAKSKSGELSDAFWGLWYFQFIGGLVTIALTVLTCLALKVRYWNYFLLMLPYLIAAQFDISWFFQGLADFGRVVLRNTIVKIVSVVFILLLIKSPADLWKYFLIMSVSTMLGSFVFWFSIGKYVGRPVKHFYHFAETRRAIMTLMIPQIATQIYTSLDKPLLGLFQNTAQVSYYDNSQRISNMILGVITSISLVIMPQMAVQGKETQNKVLKKSLEATTMLGTMFAVVVMANTKEFVPFFFGKKYIPMSPLMFFFTLTIILIPMGGVFANQFALANKRDKDYAIPVTIGAVLELVFSYFLDRPFGAAGAMVAILLTEAVVLFLRCWIVR…
LPJCKDFM_00213 WecB/TagA/CpsF family glycosyltransferase	MVKINILGVGFDKYSLAEFEARFLDRLRKKESTLVVTANPEIVMAAKEDPEYREIINNVADYVTADGIGIIKGAKMLGLKLPERVTGYDLFCWYLQIANEDHLRVYLIGAKPAVIAAVKEKIAKDYPGIDLVGAEDGYSKDALPEIASRIAQSRPDLAFAALGFPKQEKLLAILRKQNLPASMMGVGGSFDVFAGAVKRAPKLFQDAHLEWFYRLLKEPSRIGRMMVLPKFVVEVKKSKKQDQQ
LPJCKDFM_00214 glycosyltransferase	MKVLHINAGLESGGGLTHIVNLLSQAKKAGQDFDLLTFAEGPVAQAAREKGIKTIVLGGSSRYDLALLKRLKKTIKDGRYNLVHSHGARANLFVSLIKSSLPCPWLITVHSDPAIDFERRGIAGKIFTKLNLRAIKQADGVFAITPRFEKILLNYGVKPSRIHVIYNGIDFRDNRNIAGKEDHAGFNIINVGRLEKVKGQDLLLKAFKAANLPQAHLYIAGSGSQEADLKKSRQDLALTNQVTFTGFLTQAELRQLYRKMDLAILSSYSESFPLVLLEAADNLLPLLATDVGGARELIPEGKGWVVPVNEEKAMADQLRAIAALPKKELAAIAQTEKAYARQHFSLDRQLADVLAGYQACLQGEKA
LPJCKDFM_00215 glycosyltransferase	MIPKIIHYVWVGGNPKSKTIQTCLASWQKRLPDYKFIEWNEDKLDLNANKYVKQAYQAKKWAFVSDYVRAKALYEMGGIYLDTDVMVLKDFAGLLNDRAFIGFENNDYLSAAIIAAEKGHPFMADILHYYDDLDFAFDQKDQLAGVNSLSVTEILKEKYGLKTGNQEQVLKEGIHVYPDGILCNPSPQSRSIHLFTGTWLEGKNSWKHDLVTFLKLHIRSQKTAKIYYQLFRR
LPJCKDFM_00216 ammonia-dependent NAD(+) synthetase	MRELQKKIVEYEHVLPEIDPQEEIRKTVDFLKDYLKANPFLKSYVLGISGGQDSTLTGKLTQMAISEMREETGDDSYKFIAVRLPYGVQADAADAAAAVAFIQPDVDLIENIKPATDAMVATLKETGVEITDFNKGNIKARQRMVMQYAIAGANQGAVVGTDHAAENFSGFYTKYGDGAADLTPLFRLDKRQGKQLLAALGCPEHLYLKVPTADLEEKKPSLPDEVALGVTYEEIDDYLEGREVSEKAAERIEELWTKSEHKRHLPVTIFDDYYKK
LPJCKDFM_00217 calcium-translocating P-type ATPase, PMCA-type	MAKKYYSQDIPGILAEFGSDANHGISSAEAKKRLDQYGPNALAGKKKRSMFARFMDQFKDLMIIVLLVAAVLSGVVAQEWTDAGIILVVVLLNAVLGVIQEARSEAAIEALKDMSTPSARVRRDGAVIEVPSTDIVPGDVVLLEAGDVVPADLRILVAESLKIEEAALTGESVPVEKSSETLQGEDIALGDRINMAYASTNVTYGRGEGVVVATGMNTEVGNIAKMLNEADETDTPLKQNLNQLGKTLTYMILAICVVVFIIGVIRNPHHEPMNALLIDMFLTAVSLAVAAIPEGLPAIVTIILALGTQTMADHKAIVRKLPAVETLGATDIIASDKTGTLTQNRMTVEKVYYDGILHDASDDIDLTNQALITMLLANDTKIQDGGELLGDPTETALVQ…
LPJCKDFM_00218 hypothetical protein	MALFVKKNSLCLFLGAVVGFMITLTENISTEIGGTLFTVSNIWDTTNIINPLANAMVAPAIYYLNYATTAVFYITLTAVLLRIWYMKNVEKG
LPJCKDFM_00219 hypothetical protein	MLKTRYQRLIAITLFLDFVVSLGCGLQFAMDGGEGEMPMYYLNANLISLYIQPGLTVMAAV
LPJCKDFM_00220 hypothetical protein	MDYFDQRLAQLLFLNLAIYLVFSIVPYFFDKNPCFRYGPAWKGTLLLLMHYLLFIACFMLILLCIKTKYPFFIIAFASTVPILYHYWLEKSY
LPJCKDFM_00221 helix-turn-helix domain-containing protein	MATKRTHVYRLYPDATMAHVLDQWCDYRRYCYNKALELWNATYSDTVC
LPJCKDFM_00222 transposase	MECDLFGYRMLVSPEILAEFKKPKEERQFTEEQKLFISRYYPTAALIKKKLTASKQSWERQISSRILQQACADLGKAFKKFAKDKALKVKRGAGYPVFQSKKAKRQGFKLNQGVVLAKEGNHGKLTLPVPAPYKGEWHSIRFSEIPKNAEFGTISFYREHGHYYMAVPYKYETPPYIHKHTGKKTGIDVNVSHFNDAEGEHYFLHKGNNGAVNLERVYENIKHQQRILARKLEENGQIAGKRSKSYQKARIKLQKLYERAHRMQDDAMHKYTTHLVREYDAICIEDLEVKGMLMSHVASKGVDRGLFGRFRSYLEYKCKSAGVKLVIANRFYPSTQRCAACGNVKKDDEKIILSGNKKHGTKHNEYVCYNKKCPNYNKVVDRDMNAMMNLTFLIDHPRY…
LPJCKDFM_00223 ATP-binding cassette domain-containing protein	MLKVSHVKKSFKKLAVLKDISLETQAGELVHISGVNGCGKSTLFDR
LPJCKDFM_00224 SprT family protein	MTFSALTSYNNPMISEQELQQLVESISLESFSRPFLHQAKINSRLKTTGGRYQLSDHHLEFNPLFLKEENLHYLPGIIKHELVHYHLHLAGLGYQHKDRDFKLLLQKVGGSRYAPRLEENKRSRWHYRCRQCGQDYWRQRQVNVKKYFCGRCRGKLEKIAGPLAK
LPJCKDFM_00226 ECF transporter S component	MYDSEARQKTLNLTVSAVFVAILLLEAFIPNVGYITILPGLPAITTIPLTVAVFASLRGPKASAVFGLVWGLTSLLRAYGAPNGLVTILLFQNPLIALLPRLAAGWAAGLAGQLADKWEKESRKPLAYALSGLLASAVNTLMVILLSDLVYFSHPQKLALALGAKSGQSLLVILFTALAVNGILEAVFSGLITPLITAPLKKRLKRR
LPJCKDFM_00227 glycoside hydrolase family 73 protein	MAGHRKTRKGKQTTTILVVRVFAIILLCLGLFVAFRYYRRQALQQEQIRQAELAKQEAAAKLLRQKKAFIQKVGPISQKVDKGTGLLPSITIAQACLESNYGQSALSQKYNNLFGVKGTNPNTSAVMTTKEYSNGKWVTVKARFQIYDSYEASIRAHVRLFQQGTSWNKDQYKDVLTAKDYKSQAKALVTDGYATDPDYSTKLINLIEQYNLNKYDN
LPJCKDFM_00228 DNA helicase PcrA	MSEATILQGLNPQQVQAVKTTEGPLLVIAGAGSGKTSVLTRRIAYLVEEKRVAPWNILAITFTNKAAKEMKEREVKLLGDQAKSIWMSTFHALCVRILRRDGHLIGYDRDFSIADPSEQVTLVKRILRQLDLDPKQYLPRNILSQISNAKNRLQTPKQYEASAVGPFEKVVADVYKKYQASLERDQILDFDDLIMQTLTLFKASPNTLAYYQQKFRYLLVDEYQDTNEAQYELCRLLADGYHNICVVGDADQSIYGWRGANMENILNFEHDYKHAQIVRLEQNYRSTGHILKAANSVIDHNENRKTKKLWTDKGDGEKVHYYQAQNDRDETRFVLAKIKEEVDQKKRRYQDFAVLYRTNAQSRGMEETLVEANVPYQIVGGHKFYDRKEIKDIMAYLKL…
LPJCKDFM_00229 NAD-dependent DNA ligase LigA	MAESLEEAKQEVRQLRAQLDQWAKAYYEQDAPVVEDHVYDEKYARLLELEAAYPELKSADSITQRVGGEVNSDLPKVEHPVPMLSMGDVFSKEELAEFDQRVQKAIGHPVAYNVELKIDGLSLSLEYEEGRLKRASTRGNGQVGEDVTKNVKYIKDVPQKLPKAITTEVRGECYMSKEAFAKLNQERDEAGESIFANPRNAAAGSLRQLDPRVTKKRQLSTFIYTWINPPAGIDSQHQAICEMAKLGFHTNENGRRLENLADVYDYIDEFTKKRDSLPYVIDGIVLKVDDLALQAYLGNTVKVPRWEIAYKFPPEEEETVVREIEWTVGRTGVVTPTAVMDPVQLAGTTVARASLHNPDLLAKLDVRLGDTVKLHKAGDIIPEISEVVLSKRPEDSVPY…
LPJCKDFM_00230 CamS family sex pheromone protein	MKRFLQAITLASCSLLLAACGNLKNSDLASNSTTTTSEAKKYDTTSSTDGGYSVLLKKGVYKTSPISGLEATNYDNSVDESAMERGLIRVSKKVFSTKDYVIQEGQQLDETTVANWLGRYSKSNKEGLNLKNNGKTGSTTRNPIILQQIMEEDFYVKSGSSYKLAGISISLGLNSVDYYTKTTDGAEYSTKISPAKRRAFGQKTANTIVSRLHAKKKLKNIPIMVGLFSKTDTDSLVGGTYFSYGTASANSSKISKWSSVNEKTQVLPTVDGASAVSASDESKFTSFKDEIEDYFPNVSGVTATLRYYDGKLAYESIAITTQFYGYLQVQSFAQTVMSRAKKYLGTSSPVEITISSVNDTQAVVAKETATGSYRMHIYGGN
LPJCKDFM_00231 Asp-tRNA(Asn)/Glu-tRNA(Gln) amidotransferase subunit GatC	MEKVTNDTIKHVAALAKLEFSEEELAKFTPQMGKIMEMAEELQAVDTTGVEETVQVVDRDTVFREDVPEKWQTREEMMKNVPDKSNGFVKVPVIIDKDDNQ
LPJCKDFM_00232 Asp-tRNA(Asn)/Glu-tRNA(Gln) amidotransferase subunit GatA	MNYLNETIDSLNDKLKSGAVSADQLAKDTIANIKKTDEKINAFITVDEDAKPAEDLDFNNKLAGVPIAIKDNIITNGLKTTAASHILYNFEPVYESTVVAKLKAAQATIIGKTNMDEFAMGSSTETSYFGDTKNPWNLNKVPGGSSGGSAAAVASGEVVAALGSDTGGSIRQPASFNGIFGIKPTYGRVSRWGLIAFASSLDQIGVMSKRVKDSAEVLNVIAGADDRDATVSEKEVPDYTSFLGKDVKGLRVAVPKEYMSDAVEEGVRKAVEAQIELLRANGAIINEVSLPHTKYVVPTYYIIASSEASSNLERYDGIRYGYRAEAKHLDEVFLKSRSEGFGDEVKRRIMLGSFALSAGAYDKFFLQAAKVRTLICQDFDKIFEDNDVIVGPVSTETAF…
LPJCKDFM_00233 Asp-tRNA(Asn)/Glu-tRNA(Gln) amidotransferase subunit GatB	MNFTSTIGLEVHFELKTKSKIFSPSPVTYGAKPNTETNVIDWGYPGTLPMVNKEVYRLGLMVALATHSHVNPVTHFDRKNYFYPDNPKAYQITQFFKPLAENGYVEVEVHGKKKKIHIHEMHIEEDAGKNTHGTNGFSYVDYNRQGVPLLEVVSEPEMTDPDEAVAYLEKLREIVQFTGASDVKMEEGSMRIDTNISIRPAGQKEFGTKVEMKNLNSFEHVRLSLAYEQKRQQEILLSGGRVRLSTRRFDTNTGKTVLERVKEGDADYRYFPEPDLAPYHIKQEWVDEIAANLPKTADERRKIYVDEYGLKPYDANVLLQNKESSDFFDATVAAGADPQQAANWMNTQVNGYLNEKHAELKDIALTPENLAAMIKLISDGTISSKIAKKVFAETVANGT…
LPJCKDFM_00234 diacylglycerol kinase	MTKRARLIYNPVSGHQQMPKNVSDILDILEQAGYEASAFRTTPAPLSAQNEATRAAKDGFSLVVAAGGDGTINEVVSGIAFLPKEARPRMAIIPAGTTNDYARALKIPRDDVVAAAKVILKDKVQKMDVGRADFGDGSQKYFVNIAAAGSLVELTYGVSSDVKSALGYAAYLIKGAEMLPNLSECEMRLTFDKGVYEGKLSLLLLGMTNSIGGFEKIMPNAELSDGLFQLIVVKPSDPGNLLRLMALALNGKHVDDPNIIYTKTTSLKAELIGHNRDDKLSVNLDGEEGGMFPVTFENLRERIEFYVG
LPJCKDFM_00235 TMEM175 family protein	MITNIKKELARKRSLQPLSPEEQSEWDQLSQYREKAIKESGAKLAEHVMTFNDGVIAIIITIVLVEIADPLSKSAYQDFFSQIFIYLISFFVVANFWYEIHYTFSFYIMRAGKMTMVCDFAFLASLSLIPVMTKWIMGDLSVLSVVCYGIVYFLAQIFELATEIVGMRTSLPHIKTFRKFWGRFSWLRFIWLFLLNLVFILISFVQPRLGMILYLAFPIINFVMPDNRSQRARKGDK
LPJCKDFM_00236 23S rRNA (uracil(1939)-C(5))-methyltransferase RlmD	MKKNEIVEVEITDLSYEAMGVGHVNGETVFVNNALPGEVVKAQILKDKKSYAFARISEIVKESPDRVKVPLRQYVQTGLASLAHLKYDKQLEFKQKQVKELLSKAHLDQIKVAETLQSPLETGYRNKAQVPVRMVKGQLEIGFFRRHSHDLVPLEDFFTNDPEIDRVLLAVRDILREKRIPAYDEEKHQGQVRYLEVRRGTATGDMMVVLVCLDRDFPGLHAVVDEIKEIAGVKSIFLNHNSKRTNVILGEHDYHLWGKRYIDDKIGDLTFEISPQSFFQINSLQTPRLYKLAIDQAGLTKDDLIVDAYSGIGTIGLSAAKYVKEVRGVEVVKAAVKDAKNNARLNQIHNAKYYAGKAEELMPKWAAEGLKTDVIFVDPPRKGLTKEFIDAAVKTGPKK…
LPJCKDFM_00237 Mrr restriction system protein	MAINRMEKIENLIMIEVLKAMQTLGGRVTRKEVKREIRDHSEAISEEQVDKVKKSKKTGATYRPFDYRFNFAVKHLIDADFIVTEDNRNLELSEKGRTVKLEDFDPIRDVRAVLSENSADDSDVEEETETEEEPWKAELLAALAKMSPQKFEMFSRGLLLHMGVDLDDNIGVRYVGDGGLDGFGYITSDDFRTTRVALQAKRWDGKVSAPEIDKFRGAMDKCNAEYGIFITTSDFTREAMKTAKAGTRIITLINGDKICDLVAKYHYYVEPVTTYKLKSFFTDNE
LPJCKDFM_00238 recombinase family protein	MPQYYIKDDHEAIIPKDLFRRVQEERKRRRAGIKVPCGKTRHYNNRTCFSLKVFCGRCGDIYHRVAYNYSDEHGQVVKWLCMTGHGHDHDLVTCHGRAISERQLKEVCLKAFNKIIEPSKAFRAKLQNNIRHAISQLNEEQATKLGRELDRLQILLINQTPHSKDYDKIAGEFNKVQQQRDELQLTLDRQNEVVQKNVNLQNFIDTNSKQLNEFDEHLVRQLIKKITIQETYCEVEFQNGDSIKINL
LPJCKDFM_00239 IS256 family transposase	MYGHYYSPTTVSNITKRTEHLVEEFHERKFNYSQYVCVFLDATYIPLRRGTVEREAVNVAIGIRSDGGKEVLDYSIAPTENGAAWSELLQRLRPRGIKDIQLFIADGLVGLQSAIEASYPQAKFQRCWVHAERNLLGYVRKNDRREIITDFKAIRQAENLQAAKERLASFSAKWESSYKRRIKNLVQMEELFTFFSFPTAIRQTIYSTNLIESFNKSLKKMVRRKEQFPKEGALDRFIMTQVMEYNDKFEYRAHRGFKDCHDTLDSMF
LPJCKDFM_00240 Mrr restriction system protein	MAINRMEVKREICDHSEAISEDKVDEVKHSKKTGTPYRPFDYRFNFAVKHLITTGFIITEDNRNLELPEKGRTTKLEDFDPIRDVRAVLSENSADDTDVEEETEIEEEPWKAELLAALAKMPPQKFEIFSRGLLIHMGIDLDDNIGVRYVGDGGLEGFGYITSDDFRTTRVALQTKRWDGKVSAPEIDKFRGAMDKYNAEYGIFITTSDFTREAMKTAKAGTRIITLINGDELCDLVAKYHYYVEPVTTYKLKSFFTDNE
LPJCKDFM_00241 carbonic anhydrase family protein	MEYINYQTQDQWQGPASQQSPIDIVLEQTTPRPLADQPLTVSFVGDQALTRDPRSSGDQFIGAGTLTLGNHHYHFLRLHFHDHSEHLFDGQRQDAEVHFVYQDDQGQTLVLAMLGIRAADGEAGFDFAPVINGQAGGAYLNQFFANNQGYFNYTGSLTTPPLSPDVTWVVLDAVHPFSSGSLALIHDLFADNYRAPQPITVPVYHYYESGK
LPJCKDFM_00242 carbamoyl-phosphate synthase	MPDVDHPLVQGQVLGAVLGKYQTLAKHYPAHLESDLATKVTATSERAISQQETTGLYQVLYQAEGVHEDVSPLTAPDIAFMTKVLGMNLTAIWVRLMIGRFSGQALVKASHEGTTYHDAIYRAHFPYADYHLTNQKSTPATVIGAQIERANKGSEQ
LPJCKDFM_00243 GNAT family N-acetyltransferase	MSRLTGCKEHFTKEEVTSFFLKAIEETGRYFFLILDPNGKIIGESVIHEIDWDLRRANFRICTGLNWTSSLLIPARKKPTCGLVSSGREFCGM
LPJCKDFM_00244 hypothetical protein	MTKYRADITALNAEKISSQAHGYVEFTTEADKLHIKLEMFDTPANIQHWEHFHGFPDGKDAQVPTLAQDTNHDGFIDLLETEPVSGTTMVPLDAAPHEMCIPHDNYPVADANGYYSYEKDVDLAKLEAKFKEVFNDQDLALDKRVVYIHGVPADLELPESVGGKINDHYDQHVTLPIAAGKINRVD
LPJCKDFM_00245 heavy metal translocating P-type ATPase	MQKWLMKNRNRLTAITGILIVLAFAAKWLFKSETAESGLLLVASLIGGFPIAATAWQALKVKVISIDLLVTLAILGAFVIQEFEESAIVAFLFLFGAYLEQRTLAKTRSAIKKLVEMVPETALQQTADGDFEEVDLDDLDEGDILLVKTGGKIPVDGEVVSGSGAANEASITGESMLLGKKPGDPVYAGTILENGTIRIKAEKVGDETTFGKIIELVEEAQDSKSQAERLIDRFSKYYTPVVLLLAIIVGLISQDLELAVTILVLGCPGALVIGVPVSNVAGIGNGAKQGILFKGSEVITKFSKVDTIMFDKTGTLTYGDPRVSQVKKYGQGQLAEQLLVSVEKESAHPLAKAITGYYEDLEAKEVEASQVLQGGGIVAQVAGQQVLVGNRYLLDQYHV…
LPJCKDFM_00246 heavy-metal-associated domain-containing protein	MQKAILQLETLACPTCMQKIAGAIANVDGVEKTSVKVLFNASKAKANFDPEKTNLDTITQAVKNIGYDVLKASAK
LPJCKDFM_00247 iron-sulfur cluster repair di-iron protein, ric	MIKEFFTKNDEMLDLYTQAITKAHGAHHPEVFEVRKVYEDIQKKVKSGQEDLTADFSKLRDLTADYAIPADACGAMTKTYQTLEEFDHLVQG
LPJCKDFM_00248 Crp/Fnr family transcriptional regulator	MQHMCVSLVPLFVDLPEKDQLKINSLASHRRYQKGETIFQPGDEKLQIVARGNMKVYQLSASGREQLLRVAQPGDYEGEKQLFGLENDSFFGQAMENTEICSLSKADFNRVLMENPQLSLKLLELSTQKLLATERQTQFLAMERVEERLASYLLDLAKVAGSDQVQLSMKMKDIALYLGTTPETLSRKFKLLEKMGYLKRTGKQVKILDEDGLLDL
LPJCKDFM_00249 branched-chain amino acid transport system II carrier protein	MKEKLTHAESLTISSMLFGLFFGAGNLIFPAYLGEASGANLWISLLGFLITGVGLPLLAIASLGMTRSEGLLDLSGRVSHKYSYFFTCLLYLTIGPFFAIPRCFTVPFETGISALLPSGMAKSTGLFIFSLIFFAIMLFFSLRPGRIMDWIGKFLTPAFLLFFFFIMITALLHPLGNYHAVKPVGKYASAPLISGVFAGYNTMDALAGLAFGIIVISSIRTFGVTKPEKVASAALKTGVLTCLLMAVIYAITALVGAQSRTALGLAANGGEALSHIARHYFPGLGAVIFALMIFVACLKTAIGLITACSETFVEMFPKTLSYNKWAIIFSLLAFGIANVGLTTIISLSLPVLMLLYPLAISLILLALTSKLFDFNQVDYQIMTAVTFLCALGDFFKILP…
LPJCKDFM_00250 PLP-dependent aspartate aminotransferase family protein	MEFDTKLIHGGISEDKYTGATSVPIYMASTFHQQKIGENKYEYSRSGNPTREAVEKLIADLEDGTAGFAFASGSAAINTVFSLFSAGDHFVIGNDVYGGTFRLIDAVLKRFGMTFTVVDTRDLQAVKAAITPATKAIYLESPTNPLLRVTDIAAVAKIAKDHGILSIIDNTFSSPYIQRPLDLGVDIVLHSASKYLGGHSDLVAGLVVTKDQALGEKIGYLQNAIGGILAPQESWLLQRGMKTLSLRMRAHLANAEAIFNYLKNQPLVSKIYYPGDPNNPDYEVAQKQMHGFGAMISFELQAGLDPKQFVEQLQVITLAESLGALESLIEIPALMTHGSIPHDIRLKNGIKDELIRLSVGVEDQKDLLADLERGFDQLKESHQDVSNSKVHSQA
LPJCKDFM_00251 cysteine synthase family protein	MLIQSVSQLIGHTPMIDLQINVPHHSHIYAKLEMFNPGGSIKDRLGQYMIQDAIDHGKVTEGKTTIIEPTAGNTGIGVALAAQQHRLPTILVVPEKFSFEKQQLMKALGATIINTPSDQGIKGAIQKARELAAKTPNSFVPMQFENPANPAAYYHTLAPELVADVPAQINAFVAGAGSGGTFAGIARYLKEQNSATRTVVVEPEGSILNGGPAHPHKTEGIGVEFIPPFFKDVQIDETLTISDNDAFDQVKQMAKTQGLFIGSSSGAALAASLKVANELPENSSIVTIFPDSSERYMSENIYN
LPJCKDFM_00252 TIGR00266 family protein	MKDELSGGNTCPLVTVTLDKGESIKVENGAMVYMKDVTIAGKMNSSKKGLGGLLGAIGRSLTSGESMFITQATGDADGGQIGIAPAIPGKIEKLSVGKQQYCLNTGAFLASDDSVSYKMRSQKLSKAAFGGTGGFFVMETEGEGDMLVNAFGDLVELTVTSDEPISIDNEHVVAWDSSLDYDIQVASGMFGFTSGEGLVNHFAGDGKVLIQTRNLHSLAEALQPFIVGKNSNS
LPJCKDFM_00253 peptide ABC transporter substrate-binding protein	MKVRKMATVALLGMSACTLAACGNSNSQPSSGKTSLNLMETDVVSSLDTSVTVSFPQWDTLVQTMAGLYRSDKNDQPVPAVATSYHKSSDGKTYTFNLRHNAKWSNGDTVTPKDFVTAWRKGVSPKAMSGYNYIFSNIKNADQISQGKKAVSSLGVKAVGKYKLVVQLENLEPTFIDKMVIPAFYPQNTRLVKKYGAKYGTAAKYTAFDGAFKVTKWTNTSEKWTAVKNPYYYAKSAVKLQKINYQVVKDSNTAHQLFQQGSLDDAVVSGTTAQGLQNNKNLYHLYRSGNNFVKLNMAKGAVLANKQLRQALYLAVNRTQLSKKVLADGSKPSYTFSAPNAAKDPASGTDFATAAQPKETYNVAKAKKLWQAGLKQLGKSKLDLTLVASDTTTDKNVSE…
LPJCKDFM_00254 methyltransferase	MNYQDINAETIDRWVKEGWEWVKAIGHDTFQAAKEGRSGRSS
LPJCKDFM_00255 methyltransferase domain-containing protein	MVAECEGYDIDIVKADMTQSLPFADEIFDMIIQPVANCYVEKVKPIWKECYRVLKKGGVLLVGLDNGINYFFDSEEEKYVVNSLPFNPLKNPDQMQQLEKDDYGVQFSHTLDEQIGGQLEAGFTLTNLYEDTNGEGRLHELNIPTFIATRSVK
LPJCKDFM_00256 ABC transporter permease	MRFYELNSGKITIGGQDISKMKRSDLRSMFGMDRLMQGRMDFVIAQRLSTIRDADSIIVLKDGDIVEVGNHDSLMAKKGFYADLYQSQFEHIEE
LPJCKDFM_00257 carbamoyl-phosphate synthase large subunit	MPKRDDIKKVLVIGSGPIIIGQAAEFDYAGTQACRALREEGIEVVLINSNPATIMTDGDMADHVYIEPLTVPVVKQLIEKEKPDALLPTMGGQNALNIAMALADEGFLEKHHVKTIGTDTDTIKMAEDRLEFKNLMERIGEPVAKSVVVNYVEDAIAFAKEIGYPVVVRPAYTLGGTGGGIAHNKKELHEICSNGLRLSRVTECLIEQSIAGWKEVEYEVMRDGAGNCITVCNMENMDPVGVHTGDSIVVAPSQTLSDKDYQMLRSSALNIITALNIKGGCNVQFALNPDSFEYCVIEVNPRVSRSSALASKATGYPIAKLATKIALGYNLDEIVNAVTGKTYASYEPTLDYIVCKIPKWPFDKFYDASRKLGTQMKATGEVMAICNNFEGAFMKALRS…
LPJCKDFM_00258 carbamoyl phosphate synthase small subunit	MKARLILEDGHVFEGESFGAVHDVISEFVFNTAMTGYVEVLTDPSYAGQSVVMTYPLIGNYGVPLDDQEAAHPFVEAFVVSELSRLGSNFRMNMSLNDYMIENNIPGIQGVDTRAITRILRKEGCMNGMITTKDYEVSEVIDQIKAFKIQGVVEKCSCLELYHVGQGDYKVALYDFGAKRNIARELAKRGCHVTVLPADTPAQYVIDHNFDGIMLSNGAGDPSECTEIIDQLKILASSGIPIFAICLGHQLLALAHGFETEKMVYGHHGSNHPVKDLTTGRVYISTQNHNYMIKEDTIDPKQAKVWFRNVNDKTIEGLEYLNENIKSVQFHPEACGGPHDTEYLFDSFIKMMGEHKNA
LPJCKDFM_00259 diguanylate cyclase	MLIALASKLAKSFGQEMSCRFGGDEFLAIALDERLDKVQAKSYQILSNLKKQCYQCYHVSIGIKQAKADHLNVSDLLYQADKAMRKSKEEFYKKAESDRRAR
LPJCKDFM_00260 MATE family efflux transporter	MISNERAKISFYLLATSSILNRLLNLLFILVLQLGVLGSALGTVLAQGITMLVTLYLLAKMDRQEEEPVSLKPDLSWTKIKSILHIALPTIFQQFAITFGATLVQAWVNPFGQEAILGYVAIVKVMNLARIVLVGFAQTLTLMTAQLLAAKRTQLLKQFTATAAMSPSSTGRSAHPCRSSSASYWQACSLIQAKTRQLTPSSEFISMLLSASSFSPSSSS
LPJCKDFM_00261 tyrosine-type recombinase/integrase	MGRKVKKTESSRNIRPLKTAKEINAMKRALQFGTGTVTGQNRNGLRNAMIFVFGINTGLRISDIVKAKVSDIEDGEWYNLVETKTHKNRHAYIGNISQDLENYIAQMQLKPSDWLFPSRKGEGHIEGKSFYKDLKRAARQCEIDPNIVGTHTLRKTFGYHYIKSATTPAGDPDPRALYKLQKMLNHSSPTTTLRYIGLEDESMEEDLKSFRLG
LPJCKDFM_00262 GNAT family N-acetyltransferase	MQIRRAQVKDIPAIMKLLSQVLEIHASICPDIFIPGTTKYTALPRRGPGPA
LPJCKDFM_00263 ABC transporter ATP-binding protein	MKNAIEVRNLSKSYGDLKVVNDISFAVRKGELFAFLGPNGAGKSTTVDCLSTLTKFDSGEIKLAGLNMKTQAQEVKQRIGIVFQEGLLDKRLTVLENLTLRAGFYYHSKAEVKAAVARASEYTEINDLLKRQYGKLSGGQRRRVDIARALLNTPKILFLDEPTTGLDPQTRQHIWETIQRLQKEQGMTIFLTTHYMAEASAADYVVILDHGKIVAEGSPISLKELYSYDRLKLYPKKEQNLDNILSSLSLNWNKVADHYEVELRNTMDAIDIVEGMRDQLQSFEVLHGTMDDVFLNITGRRLRE
LPJCKDFM_00264 ABC transporter permease	MSAMVKRNLKIYFRDKASVFFSMLSVIIIFALYILFIGDSVNSGLKFLPHPNRLMRAWMLAGMLASASITTSLGAYGVMISDRENKAIKDFYSSPVSRRQVAGGYIVTGFIISIIMSIFTLIFGEIYLGLAGGAVLDVGTLLKLFAVIVLSAFASSAIASFIISFLKTNSSYSAASTIVGTLIGFLVGAYIPIGSLPDNVQWLVKYFPCAHSAVLYRQLLMKPAIKANFANQPASVLKEIKEMFGIVFVYNGHIAPAWVSVAVLLVTGAIFYLLAVLVMTRKQNEI
LPJCKDFM_00265 hypothetical protein	MPESKLENFVFTVMMAFAMVYAMICYNIALTIGRDEGCCLT
LPJCKDFM_00266 hypothetical protein	MKKPVVYSTQRLITPETPILLIILIRCSITVCLMCPTMSLIATALFKNFQAAGFIGTWLQTAVINFPMAIGWQIFLCGPAVRFLFRTIFRKDN
LPJCKDFM_00267 hypothetical protein	MYQEVSENFVSDALESGYIQEKNYASSMQHGVYNAEDDVRMVIEKSNSGRQLNGFTLDTENEVLFKRNTKFIATDTYVKDGKRYMR
LPJCKDFM_00268 hypothetical protein	MLENEALFDEVEAELKKRGSIQDFEEKYGKITGRMIITETEIPEELGIEINDPDVHSFKATFDFYNTAIGLALNVKTREAATKFWLTPQDDRNDVPTDSWFEFFAMILMEALDEGMDSIPTFSFANDSSDLTISGLGLLEKK
LPJCKDFM_00269 arsenate reductase ArsC	MTKTKVAFICTHNSCRSQIAEALGKKMAGDIFESYSAGTDLKDHINPDAVRLIKEHYGIDMLANGQKPKTLADLPAVDYVITMGCGVRCPYLPAKKRVDWVLEDPTGQDDETFMQVIKEIEDKVLNLKQELS
LPJCKDFM_00270 hypothetical protein	MTSQNNSPVSRSEAGESWQIENKNTVLTINSKEIKFTDLENSSSFFIPCDTADLANSCLTGVSNLYVLEPLLELSYDEEPGIPADQPLLFPYDPELTGELFQIVNYLTKKIASKSAYDERQKSLAAKREYECLYGPFRYTWGQAEHFSDNHYRMRYLLKTRQPLKQATAPVAFSYPAMLKCSWVKTCKN
LPJCKDFM_00271 ABC transporter ATP-binding protein	MEKVMTVNNVTKTYGKKGEKQFQALKGVSLSVAKGEFVAIMGTSGSGKTTLLNIMSTLDKPSSGEVTINGKNIAKLKKNQMADFRAKEIGFIFQDFNLLDNLTARENIALPLSLQGVKSSEIDSKVDKIAAKLNISEVLDKYPAAISGGQKQRVAAARALVHEPAILMADEPTGALDSKSSRALLDTMELLNEKDQVSILMVTHDPFSASFADRILFIRDGLIDEEIKRGDLQRQDFYKKLISQLSENTD
LPJCKDFM_00272 FtsX-like permease family protein	MIFKLSMTGLRSRLKDYLVLFSGLSAASMIFYMFLTLAANPSFLKSSVAGQLTMAATKFIFSFGIVLLAILTLVYLAYANSFLLSMRKRDYGMYMMLGAKSSKIGQLIFAETLVTGLLATGIGIVLGVGLTELVSALMVKQLGLTLAHFNPLYLPAVLWTLLFFVALFFLAASWNAVKLTKTILINLLKEDQKPSKLKSRPVLRTIQAIAGVALLATGYWAMWHVSTLQLKAIPIALVTIVLGSFLIFDAFFVAVIDFLRKRHGFLYKGMRPYTLGQLKFRLHGYTRILSAISIMLALALGAITVGINFNNLKNAMTDVMYYDIVLVGKQKKLADKVEKIGTEEKVTYSYKADEKNGILYVKKSEIDQTPLKIQMYNAASSDKKKAIDKEGRIYHTVEV…
LPJCKDFM_00273 hypothetical protein	MSYVKDFTTVYTIGNRNYEITAPARFDDETNQPIYDAELDERASEMARQAYRDDMGLLSPTELKKYRAKVGLSQRNLAELTGLSPNTIALYEAGAFPTPANNKMLKYLINDDELLRQYIMDDTNNYSNDLVAKVKAYLQQEDIVVIDQSFQPKFTAVQLANWLRVENYFGRELDENVEPLTQMKLIKLLYFAYGRYLVKTHNKLFTSSIVHLQYGPVITEVHSKFKGLTVLDTGKPSKEAFDDYNLVSKDSDISHLLRLVNEDYINYSASGLSQKTHQPGSPWSLTDDGKIIKDQLIFDTFSNGLEE
LPJCKDFM_00274 type II toxin-antitoxin system MqsR family toxin	MEVAEALTKLKFMISHDRFKLVTRRGTMKVPVSRMLAKTIIEQLSSEDFVKHERNRNNYTQFIWVFKTEYDQTYYIKFVFAENGHLVVFISFHLDSN
LPJCKDFM_00275 diacylglycerol kinase family protein	MEGRDYEIYFSEYKGHVKEIVKNHPEKTRFYSVGGDGFFNQVIQNLVYTNHGVVCLPFGTGNDFSRAIHRQMSPEAILKATLDQPAIPIDTILVNDERYCVNVCCFGLDALMANTVHDVKTLKIAAYVASILRNISAKVKVIGQNGLLFNDQVTLCAFCNGRFYGGGFKISPKSKINDGLIDMVILPKVNRLFAPYYIYKILRWSFSQNP
LPJCKDFM_00276 GNAT family N-acetyltransferase	MFSYKINDELELAVPRLTDGEALYDLIDRNRDNLSYYLPWVDHVHDVQAETDAIRRGLVRFAEGKALDLYIWYHGRLAGKVSLNSIDAMYSEADIGYFLGKEFRGLGIMTLATRAIIDIAFEEYGLHRIMLQCAVDNLPSNNVAKRLGMRFEGCHKGRLILRDGYHDSNEYAVLAEEWPDVQEKY
LPJCKDFM_00277 SLAP domain-containing protein	MKLKRVWLVKLIFVLAFAIILAPKAKTTAASDADKPFYKNAMVNTYVYDEKGKRTKDKKILAGKAVGCYSMINYVGDKPYIMIGQNKYVAYMNVVGLDCQLNHNSYIYSSSGKRMKNSGVLLKNGPVTVYGGKKKINGSKYWAIGVGLYVKASNVETPKGKVTSDPNTQNQTTEPQTS
LPJCKDFM_00278 peptidylprolyl isomerase	MSEYPQLNLDQAKGPKATIKTNHGDIVIQLFPEEAPMTVENFVRLAQKGYYDGVTFHRVISDFMIQGGDPEGTGAGGQSIWGHNFEDEFSNELFNLRGALSMANAGPNTNGSQFFIVQNKNMPKRFIQQLRDAQYPEEVVKAYKQGGTPWLDHRHTVFGHVTEGMDVVDEIAKVAKDGNDKPLEDVVITTVEIAD
LPJCKDFM_00279 aminotransferase class I/II-fold pyridoxal phosphate-dependent enzyme	MPETDPNLRDLGNRNLAKIAPSAIRAFDEEISQIPRIIKLTLGEPDFAVPNHVKRAAIRGIEADDSHYGPSKGKLALREAISKYLAASRQVDYDPETEVIVTDGATEAITATLLGLLNPGDKVLVPTPGFSLYFTNIEMAGGEVVMIDTSDTGFNLTPERLEAEIEAAGDQVKAIMLNYPCNPTGRTYSKAELTALAEVIKKHHLLAICDEIYSELTYDQEHFSLATLLPGQVILISGLSKSHAMTGYRLGYIAAPASLLPNVAKAHSFMVTCVDNIAQDAAIEALTKGLADPKEFKAAYQRRRDFMVDNLTKLGFEMAIPQGAFYIFAKIPEKFGSDDFAFAKDVAKKARVGLIPGSVFGKGSAGYVRFSYAAADDKLAEVVKRLREYVAQL
LPJCKDFM_00280 4-hydroxy-tetrahydrodipicolinate reductase	MPRILLAGFAGSMGQQVVKLVASLPDFEITAGLAHRLKSSDPADYGLPASAKLYTSLDEIPADAADIWVDFTVPASVYRNVRYALENGYRPIVGTTGLTDQQEAELKQLAKEKGIGGLIAPNFGMSAVLLMKFAQEAAKYLPDVEIIEMHHEDKKDAPSGTALATAKLIAEVREPQQTAADTTESLPGARGGDYQGIKLHAVRLPGYVAHEQVLFGGKGEALTIRQDSFDRSSFMSGVKVALEKAADLNQLYVGLENIL
LPJCKDFM_00281 4-hydroxy-tetrahydrodipicolinate synthase	MNQNLQNADLLTAIITPFTEDGQIDFASLTELTNNLIDQGCNGFVIGGTTGETPTLTHDEKIVLYTRFGQIVNGRVPVIAGTGSNNTAETIAFTEEVAQIPGIDYALVVVPPYNKPNQGSMIAHFTAVADQVHIPVVIYNIPGRTGVKMEVSTILQLAQHPNIAGIKQCASLEEIEEIVSGRPVDFSVFTGEDAQALTARVLGADGVISVASHLYTPRMREMYDELYAGNFALAGSLQRWLTPRMNAMFMFPSPSPVKAALAAMGYQVGGLRLPLVALNDEEKEELATALKLPKDALAGQLTRDVLEGE
LPJCKDFM_00282 N-acetyldiaminopimelate deacetylase	MAVLTKAELLQIRRQLHQIPELALKEYQTHAYLLDVIKQMKQDYLEIREPAELSTALLVLVKGSKAKRTIGYRADIDALPVTEATGLPYASKHQGVMHACGHDIHMTVALGVLSYFSEHQPTDNLLFFFQPAEESESGGMRAYQLGLFTGKWHVDEFYGLHDNPSLPAGAIGCRNGTLFAGTTEVNIDIQGKGGHAAFPQLSNDAVVAAAALIMQVQTIISRNIDPVQSGVITLGKLTAGKIRNVIADSARIEGTIRGLTQSMIELIDKRLAEVCQGIELSFGVKVKLELNQGGYWPVENNPELTENFIKYMKQADGVEYVETAPAMTGEDFGYLLAQIPGTMFWLGIEDDSPLHSATLTPQESSISRGIAAITGFLEYRMTED
LPJCKDFM_00283 2,3,4,5-tetrahydropyridine-2,6-dicarboxylate N-acetyltransferase	MAELDAQSIINYIGSAPKKTPVKVYLRGTGLDQVTFPDGTDPFVSGQAGVVFGDWQDLKPFLAEHEADFESVRVENTARNSAVPLLDLKEINARIEPGAIIRDQVLIGDNAVIMMGAVINIGAEIGAGSMIDMGAILGGRAIVGKNCHIGAGTVLAGVVEPASALPVRVDDDVLIGANAVVLEGVHVGEGAVVAAGAVVTKDVAPHTVVAGVPAKVIKEVDAKTESKTGLEEDLRKL
LPJCKDFM_00284 aspartate kinase	MKVVKFGGSSLASGPAVENALKIITAEAERQVVVTSAPGKRFDDDIKVTDLLIKYAHEINHGRNGLEVADRIFQRYVEIGEYFNLPVEELLPLKDILLDLPKQPYPNKNYLQSAFKAHGERLNAKLIAKILQSQGVKARYVDPKDAGIIVTGSPNNASVNPESFQLLENFAYDADEKLIFPGFYGYTLAGHIATLSRGGSDITGAILARGFHADLYENFTDVDAIFSANPKVVDNPQPIHTMTYREMRELSYAGFSVFHDEALIPAIQGQIPINVKNTQHPEKRGTMIVPEKGFKPKTLITGIASGKHFGALYLHKYLLNKEVGFTLRILQILNKHKLSYEHMPTGIDDLTIIFDRDTLNDELIDQVCNEIQTEVNPDHLEWISDYAIIMLVGEGMRAR…
LPJCKDFM_00285 diaminopimelate epimerase	MTKLLKVHGSQNSFFILDQTELENPLTDDELRQLTQTLTDRENGLLGGADGILSVEESSHPGVLGKMRVINADGSEASMCGNGLRTVARYLHEKTGESQFKVETMYADLAVRQADDFVAGVPAFGVEISPVSFNKEALPFDNLGHDRLLDTLVPELVPSWRFSALAVPNPHLIAFIKEEDLDSPVLGELGAYLNGENPYFSDGVNINYTVIRADSQLFVRTYERGVGFTNACGTGMSASSLAFALTHPDLGHFKKEISVYNPGGMVKTVLHQKDHGYWIELIGNATETHTIEIPEDQLHSGQVKLEAVKTEETGEQAAYLAFVDQLTK
LPJCKDFM_00286 hypothetical protein	MKQGNEVLTEKETECLVSDFFENYESYFDRPLYMKVLALPLANQYLRPSSLKVCLAYQLLTKEWLKAQLTEQTLLENKDKQRFYLEPGKLKNHLSKEDWDLASDYDYLFPGDKQAYLELTADKKKLILPSNKRQQLQHFKTSLANCQSWQKLLYHIKENHADLSVNWHFKNQSKLEVTLTRRKDHEHAFALKEPEAMDEEYDMFLANSKKKEANYKKKIKEKVAASSLRGDLLARAIAQLALRNETRITPNNCLKILRGLSYPDYDAINHSDYDRHFRFLPNQEILQVIEAMQKDGLIAAEERFYSDYHVYYHELVPTDLTEEFLNAEAAEGSDLALLKELNESADKTDLSAFNVVKLSQELLRHPALVCVDQSYQAFIDQHDLAREYLKTRLQLTTNK…
LPJCKDFM_00287 VWA domain-containing protein	MTMKMTAETIELADYLLPDLLAFGDYLLKWGYQLMPNYAEETLALLAGSYFSNYGKPIREYKAKEGKLNKRTIMLWMGDARNNHLPSEEKIFKDLCGRVKKYYWLNS
LPJCKDFM_00288 AAA family ATPase	MADGLNLLYQRLQMYEGLSDDKLLYDYDRNLALGIALVVSKMTNLHYQPSLAEAIDYAKFLSQQEDISKDTALSALSILLKDNPDYDRGRSLLLKHGWKIWSKGSDDEDDSGND
LPJCKDFM_00289 NAD(P)/FAD-dependent oxidoreductase	MKKYDYIIIGSGPAANHLLFKLARTERTALVIENNLWGGTCPNTGCQPKIFLEGAVRPVLTTYYLTGKGVAEAAKLDWQTLIKRKKLIWAEFRKEERPSIESDQVDTVFGSGVITGPHTVQVADQEYEGKNIVIATGLLPHHLEVPGSEYAITNDEFFDLDELPKKAVVIGGGYVALELATILQAAGSEVTVLQHSEKLLRPFDQEYVEKLTEMMEERGIAIHLNKPVKAIAKKPAGYEVTAENGQKFETDLVIDASGRRANVNGLGLEKLGIKFDPVKGVAVNEHLQTNVPSIFAAGDVADNGQLNLTPVAWVDSYHIYDFVENGLKEGVKYPAVVTSTFTYPQIAQVGKRESEMSAGDTVRRMKLGSTFASMGEGDEEAELKVIFNQVGEVVGASEI…
LPJCKDFM_00290 hypothetical protein	MSLKKNILVSSLIGIGIAAVLSWASLLLLAKGAGSLTMTVAEYTQMLAGIILVGLGFGLPSIVYQNDKLAPAYQVLIHMGTGCLVMTLVSFWTGWIPVKAGFWPAFLTIAGEIAVAFIVWLIFYQQEKKLTRKMNDRIKQLKK
LPJCKDFM_00291 LytTR family transcriptional regulator	MKVKVELNKDQDLPLAVIYTDKMTEEVERAVASLESSASYGPLIAQQEDRLVIIKPSDVILVRVDGGDTVIYTGKGKYFSRKRLYEVYQQLGQDFMQISKQAVVNLTCLESVEASFNGTMFLRLEHGLSDYISRKYLPEFKRYLGL
LPJCKDFM_00292 exonuclease domain-containing protein	MDPKLHDYTVFDLETTGKKIIQIGALKVRDDQTVAKFSTYVNPLEKINDYVSHLTGISNYQTDAAPLIDEVMPDFLDFVGDDTLVGHNILSFDCNVLADNGYPVANPKLDTLLLANSYKKRGLFADPIPNVRLSTLKDYYGININSHIAISDCITNNIVYQKLRDGDLAKATEIIDFTHKQVDSRLAGQRFVITGQFRQATRYELTSLIQSHGGKVTGSVSGVTDYLLKGELDHVTGKCKKAAEKGTAVIGYEDLMLLLQK
LPJCKDFM_00293 MmcQ/YjbR family DNA-binding protein	MDVEEEIFAKRQCRFNKLAAYGFKKNGDDYYLEVPLKSANFLANIRISSAGKVSGNVYELDTKEEYLLLRVESNTGSFSAVVKAEYRAILQDIAGKCFVKAQADRIKDGIKTRYGDEPDFPFKRFPDYAVFRNPQNRKWYGLLMAVPLGKFTSDEKDQQEAAVLNLKLAEEKLPAFLKKSDFFPAYHMNKQNWLSVLLNNDLPDEEVLAMLDESRAFTERKK
LPJCKDFM_00294 YdcF family protein	MIDDINILADYLGPRDLPALTPAALVEKYGIPQADAFVLFGGSILPGGDVFAAAKQAGIAKKYIIVGGHGHTTDGLRAQAKAVFPDLEVDSLSEAEIFAAYVQRKYQITADLLECQSTNSGNNITYLLDRLNRHNIDLSSVILCQDATMQLRLSAVLRKYRPELTIINYAAYQVHVLGKDGQLAYDKEIPGMWPMDRYISLLMGEIPRLRDNKDGYGPLGKNYIAHVNLPAAVEEAFARLRKEYGGSVRQANPAYKSEFEVKNGRRRRDFC
LPJCKDFM_00295 GNAT family N-acetyltransferase	MAELELRRANVRDAERLLEIYAPYVEKTAITFEDKVPSIGEFQNRILKTLQIYPYLVALKDGKIVGYAYASAFKERAAYDHSVELSIYVDANVRHQHVGRFLYDAIENCLKKQGFLNLNACIAAPIGEDPYLDDNSIRFHEHLGYKFVGRFHQCGYKFGRWYDMVWMEKMLGEHTVPAPAIIPFPEMKND
LPJCKDFM_00296 FAD-dependent oxidoreductase	MTEYRAKAHGFNSEITAIVDVENGEIVNVKAEGEVPNTVGALGVDTWLEEANAEHSVEVDAISGASVSTGALRKAAQMAYAEATSGDVDAISSASIHNKPNNYPLLKEKFYEGDIEFDDEYDVIVVGAGGAGLSAAATAAENGASVLAIEKQGIPGGTTSLSGGVMQAAGTKYQKEFTDYKDDTPEKHEAEYLAAGEGRLYEPLVRDFTQNAGKNLEWLEDKVGVKWTSVYGHTEIPYAKDSFADRIHVYEGSGVGGNGIIATGNGIIATRKLYEYALNQGAEFQFDTAVVALVLKNETSSEVAGVIAEQGGVLYAFKANRGVILSAASIDQNVELAKDLSPQHYEDVKRHLCWSVASDRGDGIVMGMNIGAAVTGFGGTIDFDARTGNGTDDRLPTIP…
LPJCKDFM_00297 methylase	MTDERLIKSADRVKDVGEVFTPKRIVDLMLDQPEISAKVNDLTAAFLEPSAGEGAFLTELLKRKMQVALEGSTSVENYEDRILLALSSLYGIELMEDNYRMLRHNLYQTFAVNYLRGLKTKGQPEHGKPKVLKSAKTIIFANMVQGNTLTYKNVQDQPIVFSEWASYKQDNRIWVKRTTQTFESIVEGEQTDNGLVVPEDSQLDLFTDFDPDTHEVKSKDSYLQYKPVQIVDVYKEELVDTNLVDTNKE
LPJCKDFM_00298 Eco57I restriction-modification methylase domain-containing protein	MKSNFEFLNGNEPDFKKYYVNAVRAEMLYARGLYSEEVVNVRKIAEQLARDIMDLEYLQVDDQSTFNDNLGRLKRGAYITDRAINVFYEVKRSGNVQAHALEETATKDTGLTELKNIWFLLTEFANKYYDVHVDTKSKFKEPEMETDYSSSERRLVYIQTADNSSGNWKAYIGARKIGKASIEEDFNNDLRPNSDYLRIRADKRVKQYMGTGGVPYVIEWAELGYSPVTKRWFGDEAVHDVLKRSGIKHAEELEGNEWYKVDLETAKKAIQAVKDGKSAIELDNQAPKQQKPIEVKITLRPEQRDAIDKTKAAYKHYNRMLWNAKMRFGKTITALSLVKESKYKKVLIMTHRPVVNEGWFEDFNKIGMTKSGYLYGSRNRGHRSVEELENLGQPYVYFA…
LPJCKDFM_00299 LD-carboxypeptidase	MKAALVGCSNPLKEAYLPIVDQLAKILEDRGLEVVVSQFLTDDTLIGRGGKRARELESFFLDPEMGHIFDISGGDLANTVLGHLDLDQIKDSQAVFYGYSDLTTILTALAKNGNQAVNFQLRNCLVNKDLLKSGYFDRLLAGKEAAKELDELEVTFVRGSEMAGPVYGGNLRCLLKLAGTPYWPDFTGSILLLEAYRGQPELVASLLEQCLETGIFNQISGVLLGIFSELDKLKESQLSEEILLDLLPTNLPIAKTEFIGHRPDAKAIRLGQECAFKEVGV
LPJCKDFM_00300 RsmB/NOP family class I SAM-dependent RNA methyltransferase	MIEIPDQFKEKFTGLLGQEEAGKLLDSLAEPSKKAYRINSLKKGAVVYPQEETVSGIPNAYYGEVSGKDPEWTAGLVYSQDPAAMFPAQAIPVKPGDKVLDLCAAPGGKSTALAQKLQGEGLLVANEISPSRAKILRENLERWGVANAVVTNCDSFALSARFPGFFDAILVDAPCSGEGMFRKSEDAIKYWSQENVDLCADRQREILTEAVKMLKPGGYLLYSTCTFSPEEDEEIVSWMLDEYGFKLLPIAAEKAAPGRPEWGNGDASLANCARFWPQDGVGEGQFVASLQKAAGEESFAAEAGEVFSPVRRNKDTKKKGKGKNKGNRSSLERPSKEESGYISESIAGFNWPESLASWPSQMLKSQDHVFVPALEPEQLKGIKVLNNGLELGILKKKRF…
LPJCKDFM_00301 hypothetical protein	MKRYKLFVILSTFFLFIMIGIVYSNMQSQLADQILQAQGMSMEARIVKPKKTMTIASFLKWIKKEFPKESIQMQFKSKEDKNQVLIWSQNRDLNYFPVSSGRFFSEDDFKGQVTIAAVSPSSAASQIKTQGNTYLIANGQYYSVVGSLKAVPYQSSKAYYLTTGVKQETGQSRINHFTLYVDASSQTIGKIASHLKSETYWPDFVKRGRQRRLTLLMPEALLILFLLGVGVLLMGLIAWLTWKETDLSHVKGDLLSNLILNRSGRFIVFMVLEAFASYFLLVWKAYYSNRSILGLLLLGTVVVELAVYVGMMVYMYRKGKQADD
LPJCKDFM_00302 SAM-dependent methyltransferase	MTQFIEKISALAKEFADPELDRQVQEIKMIDECVSSQRMLLFAPDRLGISDDRFAELTWELPDSQFKDLRALNNLLNNVRQYLSLEYGIWSLPNMETAQLFKNELGIETALEVMAGNAYWSKALSEAGIQVWATDSLEWSKSSKTGKKPFYPVENLPADQAVMKYATCDMILCSWAPNFGQADLELIAAKQHYAPAARLFFIGEKGVTNSPEFWIRKHFAKSSELRKINRSFKSYDFIKEKFIEVS
LPJCKDFM_00303 hypothetical protein	MFDQIEEFMEKLFQKLPEDEQTKVDHQIYYNTDKNSVKYMLEVNGTSPHFWMYYAESGWGAVECWIKRDGTMEGAIFDDNSIEPSQEFNNAATFDGDLAEFVRTELINAGRLTKLREMAGNA
LPJCKDFM_00304 hypothetical protein	MVSPAQARARDKWDAKHRDVKRKATAKSQTKRFILKLADEDDLREVQQWLAKRKEDGGK
LPJCKDFM_00305 hypothetical protein	MLTKQDFKSQIVDGIKAGRLDACTGVEFGEIYTDLPQYYWCVAGDQDQSGFHFGVSISDIEGYTEKDFGELSDDDIKQAMLDIIDERGTDDWYDQYQEA
LPJCKDFM_00306 hypothetical protein	MTTKKEIMVNAWEIAREGQKAFGGKVTDYFAQALKMAWAQAKKGLDIEALEKKGFNRWTKGDMDRLYFSLEKAGALEVDYYKSGNLRSAYLNGERISNAEACRLLSVKCFIDLKKGNELVVQYGREDAQDMVRDLAEKAMQ
LPJCKDFM_00307 GH25 family lysozyme	MVSKTYGVDVAVYQPTDLSSYYKAGASFSVVKLTQGTGYFNPKDTAQIKSSRALGMETHAYHYAEFGSSVSRAKAEAKFFLQRAAKQNISKKRYLFLDWEAGSGNVVTGAKAANTAAIIAFMDACKKAGYKVGLYSGAALMRSAIDTAQIVKRYGTCLWVASYPTMSAVSSADFGYFPSMDGVLIWQFTSNWHGLGVDGNVAFFEAEKSAAKKETAKKATAKDFDHVVKVKDLGPGKASWKVRLLSKSGHYTDSYVPQGSSWKTAKVMTIKGMQCYLIGKNLWIPAKYVTVTK
LPJCKDFM_00308 phage holin	MTVKDWVYLAMTIGGYLVAMIAGLYAKDKGKINKATAAGKAMDVVGKLATYAVHEADHVDTSNEAKRKYAVEVVAQGLSWLGIKDVTPIVINGAVEDAVNAMHLANSQQAVDQPAETKQQAVDQPAETKEVTNGK
LPJCKDFM_00309 hypothetical protein	MRHTYWQDLATKVLPLVVSVITAYYSYKLNKAKSDRETAKDQFDRLNDEAEKMKRERDEYYEKTKKQDQQILKLKKDLLMQQSEARQREAEHDG
LPJCKDFM_00310 hypothetical protein	MWRRHPLHIIVGLDLIATGLILINNSRYFFWPPHPKIIIAILNNNAVGAIGTLIGLGLIWWACSKGKSVKANHLLITNATGYYTILSMTEFSHALFSKWGEPHMFISGIGELVMALMTLYMAKQSPSGGEEGDTTKKG
LPJCKDFM_00311 XkdX family protein	MASTNYILDPDWLAPTYKMEYDWGWIDKAIVQSYVKLGYITDKGYKLITGEDYVA
LPJCKDFM_00312 hypothetical protein	MAEETQSIEVTKTQAEMITDLLSDFVYGYRSDVDVDCQRELVEKSKVGKYPYAPEAPSADLKQPVYDWINATWKEKATDTIKELTAQIEELQASKQALTQQSESLKKMVSSINANFGGLSAAINQLSKQLAPKTTEEAK
LPJCKDFM_00313 pyocin knob domain-containing protein	MASYGNTVLTSSGIDLVKRVIAKTATFEITRVATSSDSRLTNANISAIEAMTALPSVNQTGKVTAFDTSNSKQVGLKCEFTNQGLTNQYDICGVGIYAKEAGKSEILFAVAPAEEPETMPAKPTDQSALFTFSLKMYIVVGQASAMTITATTEGVVKSINNTIKPDANGNIVMSYYSQAEVDQKISSLSDRIDSLNSSKTSNTDFDALKNRVAATESGKADKTSVYDKWNADSRYLQRDASTTLKSGSVLRWDESGHANDGSNVPFTAGGLRWSGKTDSAEIRAEETGTDNLDLVFDLGDDYSNSIDFRWNNTSKAKIDSSGKFTGHVDWANVDGKDTYSRSEIDSKVKDTASSLTSSVENTNGQISTLQVKADSLTSTLSNGGVNLLSNTRELNDPSI…
LPJCKDFM_00314 YmfQ family protein	MDSEELLEYMPEFYDGVYEMEELLKAQGKALAANDKEQEQILDNQFVVTASETGVKAFEEQLGIVPKPNATLEERKQKIILESAPPQPLTKNYLYSSSTNLLGMNVRFEINTALRTVTAYATGSISAVQANNLRNWLYHILPVNMILMVHIDFTTQSSTLPAFASVAVSYKSSLVSAAETSQI
LPJCKDFM_00315 baseplate J/gp47 family protein	MATTISDLINKLESQDYDYYLEMMLDSIPEDIDTREGSVIYDALAPAATVLAEQALNMADIVRETYISTADGQFLDYRAAEHGTARIKATKAQVRATATDETGAALTTVRVGDQFSSIGAEPITYTVVSVEDDHSFIMVSDTAGTSANSYTGQILPITPNDALSYAKITSVTVPARDDEDDETLRSRLLQTTPWLAYGGNVADYQAMIADIVEVGAVQIYPTWNGGGTVKLVILGADMKVPSTELINEVTEKIDPAPGQGYGLAPIDHRVTVVAPTPVTVDISATIEVDTAGGYTRQAVQSTIESAIDQYFTQLVKSWGTPDAATGRSYKLTVMRSQILAKILGVAGVTNSSLPKLNGKEEDIALVFDNQTSQLPVRGAVTLNG
LPJCKDFM_00316 hypothetical protein	MDDELTNSDYDDDLEATAYGVDDEDDQVDDPEDDDAETSLTFKVSNGRIGGKIDGQEAMIQAISKIMETERSVYPIYSEDYGNDLDELIGKSVDFVETEIERVLEEALEEDERVTGVSVDAIEETDSASLLVTATVSTIYGELEVTQEVDGPDGDNY
LPJCKDFM_00317 hypothetical protein	MAGEWLLEQLKQRGGSDSDYCDVVTGTVVSVSPLRVQLSNEMVIGQEFITLGKNIGQQTVIGTATFGGKTGEISIDVDNSLQEGDSVTLIRADGGQEFYLFERG
LPJCKDFM_00318 phage tail tip lysozyme	MSIKLEYWTRDKKTGYDLSNSVNNVKWTTDLNYSAGELAFDLYFDESPKKPALGGIIKFWYNSKKIFYGYVFDVKVSADRTVSVTAYDKLYYLKSQDSIVWPTMTLGSRFNEVCKRAGVTHKIVNKPTHKVKAEICEGKTYFDMIKSAVNKTKSGAGSYYFVTANWSTVELRKAPYKKLTLILGDKSGMTSGSLQESITDAYNVVKVYTKHTKGKKTSTAKSGYSTTSYQKSSNNARTCWNFFKSKGLSGIAIAGICGNIAQESQYSPTATSGNNDIGIIQWTGSAKTALISWCNSHGLKYTSLSAQLDYLWNASSSARTSHGIKNNAALMRGLRNAKSIEAAVDIFEQQVEGAGIPAMGNRYRYAHQIYNEMNGSSVKGSKTSSKSSTTTTETPKNTS…
LPJCKDFM_00319 hypothetical protein	MVVKKTTKKRTHKTTRQAAKKTIKKKSTARKPRKTTKKKATVKRKEPKKGTTRKNRIKSSKFGVYITEQQSGKTVQIPVNPESLSFTRESDDTSQKVIKLGEINQLGLRKLTSIQIDSFLPKYKAPYTVGQWHDPQYYIDFFNDLQEGKKKIRVTVTSTKITFLMTVSSFKHGFEKGYADDPTYTIIFKQYVPFSYRKIKKRKKPKGKSVTKKSKKKRSSKAGKITRGTTVIVTGTSYHKSTGGGKSKSLKKAKRKITLVSVGKKYPYRVREGWVAKKSVKKKA
LPJCKDFM_00320 tape measure protein	MSLNGEISTTIKINDAFSQALGKLSEGLGQSQGAFNKFKGALSGDVFGSQEKQAKGFFGSVAGGAMVGNLMAAGLGQVKNMASEVVGSLDETNTAWNTFEGNMRFLGQSNKQIANTESQLQNYAAKTIYSASDMASTYAQMKAVGVKNTTALVKGFGGLAAAADNPAQAMKSLSQQATQMAAKPKVQWEDFKIMLEQSPAGMSAVAKAMGMSTKELVSSVQDGKIKTQQFFDAMAKAGNNKYFTGMATQFKSMGDAMDGLMDTLTYNLRKPWAAVSKFGINAINGLSDALGKIDYSKLASNITSALNSAQKFISNFVSTAKTDLGKMFDGFKDSGALKAVSNAFDTIKTSISKFSKTSSKAAGGSDFFTKLGQFSGKAVVEIANAIASVATAISKIKPE…
LPJCKDFM_00321 putative protein YqbN	MVEATSISDFLSENVAPARETKEIKFKRFKSPFKVRSLTGEDVNRLRREATKRVLNRKTHQYENETDQNEFISKVVAESVVVPDLLNEKLQRSYGVIGDPEKLLGAMLSAGEYSVLANEVTELSHLDGDMNALVDEAKN
LPJCKDFM_00322 phage tail tube protein	MALQTGDVINSKDAMVTATINGRVIPLIECTKFEAKIEKNKEDVHTLGTHWKHHKVTSIEGTGSIEGYLISSMWLKYALPYINGGAELYFNVTVDIEDKSSRTGKQTVQLTDVSLDDIPIADISADDSVLEWKSDLTFEGVQLINAFNDIH
LPJCKDFM_00323 phage tail sheath family protein	MAGTFTAQNKVRPGAYINVIGDGVVSEVSNTGTLLLFSDQQLDWGATGAITLTASSNFKKLLGTGLTDPKLAALNEALKDAETVKFVNLNGGDKAKATADPFEVTAKYPGARGNDITFSIEADPNDNTRATVKTILGTEVVAEESITWSGLADYTGNDYVDVKPKSDSSASNFTTASVKLTGGKTTLADMASTMTDALNNEEFAVATTGGISAESNAHALLVQGIKRLRENEGLKVRGVVPFNSPANYEGISQVANGYVLGDGTVISATLAAARFAGMSANADEVTSLTYANVNDAVAASPKLDYEATKKALVAGKIVFTTRRGGNVVVEQDINSLTSFSSKKPNSWAKNRVVRVMDTVAQYCEDTFEDSFIGTQTNNAAGRDLFKANIASYLADEESE…
LPJCKDFM_00324 hypothetical protein	MKPEDNAVEPAAAPVEAFTPDEEPTYAKHGLTSSDLFNRTERDILEIALEDGKTYTVDQAKAEIKKFKEGM
LPJCKDFM_00325 hypothetical protein	MINEIADKLASIFGEDTVIYAENQADGFKEPSFYVHKVLTSTVHELASYQAKTDSYQIIFFAGDENPNQKMIDVEEQLVASFDYVGNCLAVNRSFTPNTTERTLDFQFDFKGRVYNTDDGEKMKRLTVNETRR
LPJCKDFM_00326 HK97 gp10 family phage protein	MGASFKIDDADFQSWADRVKREATADKVRPVIEKSLANIGEQALRQLKANTPVDTGNLRRGWVSEGSSYGAGGWQVKLANNVEYAYFVENGHRTKGGSGWVPGQFFMKSSTETIKRQLPQLIDPALYVFRSMFE
LPJCKDFM_00327 hypothetical protein	MTDFTKAIRAMKLLWTDKVTITATQAVKVGHITSSQPVTLVKDEPAKVILKSQSASQEGFYGTDSYDAELLIRTGLDIPAGAVITVTDQNGVVTMYKRSSKGYSGYATHQEIAMIREEKA
LPJCKDFM_00328 hypothetical protein	MEHPRKVDLLAKIKALYPLKEGQEGLASFALDKVTDAVSAYCNIDAADIPAELDNGIIGMAIQEIDSCLWSENGADSGVQSITEGDVSVSFKSQAELYQALQESNPITDNYISLLNSYRVLSYD
LPJCKDFM_00329 capsid protein	MPTVNYADAYQKSIEEAYYPTALYSADLWNSPSNGLYTFDGAKHIKVPKLTIEHGRRDRARRTITTPQANYSNDWISYELTQERYWDTLVDPLDIDESNYVVSIANITKQFNLDQKMPEMDRYMFSKLYKDKVKLDSAYKANSDAIDEKNALKLFDDMMAQMDDKRVAMQNRVLYVTPKMNSILKRADAVNRTVVLSNSKSLDRSVYSLDDVTIKVVPADLMQTDFDFTDGSKVKSGAKQIDMMLINNGVQLAPQKYSFVGFDEPSAASAGNYLYYEDAYYDVLLIQSRTAGIDFHVSDVASAPAASTSTGK
LPJCKDFM_00330 phage scaffolding protein	MKRDQLKDLQLTDEQIEQIMKLNGHDIEKAKGSLETLQAENEALKKQTADYEASLKSFKKSAKDNEELTAQIEELQNQSKKQKDDFEATVHGLKLNSAVKDALASAHVRNAKAVKGLLDMDKVGFDKDGNLTGLDDQLTAIRESDGYLFDEGNRADYDPANGQPAKADPVQAMVDVFKGVTN
LPJCKDFM_00331 minor capsid protein	MDTASYWAKRELQLKKRQIKNTSNYEYALESRLKDLQREINKEVQYWMSKYADNNEISQQEAERILNGIDTKHFELTLEEFERKAKQGGYDKLLNSEYYKSRVARAEQIKKQLEHLGGQFAGTESDQLRRALESQYADTYYHETWLNQQAYGGLSVDFNHFDEDQLRTVAGKPWQGSDFSERVWGEYHRELPSQLSDAVLRGILLGESYAKVSKRLEDRMTEVKKSSVHRLVFTEMGHIAEQATYDFYKDEGLEDYEYLATLETRTCDICRSLDGKRYKVSEAKPGVNYPLIHPYCRCTTIPYRPDLPPLETRWERDPKTGKGRIANYQTYDQWAGKTGVKKDKDTSD
LPJCKDFM_00332 phage portal protein	MDLKTMQDLVKQSASSRAEFQNHYDEALRYYSASNDIVNRNNGRSQLNPDGKGDPLRRADNRVSSNFYQLMVDQEAGYLATTAPTIDVGKDGDNKLIGQVLGDDFGLALSNTVVESSNAGRAWWHYWVDRDGNFRYALVPADQITPFYATNLDNKLLGVLRSYKELDPDTGKYYVVHEYWNDNEAQFFKQLSSNPLTLEPYERVALYDATAGFETGVTSTIEHGMGRVPFIEFPKNRQRLSELHKTKGLIDAYDDIYNGFLNDLDDVQQVVLVLKNFGGTKLDTFMDDLKKHKAIKFNTAGAGDQSGVDTLQIDIPTEARTTALQTTKSNIFLYGQGVDPANFENSNASGVAIKMLYSHLELKASITEANFRHSINDLTRAIMRYLGISDADSRPITQT…
LPJCKDFM_00333 PBSX family phage terminase large subunit	MALNDVLTPKQGKVLHTYLTVPHSMIILNGAVRAGKTRINNFIFLYELKRVAKQAKEGGDRHPIYILAGASSGSIYNNVVAELSRQFGIDLKPDKHNHYHLFGVDIVPVYTKSIAGLAGARGFTAYGAYVNEATLANEEVFNEIRNRCSMPGSHIIVDTNPDIPTHWIKREFIDNTDPAAGIISFNFTIDDNTFLDPQYVAALKASTPKGMFYDRAIRGLWVTGDGIVYKDFDKDRMTITSDQIPDDLSVYAGVDWGFEHLNSIGVFGEDTDGNIYFLEEHTGKGKYISHWVDVAKDIQSRYGDIVFACDSARPDNINEFLGAGINAVNANKQVLPGIECVSKYMAGGKFFVNGSGVDHFFDEIYQYIWNEKTGEPVKEHDDVMDMMRYAIYTRHAKGG…
LPJCKDFM_00334 terminase small subunit	MSGITGKLTQKQKRFVDEYLISGNAAQSAIKAGYSKKTARIIGKENLTKPNIKAYIDKRNAEIASSKIASAREVMEFYSRVLRGEETEEIPMATAQEVVTVTKKPAIKDKIAVSKEILKRYPVNDPVEKQKLKKLAADARISEAKAKSLEDNGQDIELLLDKMLDTLAKEDLKNGSE
LPJCKDFM_00335 ArpU family transcriptional regulator	MTMSQQTLLLPEIDDQETAARVRAFFDRDIPRLLNRAGRPISDLTSPKLDATGGGRSGYGNGQERKLIDHLDAVEVYNAVVDAVIETVSLMRDDEAYYYHRTLLVDCYIKRVREKVEMIKLGMTETPIRLHKRAACMEFAELFDSVKHKRGIDDKLLPSMVVYKSSESV
LPJCKDFM_00336 hypothetical protein	MRRLTKGCVGYQIIDQIIADYGSLTAAPDEAFKVLHDWLGVGLVGDIEVEETDTPAVRLAKKKAEGLSMKLDTINDLTTLKWLFEYGYSNAELSRWTGISQAVLSYRRRNLMAKTRKEFTYLIKKGKREYYVTSPTAAGEQLGVAHGAESVYVTLQKKGYVLEGLHQIHFGDLPEGAVYITSKGIFKKGESNGDYESADTAVAGNR
LPJCKDFM_00337 hypothetical protein	MLLEAIAIYLSWGMLILSIGGLMIKPTWMTFSVFLAFMACAFWSVLIVNQY
LPJCKDFM_00338 hypothetical protein	MKISFDLARKTGKNVTLRRGNMMISANDRMHYQVKGKITQFLRELACYECKRTGLVPKMPYSPSRPCTVAVTVRPPTARRNDAPNWYPTVKALIDGMTDAGVWTDDNNSVIKAMTFIAGEKSGSDRYRFELEVRDVVRSDSDLS
LPJCKDFM_00339 hypothetical protein	MLRTRIYPVTGFHVDVQESYQEVEFTIMHALNTGANMAIFTLENGEKATFMTSNIVYFTKF
LPJCKDFM_00340 hypothetical protein	MLKTRIRIDNGGDLDVQESVDEVAEMIEKAGPKKVLRFSDADGDPLYVVSDHICYFSEWFAIW
LPJCKDFM_00341 XRE family transcriptional regulator	MIEKKRKKHERGLEPFKKYWETKKGHWELIYPDASDIDGWQCWLTVRCLDCGREYMRQAGTWLVKGNKHGCSNCAKTKAANGYIKLLDGKGFDVDASATKNGFRIYNIKCRKCGSAFEKGSSNLLSWIKRNARCRVCGGKDYSPSILKIRKLHQESDFTYLELSQRAHYSPAFVKDVACGHHGSNETAKILADVAEEIAKEKSEEDDAEN
LPJCKDFM_00342 single-stranded DNA-binding protein	MAEANNCVTLIGRLTRDPELRSSQSSTSVVSFGLAVDQTFRGKDGQRGVDFIDCVIWGKQAETLSQYAHKGDTISTLGSLHKREYTNREGQKVRVTEVHVDRFNFLPSGQRNNAQQTQEGAQGGYGYGQGNHPQGTTQAPQGQPGQAGTIDLSSDDLPF
LPJCKDFM_00343 hypothetical protein	MTKHMDTIRIANAFQRAAADGYYEQCRNIVSNFAHVYRQDTASVLSMISVLLMDPEGFSTEEFRRIKKAIKIAGGNENGRSK
LPJCKDFM_00344 hypothetical protein	MRLAEAPVTLMKVKPLWQRLGFNSEAEMLKHEDKYRDD
LPJCKDFM_00345 hypothetical protein	MSRKVYRARFQKHPELYVRVIQLKRKSFVVAGTPYADQATVGYGSFWLYVELENELHFRRQEVADYASSRSTGDVNES
LPJCKDFM_00346 hypothetical protein	MITTDQIKTNTQLFLDELWKQSDKGKEVVDIDIGKIDKINQNHRCLAEAYLIYLQKIGCIAYDCFGGHYLVAVKHKEVVQ
LPJCKDFM_00347 DnaA/Hda family protein	MTDLALQAYQNAVNGQKTGQKCPKHGVELIYIKSTKDQSTGRLACSECDKEALASIAAAFDKKAAEEIKQSYFMQHSLASADVFKCSFDNFIANTKYEDVIKHNLISTAKAYAAKPEAQRNTILYGKSGTGKSHLAMSLMTYVADHSDQKCVYVNVTKLFRKIKNSMNSDYEYWTESKAEDIMTGCDLLCIDDLGTESSMGRQGQEASRWVQNVLYDALENQKRIVITTNLNEQQLRRTYDAKLFSRIFRNSVSTRFNFDEIADKRVEG
LPJCKDFM_00348 hypothetical protein	MDKEMSREEAEDKAIKDIVEVCSKVGTDKLTATLYNYSEYLVEGTLQNYHDYMDTSDSMNAAFMAALRHFCEDGYLDQEKIQEEYVKVLQQGIIDYTMPF
LPJCKDFM_00349 hypothetical protein	MQGVSTLARLIKQDRGNYTNISNQLIRDSRLSWKARGIFAYLWSQADEWDFYVSEVAKHATDGRDALRSGLKELEKYGYLTRKPSSNANGKFDGMDWVLTDKPAESVENTVNGETRQKAPKSAENALDGKAVRRDKRPTEDHTLRNNNSKNYQKKEVTTERNKDTGQAGSLPEDKIPYKKILDYLNKKTGKDYRNVPGNQDFIRARWTDGYRFDDFKKVIDNKVADWKGTGVTFSDGTLAEKYLRPSTLFRKKKFDEYLNETVNSTANNIPDEYQGLFDQQPEYSAETGEFPF
LPJCKDFM_00350 HNH endonuclease	MTLLSREELIKQTVLLHRQHILHGYPKGQRPKISKAKRKRIYVRDKGICAYCGKHLDFKPNGFHIDHIKPLAKGGNNEDSNLTVSCRECNLSKHTQTVRPIYARGEYVGTID
LPJCKDFM_00351 ERF family protein	MTEKKVPTISLIRAELKAPKSQFNSFGKYKYRNVEDIYEGVKPLMVKYCAKFDTDIKVSDPQPDGSRLITVTAIFTKDGEEPSEGVGFAETSQHKGMSREQCLGTALSYATKYALNQLFQLDDSRDVDSMDNGNRNSQALSRRQPQPRQTPQQKALHDQATAKMEAMQAAKQEATDKIVDDANGTTLLQLFADAMQAGKGSPKSQELDAWAHQSPENMALVQRIAATGAWK
LPJCKDFM_00352 hypothetical protein	MTLGEMVRKHRADLLEASDTFEGVLYAEAKASSKTPYGAIMTLKKAKGDLPDSYSGSKEDAITYNVVAKEIDNVIKKIREEALKKGWE
LPJCKDFM_00353 hypothetical protein	MYEVENKMVAEGNYEMTKQAYIEMYKQAYEVEPEDESEEAYRQYLIDQIDAIEPVRNCLDACGFDSVEDMANWFQHYSDVDSLHDLLDDLEEATN
LPJCKDFM_00354 hypothetical protein	MVSIWETICWIIVGFLVGYVVGDPDKRKFFD
LPJCKDFM_00355 Rha family transcriptional regulator	MKELVILKENKAVTTSLKVAESFGKRHRDVMRNISNLTAQNCAVGKMFAKSTYLNKQNHEQPIYYMSRDGFSLLVMGFTGKKALDFKLKYIDAFNKMEQTIKEGGLLASHLSPEEIQLKKAYIEEMRKQNDNKAHQLRNDDAKIFLQLAKVADGYDNLRLATEFRNEAINRMQALPVGGTREYSATEIAGMLGVSPVTIGTWANKLGVKHNRNMSYRDKAGHWHYYTSAVKLLEANALEIKDYEENHIEEE
LPJCKDFM_00356 helix-turn-helix domain-containing protein	MAKSKGYGEEQQFLDEDVFNILLRKSGMTMEQFAKESGYSSSSSISAMLKGRTKPSITKAKKMADVLGCRLDVLLISPDKVSEEKLENYTYRLNRTRDFNRRQKDQDEKTSPENMKDYKRMLEQFQELGNELSAILYGKEI
LPJCKDFM_00357 hypothetical protein	MYKVTVNNMEIGEFESAELLWQALSEYNAAEGINFELNLPTDDDVTEWGYAPDSSIKALLAWSKSKGYIEDYEMEAE
LPJCKDFM_00358 excisionase family DNA-binding protein	MNVLEINKEALRSLVEPLVEQIARDKAPSIVVQRYVNTKDAAKYLGVSFPTFKKWVAEKGISPVVIGGAVRWDKQDFDRELEREKNHVQGNCQQYGNRGV
LPJCKDFM_00359 helix-turn-helix domain-containing protein	MSSVLKPNALELLNKEIDESGVKNKFIANKLGISEQYVSLILLGKRKLTADKVIAISKALGIDYRIFLN
LPJCKDFM_00360 helix-turn-helix domain-containing protein	MSDISNRLTYLRERQGWTKTRVAQSLGMSLQKYANYEYGRREPDLETIARIAALYDVSTDYLLGRDSPQKQTVDLAKDPEVLLYNGHKVSAEDMEVIKAILERHED
LPJCKDFM_00361 ImmA/IrrE family metallo-endopeptidase	MNNAIDFALNTVLDHGVGIEITYQRPSFQSCAVVQHNLVIINPNANDKANLPFVILHELGHIVLTHQDLGCVSPAARIKQEHEADRFAAELIWNYSQQLGVDYDNAYNFMAAFGIPSRMFGVVINLMKGIA
LPJCKDFM_00362 hypothetical protein	MGLFDFLKASEFKETIKKLEDENERLKRESDIKLSVQQMKPVELQKEIDEREETIKRLNISIDDLNATIESKENKAAELDKEINELNDQLIDVKDSIMFEAYGLYKPKYTFANSSTYKAKLAEVRADQKNMIKNETAAEIFRNMLLDNSAAKGRAMQKKNIKQLLRTFNGECEGAISKVTKSNFSSIEKRINRSFEQLNKLNEPNGVRLTTEYLDSKIDEARIALEYVLKKEEERDILREQRQKELEERKLLRELANERKKYEKEETHYEQASALVEEKIKNTTNENELISLKSELEHLKSQLADIQEKKETLQDKADNPTAGYVYIISNIGAFGENVFKIGVTRRLDPMDRINELGSASVPFKFDVHALIFSENAYQLEAELHNYFDKQRVNKVNRRK…
LPJCKDFM_00363 tyrosine-type recombinase/integrase	MPKHDKHIEAYKKKDGKTYYRYKTYLGLDPLTSKRVFAGKAGFTSYNDAKVSYDKARAAGVTGSVSQKKTFGEVYKLWLEAYKLQVKPSTIESQSTIAKIHILPYFAKNDISKIKAIKYQQWVIDLAKSYAAYRQAISIFNQVYDYGVSLGACDKLSNPYLVASIPAVRREKRMDNYYSLEELEEFLEAASKVSRKGYIYFRLLALTGLRRSEALALTWQDVTPETISVNKTLTRVGVQTPKTRRSNRIVPIDRTMYDLLLELKRPGVNAVFSNDSGSYHDIATPRYWLAKVYKSNPQLRKITVHGFRHTFASLMAGAGLSDVQLIMGHSSANVTMGTYTHQTDSSVDRIREQVKKLETDL
LPJCKDFM_00364 hypothetical protein	MLMDTMIANGVSNKMTEQATGLAAPKLVQNKNAAKLETRDMLLANGVDEEMADLVADL
LPJCKDFM_00365 pyroglutamyl-peptidase I	MTKILVTGFNPFNHEKINPAIEAVKLLPDEIAGCEIIKLQLPTSYQKSEKKLQAAVEREEPDFVLNVGQAGGRACLTPELVAINYDDCPVADNDGEKREGQAIDPEGPAAYFTQLPVKEMVKAIKAAGIPAEVSTTAGCFVCNHVMYYAQSLRKEHPGMQAGFIHIPFLPEQVVKRPNQPSMALETIVTGLTAAIAAFFPDGD
LPJCKDFM_00366 PrsW family intramembrane metalloprotease	MFFFFLEPVLIYNWLLIVAAVIPAIFLMIKVYQSDRLEPESPYLLWKMVTGGIWSAVVAGILEWIANGVLTSYVSQKDPIYNVIMYFVIVAYAEEGAKYFFLKRRSWFSREFNCQYDGVVYAVFVALGFALWENISYVMIYGFSTALVRAVTAVPGHACFGIFMGIFYGLARGYAYLGKNIRSKFFRVLAIVVPAALHGSYDYVASLNSAEGQWIFLAFIAVLFFISFHLVNKMSKNDKYFQIDRRNYRF
LPJCKDFM_00367 homoserine O-succinyltransferase	MAKGPEVGVAIAASDDLRQIYSFGHLEYSRDTLFEEYHRDLNAGINPLLPVNYFPDDVPEKKPRLTWSLAASTSFSNWINYAVYQETPYDLAELD
LPJCKDFM_00368 homoserine O-succinyltransferase	MPITLDKRLAAIDVLRQENIFVMDSQRARPQNIRPLKILVVNLMPKKANTEGQLLRHLANTPLQLEVEFLYMASHKSKNTSNEYLENYYRTFADIMSTPASTFAGERKPGFTITLGSTSSLWKRSCPAFMSRK
LPJCKDFM_00369 NADP-dependent glyceraldehyde-3-phosphate dehydrogenase	MTEHYLNYVNGEWRDSADAIEISEPATGKSLGTVPAMSHEDVDYVMDSAKKALPAWRALSYVERAAYLQKAADILYRDAEKIGSTLSKEIAKGLKSSIGEVTRTAEIVEYTAKVGVTLDGEVMEGGNFEAASKNKLAVVRREPVGLVLAISPFNYPVNLAGSKIAPALMGGNVVAFKPPTQGSISGLLLAKAFAEAGLPAGVFNTITGQGRVIGDYIVEHPAVNFINFTGSSAVGKNIGKLAGMRPIMLELGGKDAAIVLEDADLNLTAKNIVAGAFGYSGQRCTAVKRALVMDSVADELVEKVTALVKDLTVGMPEEDADITPLIDTKSADYVQGLIEEAAEKGAKPLFDFKREGNLIYPMVMDQVTTDMRLAWEEPFGPVLPFIRVKSADEAVKIAN…
LPJCKDFM_00370 ABC transporter permease/substrate-binding protein	MSELINTISSHQGQIWQALGEHLLLSMEALLLSCLIAIPLGMLLAHSKRAGEVVFQIASIIQTIPSLALLGLLIPFVGIGTTPALIALTAYGIMPIYQNTYSALRNIDPNLEEAADAFGLSRWKKLSRLEFPMALPIILSGVSISLVMIIGTATLAAMIGAGGLGTYIMIGIQQNNNTYILIGAGLSAVLTLAMSGLLKFMSSSKKHFQVTAAVLAIFAIGLGASQLPKAFAPKEEEVVIAGKLGSEPDILINMYKDLIERDNPHVKVTLKNNFGGTNFLFNALKTGKIDIYPEFTGTVLQGLAKKKVATPHDPAKTYQLAKKLMAEEDQLTYLPAMNYQNGYDLAVTKAFAKRHNIKSLSDLAKVDYSLTAAFDPDFANQQDGYLGLKKEYGLNFKVK…
LPJCKDFM_00371 ABC transporter ATP-binding protein	MIEYCDVGMTYGDNVILKQINLTINDGELFVLIGPSGSGKTTLLRMINRLTEPTHGDVYLDGKRVKDHDLRQLRLHMGYVLQTSSLFPNLTVGDNITIQLEEAGVKKAERKKRALALLAQVGLEGDKYISRLPKELSGGQQQRVAIARAMASQPKLILMDESFSALDPVLRRQQQELLLDLHRQRKTTVVFVTHDMQEALRLGDRIGVIQDGCLLQVGSPEEILQKPANSFVADFFKSARPRLGTMLELLASPYVNRITETDLPVVEKVEEVAGLAEKGGFLQFAFQGAGYQIKSSDLLHYFGKWGD
LPJCKDFM_00372 Rrf2 family transcriptional regulator	MKVSTRFSDSIHLLAFLVIYKGKTTLSSNIIASSLNTSPVVVRRLMSNLRDAGFIKTTHGSPDPELLREPKDISLLEIYLVTEGKSPLFAIDHETNPDCIVGCNIQPTLTDYFSHAETAAEAVLGKISLQDVIDTILVKEAAKKQAENSKNKE
LPJCKDFM_00373 3-beta hydroxysteroid dehydrogenase	MKYTITAATGHLGREVVKGSSKLTDIKNIRLAVRSPQKAADLVEAGYEVMHSNYYDVPRLLP
LPJCKDFM_00374 SDR family oxidoreductase	MTDVLIYIPSITYNVGKRIAEFENSLEAMKEAGVKHLVDVSFMADQANNPFQMAGYYAYLPARLASSKLSYAVVKNSLYADPLVPYLPELIARGNVIYPGWRSGDEFYLKKRQCGSYCQCRCPALPQR
LPJCKDFM_00375 M48 family metallopeptidase	MLYQQIEQNKRNTWIVLGGFTALLLAIAGLLSVYLTFWAGMIFLAAGIIYMVYIYFYSTRHLMRITHAVEINQENVPQLYEMVEEMSLSAGIPMPKVYAIPSNIPNAFATGRDPEHASLSVTSGLVKIMNHDELLGVIGHEISHIRNYDLRVTTITSALSSFIYLAAVYLLALGWTLFKMDGGVITKCICWFFGSIALAVGAGLFIVALPIAKLLNLSMSRQREYLADIGSVDLTRNPKCIVGALKKLEAIEQQYQQQKENPMVSALAFNSFQVKHWWTNLISDHPTLDRRIDRLEHTADLPE
LPJCKDFM_00376 aminotransferase class I/II-fold pyridoxal phosphate-dependent enzyme	MAEKQYDFTHVPKRQGNSIKWGGLKEKELPMWIAEMDFKITL
LPJCKDFM_00377 hypothetical protein	MLHVKVLSSFYIPQLDEILLSLQGPENLSIYDGKYDGKFSKM
LPJCKDFM_00378 S8 family serine peptidase	MQKKKSARHLNKVAELAAALLLSASPLAGTFQSAAFVQAASQETVSPRSASRAALTKYLQQEQRYNAKKSYSKFQEAAKEQRQASGQAVSKKNESSVRVIVSLNKSAAFDHTSKPTGSAASVKKIEQASDQVKDGQEKVIKQVEEITGNKVRRQFGYLVNAFSIDMDLDDIDKVKDLPQVKNVTPVKVYHPTDESADQMAQVQDVWQEQKLKGEGMVISIIDTGIDSSHQDLKLDSGVSTALSKSGVESDKSKLGHGKYYTVKVPYGYNYADKNDQIVDNGSGEMHGQHVAGIAGANGQVKGVAPDAQLLAMKVFSNNAKNSGAYDDDIISAIEDSVKLGADVINMSLGSVSSDVDPSDPQQQAVAKASEAGVINVISAGNSGVAGSTGDGNPVNNTGT…
LPJCKDFM_00379 GNAT family N-acetyltransferase	MLKFDQARAEDLDRIVEIERAGFNEAEAGSPAQYKERIQKFTGSFLVARNLEEEVVGFITGPVVDSKYDYIEDWMYEKETESLAGPGGNQMVLTIAVHPDYRGQGIGSQLLDRFAETAKEMKRGRIALTCLEDRVPFYEKNGYVNHGQAESEHAGEIWYNMIKEIEG
LPJCKDFM_00380 hypothetical protein	MTNVTIEQAVKGYLVFSAKEGKLFREGRSYLAGKTYHNRYLAIYEKLEDAVVNASQYPSEEGITIYEVSGWGRVTDFGKCKVTEWLKLDQIVAKKEWVALLGKQTNSNYASLRILAAKLSEDAAVLKKLAQDKNQQVRSAVAENANTPALVLAKLGVAAEVNAMAI
LPJCKDFM_00381 DedA family protein	MNETITQLIQNYGYIAVALLIATENIFPPIPSELILTFTGFLTLSANLSVPGAIIASTIGAFIGAVTLYWVGTFFDQDRLSRFAASKVGRRFGLSPEKITKTENYFNSYGRAATFFGRFIPVVRSLISLPAGMSRFSLARFSFYTILGTAIWNTVLIYAGRFAGNAYQQVVQEFEGLSLIVLIAFCVIAAAVYLLKKKGLIFKK
LPJCKDFM_00382 aspartate--ammonia ligase	MAKLVIPSDYDPKMTIRETEKAIRYIRETFQTEFGTAMNLERISAPMFVKKSSGLNDNLSGWEKPVSFTLYDGDEGELQIVHSLAKWKRWALKHYGFGHGEGLFTNMNAIRKDEEVLDNLHSVYVDQWDWEKVIDKSERTEATLRQTVQRIFETIKGMEYHVRALYPQAAYHLPEEISFVTSKELEARWPSLTPSEREDKICQEKGAVFLEHIGGALPLSKKPHDLRAPDYDDWTLNGDLLFWYEPLQRAFEVSSMGIRVDEDRLQEQLKLAGAEDRLDLPFHQALLKGDLPYSIGGGIGQSRLCMLLLGKAHIGEVQASIWPEEIVEKCQAAKIQLL
LPJCKDFM_00383 aminopeptidase P family protein	MKEERKLTWKEHLSSLSSYLDEKGIDLAYVADPVDIAYLTGYSSWTEERVFALLVSRTSQALLLAPAINEGEVKQTAWADRACFYQDGENPWEKAKERMTAWPKGFWAPEARTVTLSHYRTIKEVFPEANLAADISSWLARQRMIKSPAEIEKLQAAGRQADQALELAFALLKAGQGMSESELALELDYQLKRQGIGDLSFPLIVQAGESAARVSGLPSQKGVQAGDMVIFDLGIMKDGYASDVSRTVALGEISPAKWEIYNVVRRAQEAAAKAARPGMTAGELDQVARGVIEDAGYGQYFTHRLGHGIGMQVHEQPNLQPGSEQKLEAGMCFSIEPGIYLPGVGGVRIEDCGWLGEDGFHPFTKTSKDLLSLGEK
LPJCKDFM_00384 MFS transporter	MKLNERELANTVKVVISNGVSKLGDILFDYVNSVWLSKLGNGSFWMAVYQSSETIVSVFVNFIGGVLSDAKQRKSIIWICDIIAGILCIALAVFVPSFLLLYAIIGINIALSVLSSIRDPAYKAVFGEIVRKEQIGRVNSLLESCKQTIKVAGPVLAMVIAKFVGSKMALLLDGLTFIISGLLIKQLDILFETEPPLVKQSSFDKIKDAFKYLLKEKIILIVIAFASVINFILAGYELILPFASFAFSKNAYAFFLTAESVGGLLGAVSSNLIQKELASKHLFWIIAVSGLPLVIMSPLYQATHWLFGPIICIALFNFCVSVFNIQFMTYIQTNADMTYIGRVFSIVFTAAIIFVPMGSFFFQSVMDVKASENYLWLGGLLIVVASTASIIYSLNERRVG
LPJCKDFM_00385 carbohydrate kinase family protein	MKIDVLGTAFMDVVFQTPESGFEADNVVFSNMARISAGGNGCNLAINLAQKEVETKFYGYIGDDYPGSVIIKDFVKNNVSWNQKCHEATGISLVLVD
LPJCKDFM_00386 PfkB family carbohydrate kinase	MNDEFELSAAELEALDNDIAVCGLGLLPHLETDLQPLIARAHSNGHTIYAGITGDTNHLYQFIKEGKYSGLDFLFMNNLEAQRLCQLPELIDCGEKLVNECGIENVIITEGEGGATMISQNDVYHVDANKVNCVDSTGAGDAFMAGFIAQYSSDHDRIKSLIAANNSGGENVQFFGAVRS
LPJCKDFM_00387 hypothetical protein	MSTYEKFVRMLQEKWQIEELPESPLLRPDDGYFTFSPFQDTEENFDSLKSTSSIFVKYQPTIRKLNALDLTNPLNLNYQTTYAVQKYQRSNQIDLIKQLIEVTREELFPQIAATEVEITYPDILHAYFAQRKFDFKLNEVETTDRYLCKLDIPGKHYYIKVRMKFKTGSINVVDFVLVDYDSSDFSSQLDSIWVENLIDLLTENKRFIFDEAKYQSEKTIVSKYTDRPRDQHVIINDVRTVLKVMSLGIYPAAKGINSEVKRKIRHLYFYYIYYVNTDIDELVSVVEQIGKSENYSADILTIFTDNLRATQKNYRAAVKTVEKKNLTREVAQSSLGLPDEYYGDFLHNWHSEYDF
LPJCKDFM_00388 nucleotidyltransferase family protein	MKGVIIAAGFGKRMWPATEAHPKIFHQIYDKPTVFYNLANLIAMGITDICIVGTPEMSRQFKKLFSDSLLLKYLTFVDEQEDDVQGTATSIKKAEKFVGADSFALFMGDCLFVDLTNSIFNDLREEFEERGVSLTITVPVKDARAFSYFDGDYIIEKGSDPTRKNAVPGFYIFNNDVFSYIDKISKSERNEYEIVSAINLMVKDKKFINAGHKHSLVWMDIGSMDGLKNASTLIALLENITGRIIGSPYLELLKRGILFKEEILDNIEYRSGQYA
LPJCKDFM_00389 carboxylate--amine ligase	MKYFIWAYNPKVVGIRPSQGIAFIVPEAKKEAYLKLEIDKIIPVNKIDFQTIYPIFKQKQAEGEKIEDIFTLQEEIMDWVGVLKAIFVPGKNGVSDVLFKDKYYMRSVLKQEVAEPDFYELTENSAAEGINEGMVKPRRADSTKGISYFKAPLPMSSLKNQSGYLSDKDLLVESFVHYDRMFTVDGYTDFKGHARFFSHEYNNKLSEFKKTGYFTLHTSSFYYQDQQLLQKLFALSQKALQALNVERDITPFHFEWFYSDKDQSFVFTEVGKRFGGAKIPKLVKQSFGVDLLEEYWKMQEGREVEIDWEQPLSPRVCSSSYVQLTNGKTMMESLEGKIPDLFTYEQNHPVGKQSQEAESIGDAFFLAQYTSKDATASDMVSTQINKAFNEVCR
LPJCKDFM_00390 ATP-grasp domain-containing protein	MKKIVILAPISNNYINYFGAISGDKDNRYLIFAMERHRDNYPETLPENIKFVFLKIWNEDYIDYVISQTFDQRVDYVYAYSEEEIIFAAKLREKYQVTLGQSLASAEEFRNKLTMVKAAEQAHVAIPNYWPVDNVFDLIEAEKKLGFPFVLKPIAGMGSMDTFVVHDHAELERLAADKILCGYLAEEFIPWPLYHVDGFVKQGHFVYLISSKYFANTLEVKNGKSVGSVQIS
LPJCKDFM_00391 ATP-grasp domain-containing protein	MQELEQGLGFSPIQELLKLDLGLPTKVDLDKEHKSAGIRGFVMVEPGHGILRKMPDADSMLVTNPEVYDYYQYAKLGRTYNGAASSIEALAAISVCGKDSRTVEEKLKELDAWLKKATVYS
LPJCKDFM_00392 NUDIX hydrolase	MYKVVKKETIKADRFTVIQEKVAKDRQIAPYSYVTIGFGISIIPFVDDDHVLLLKEYRHPVGSWQYEFPSGGIDEGEEPSQAARRELLEETGYEASELTELGFTYPSFGSTNEKITLFACRATKMAQPKREILEEIKMEIVSVDQLEDLIVKGEFAHGAGQVAWLKWRLLNERR
LPJCKDFM_00393 peptide ABC transporter substrate-binding protein	MKKTKTFLAAGSILTAALALTACGGNSSSSSSNKKELNWEESAEIPTMDLSKATDSASFTQLINTMEGLYRAKSDGSQEKAMATSEKVSKDGKTYTFTLRKDNKWSNGDPVTAQDFVYSWRRTVDPKTASQYAYLFEGIKNATNIQNGKKKPETLGIKAVGKYKLVVTLDRRIPYFNNLMAFGSFFPQNEKAVKKYGSKYGTASKYMVYNGPYIMSGWSGSSLSWKLKKNPYYWDKKNVKLDAVNYSVQKTPSTAYNLYQSNKLDAVALDAEQSKQLKSVKGYALYPRGTTFYIQFNQAKNKYLQNANIRKALSMAINRESLTKVLGGSNTVAHTFTPAKLTTVNGKDYTSLISKSDEAYTYYNKKEAQKYLKQGMKELGVSKLSFKLLSDDTDGAKKS…
LPJCKDFM_00394 GntR family transcriptional regulator	MKFKDNLPIYLQIEDYIYLQIAQGKLQVGEKLPSVRALALELTVNANTVQRALREMTAKGYIFTKRGEGNFVTTDEGRLEEMKSNLLKQELAAFVSRMEKLGVERESLTGLLASYLDDTREE
LPJCKDFM_00395 ABC transporter ATP-binding protein	MKTLEIKDLSYHKNSKTILERVNLTLEAGKIVALVGANGAGKTSLMRVIAGLAKQYKGSVEVCGEADEDRRKQYIAMTDSLSAFRYSRKIKDVADFYRLVYPDFDDKQFADILEFMNLNEDERLGSLSKGMKEKLIIALVFSRKAKLYLLDEPFSGVDAMSRKKIIKSMLLWKPEEATLVISDHVLDEIAPVIDEVVLIKKHSVLEQRSAEEIRAEQESIEEWYEGFYEGEE
LPJCKDFM_00396 ABC transporter permease	MIGFKQTFAAMFKEKSRTTWLSLGIEAIFILLISLYFGSDPAGIGIGIAATVIFCVGIWYQIDVIMAAYRVNRSQTWRQVPVTAGNFLTANVLTGLVTAVIFALANLLIFVITLLPFIFGGEMRIDSQAVATFQPYVSSIINWLLYMTLFALVSFAGGICSWLLITESASVLGDFLPLKGRTSKFAKAVILLALLALLSWGSNSILGAVIRMVSNFGFDFNFVIDNTGLHTYQTDLGLPVISWLYMLAELVYVAILWAAEYFVFKKGVEAKK
LPJCKDFM_00397 glutamate--tRNA ligase	MANKKIRVRYAPSPTGHLHIGNARTALFNYLFARHNKGTLVLRIEDTDTARNVEGGAESQIENLHWLGIDWDEGPDIGGDYGPYKQSERKDIYQKYIDQLLEEGKAYYSFKTEEELEAQREEQRAMGIAPHYVYEYEGMTTDEIKQAQDEARAKGLKPVVRIHIPEGVTYEWDDIVKGHLSFESDTIGGDFVIQKRDGMPTYNFAVVIDDHLMEISHVLRGDDHISNTPKQLCVYEALGWEAPVFGHMTLIINSATGKKLSKRDESVLQFIEQYRKLGFLPEAMFNFITLLGWSPVGESEIFSKREFIKQFDPARLSKSPAAFDQKKLDWVNNQYMKTADRDELLDLSLHNLQEAGLVEDSPEPGKMEWVRQLVNMYANQMSYTKQIVDLSKIFFTEAK…
LPJCKDFM_00398 YeiH family protein	MNWIKKNLPGILVCLAIATPAWLLGKALPVIGGAVFAILFGMFITLFWEEKKGAASGIKWTSKYILQTAVVLLGFGMDLQVVVKTGRQSLPIIICTISTSLLLAWLLHKSLNIPGKISTLIGVGSSICGGSAIAATAPVIDADDDEVAQAISVIFFFNVLAAILFPIFGKLLGFDQTSGTSFGIFAGTAINDTSSVTAAAATWDSMFHLGSQTLDKAVTVKLTRTLAIIPITLALGYFTAKKVQRGNSFSLKRAFPAFILYFVLASLITTFALANGVNANVFLPLKELSKFMIIMAMAAIGLNSNIVKLVKSGAKPLLLGASCWAGITAVSLLLQRLMGLW
LPJCKDFM_00399 LysR family transcriptional regulator	MLDFRVKTFLTVCETMNFTRAADRLHVTQPAVSQHIRYLEKEYQVKLLSYQGKKLTLTAAGEKLRQAMRQMQSDERLLKAEIKQADLPPVRFGVTMTIGEYALARPLSRFLKDHPQTNVEVVYGNTQFLTKKLDEGDLDFALVEGDPARGYASLRYQSEDFIAVCSPDLSLAKEPDQIADLFDQRLLVREPGSGTRKILEDSLGAQGRELSDFKQYVQVGNMQMITQLLLANCGVSFLYQTAVSDLLKAGKLRKLNLRNFQIRHDFTFIWEKSSLYADRHQQICEELKASR
LPJCKDFM_00400 M20/M25/M40 family metallo-hydrolase	MGKYKLVVTLERKIPYFQLLLAGSAFAPQKQKFIEKAGKKYGTAAKYTLSDGPFVMKGWTGSNLTWKLVKNKYYWDKKNVKLTKINFSVQKSQSTSYNLYQAGKLDMTTLSASQSKSLKNQKGWQIKKSNRTQYLMYNFKTDKNLRNVNLRRAIAAAINKESLVKTLNLADIAAAFPDFLAKNGLTGEVAEAVSDNGTGLKISLEGVSAHASVPWEGKNGACLLASFLQAFPFTGRAKNFLDFAGDLELEDYYGEKIGIANADPEMGKSINCPAVFRYQNGEAEGYIKSNIRYSRGTSPEKMCQQLNDKFGAFCQTTFQPYQDFEKPHFVASDDPFVKTLLSVYEKQTGQAGETIISAGANYGRFFKNGVGYGPAFPGSLDTAHAIDESVSLAELEKSL…
LPJCKDFM_00401 ABC transporter substrate-binding protein	MKKSAIITLALSASLLSACSNTSASSSKTKQVLNWFSAGEISTMDPASRTLTPSSLPKSLSPA
LPJCKDFM_00402 NUDIX hydrolase	MTLLTDLKNYQPFNEQEAADVKEMIYRLETGEELFLRSNLAEHFTASAWVVNPAQDKVLMAYHQIYDSWAWLGGHADGDQNLLHVALKEVEEESGVKANPVTDQIYSVEILTVDGHEKKGKYVPSHLHLNVTYLLEADDSLPIRPKEDENKAVAWFGLDEVLEKSTEPWFVDRIYSKLNAKLKDYLAR
LPJCKDFM_00403 cysteine--tRNA ligase	MKLFNTLTRQKEEFNPLVPGQVSMYVCGPTVYNYIHIGNARSAIAFDTIRRYFEYKGYKVNYVSNFTDVDDKMINEARAEGTTVPELAERYIQAFLEDTRALNIEEATLHPRATHEIPAIIDFIQTLIDKGYAYEADGDVYYRAKKFVDYGHLSDQNIDQLEEGASQHVNDEEQGRKEDPIDFALWKGQKEEDEIAWDSPWGKGRPGWHIECSVMSTKYLGDTLDIHGGGQDLEFPHHENEIAQSEAKTGKKFVNYWLHNGFVTVGKDEEKMSKSLHNFVTVHDILKNVDPQVLRFFMASVQYRSQINYSEENLEQAANILGRFKNTLEGINYRLADATEGLPDPDLAKLVTETTAKFEAAMDDDFNVQNALTAIYEALPAVNSNANAEKADKESLRLF…
LPJCKDFM_00404 ribonuclease iii family protein	MNKAQKLTEKKIDPNTLSGQTLAYLGDGIYEAAIRRHLIKGGMLKPQNLQRAATHYVSAKAQAGLIAKMLDTGFLTKEEETAYRRGRNAKTHTKAKNTSLATYEMSTGFEAVFGYLDLAGEEGRVKELIDWCIDEVESEGTREYVFN
LPJCKDFM_00405 23S rRNA (guanosine(2251)-2'-O)-methyltransferase RlmB	MSSTNNDFVFGRHAGIDFLKTQDSEKINKVFLAEGVQEDFAREVYRYAKKKHLIIQRVPKNKLDKLTGGENHQGLVLAVASFEYADFDQLLDKLDQEEAPLLLMLDNIEDPHNLGSILRSADATGVSGVIIPKRRSSGLTSVVAKTSTGAIDHVPVARVNNLVQTCQALKERGYWIFGTAMEGDDYRKWNANGKTVLVIGNEGKGISPLLLKQMDQTLTIPMIGHVQSLNASVATGVLLYQAFNSRHPL
LPJCKDFM_00406 sigma-70 family RNA polymerase sigma factor	MGLTKERERLLISRIQKDDDEQALKELYYSCLPVIGGTIKQYFVELYDNQDWEQEALILCYKTAKRFDLKQGKPFVGFYKVSLHNRAINLIRRGKRKKRLAASDQVYWEDVAPELEQASCLIASPPAPVLDWQDLVESLSMLELEELLLELGYKQAGEIKRQYQVNEMGLRRAKYRVKEKIKLKLWIGA
LPJCKDFM_00407 hypothetical protein	MSEIVKTAFLDRSMKEVFDWSDSDTPVRDALWDYFMESNGHNTDKTEEAMLPFMSYSDDKIIAFVNENLKK
LPJCKDFM_00408 alpha/beta hydrolase	MEKKQEKTEKQKKQKKQKNKMAKKQKGLLALAVILAALLLAFGLYFGNYYHADKTDQQQATAQAVRQYLPAHDK
LPJCKDFM_00409 1-deoxy-D-xylulose-5-phosphate synthase	MNQHPEYLLNKIKSPADLKVLDLEEMKQLASEIRHLIIEKDAAVGGHLGPDLGIVELTIAYHYVFDAPGDKIIWDVSHQTYPHKMLTSRAYAWLDPEAYGKVTPYTNPDESPYDYYAVGHTSTSISLATGMAKARDLLGGSERIMAVIGDGSLTGGMAYEGLNNAALEKGNLVIVINDNQWSIDQNVGGLTTALKKLRDSKGQDPENPFKAFGFDYRYVADGNDLESMINAFSEIRDVDHPLVLHVNTLKGKGYQPAIADEEKHHWVRPFNLSDDSPKKITTGPTPAKIAIKTVASAIDGGQENIMAITAAIPGVFGLDSFKESYPDHYLDVGIAEQDSVAFAAGFAKAGGQPVLFENSTFLQRAFDQLSHDVAANNLPVVMIVAGGGIQANSKTHVGV…
LPJCKDFM_00410 50S ribosomal protein L33	MAVKKAALACSVCGSRNYSITANSNRTKRLELNKFCKHCGKKTLHKETR
LPJCKDFM_00411 preprotein translocase subunit SecE	MIKFFKSVGQEMKLVHWPSAKENRRDTANVVVTSLFYAIFLGALDWAFAKLIQLVL
LPJCKDFM_00412 transcription termination/antitermination protein NusG	MVESAKKQWYVLHTYSGFEDKVRSDLLSRAQSLRMQDYIFRVVVPQEPKIEDVRGKKEEVNEKVFPGYVLVEMVMTDESWFVVRNTPNVTGFVGSHGGGSKPSPLYEEEVRAILQMQEGEATEKVDYDYEVGESVMITAGAFNGMVGKIAEIQEDKQKLFLTIDMFGHATTAELGFEQVKKMED
LPJCKDFM_00413 50S ribosomal protein L11	MAKKVINVVKLQIPAGAATPAPPVGPALGQAGINIVGFTKDFNARTADQKGMIIPVVITVYEDRSFDFVTKTPPAPVLLKQAAGIQKASGEPNKNKVGSVTTAQVKEIAETKMKDLNAASIEAAMRMVEGTARSMGIEVKD
LPJCKDFM_00414 50S ribosomal protein L1	MPKHGKKYVEAAKKVDSNKLYSVEDAIKLVKETSYANFDASVEVSYNLSVDPKQADQQIRGSIVLPNGTGKSVKVIVFAEGPQAEAAKAAGADEVGADDLVEKVQNGYLDFDVVIATPMMMAKVGRLGRVLGPKGLMPNPKTGTVTMDTAKAVQNVKAGQVEYRVDRQASIHAAIGKVSFTEEQLTENFRALQNAILRAKPASAKGQYIKSCAVAATFGPGIKLDPIALMA
LPJCKDFM_00415 glycosyltransferase family 2 protein	MEKLLTLIVPCYNSAEYLNRCVDSLLPGGDRVQIILVDDGSTDETGRMLDDYQAKNLNLDLEVVHQENAGHGGAINKGLRLAKGKYVKIVDSDDWLDQEAYKEVLDYLESNPEVDLFLANYVYDKPAAGRQRVIMFPHLPVGRTFSWDEVKLRMGQYFMLHSVIYNRKVLDRAKVALPTKVSYDDNIFVFEPMVQVQTMRYLPVNLYHYFIGRDDQSVNEKVMLKKIDQQILINKQLIVFYAYQVNKRAPYAKYMKYFLEAVTGVTSVILIRGKKKEYIAKKDELWQFLKTYDLETYKSFKRRLVGHLVSRDVLPMRQMVSGAYLILQRLYSFN
LPJCKDFM_00416 ammonium transporter	MNTANTVFLIIAAVLVLMMTPGLAFFYGGLVSKKNVVNTMISVFIICALAIVLFVAFGYELCFNGNVAGIFGRVQHIFLSGSDLTKVVLKEQGITASSYLLFEMMFAIITPALFVGATVGRMRFNFLLVFVFFWSVLVYYPLVHMVWGTGGLLAGWGILDFAGGTVVHINAGITALVLSIFLGPRCQKQTRPYSLPWVLLGTAILWLGWYGFNAGSAFGMNQTALTACLTSTVAAAASMMTWLLLEEAFSGKASLDGICTGTLCGLVGITPGAGYETCAGALFTGILCSLASYFFISQVKGRLSFDDPLDAFGCHGISGIVGALTVGLFASQKVDPGISTSGLFYGGSWELLGKQAAGTLFTIVFTLLMVSLITAVLKRFVNMRVSARDEEVGLDLSEH…
LPJCKDFM_00417 hypothetical protein	MKSKLIDIFYFFLAGISGTLAVFSMFKDHSSASIAMDVLFLIISAYFIVRGFLDIESENKKLSKNWQILSWIAWCLLLLGVILTLTGYKLGIHGLGLGGFVLFLLCSFIVPEQANDKNFHVKRRDETGFDDKN
LPJCKDFM_00418 50S ribosomal protein L10	MSQATIAAKAKFVEEFAEELKSAKSIVVINYLGLTVDQVTAFRAELRESNAKMKVVKNTYLRRAAAQAGLEDLAPVFVGPSAVIYTDDEDNVTATARIAADYAKKFDVVEIKGGALEGQVATKEQVEELAAIPGREGLLSMLLSVLQAPVRNFAYVVKAVAESKEESAE
LPJCKDFM_00419 50S ribosomal protein L7/L12	MALDTANIIEQLKGASILELNDLVHAIEEEFGVTAAAPVAAAGAAGGAEEAKSSFDVELTSAGTEKVKVIKIVKEVTGASLLDAKKTVDGAPVVLKEGLSEDEANELKAKLEEVGATVTLK
LPJCKDFM_00420 ABC transporter substrate-binding protein	MKKSKIILGGLAVMTSTLLAACGASSSKTAANQKLNWIEEAELSTIDVSKIMDDVSFNQVNQVMEGLYTLGNNAKVKNALASKVTVSKDGKTWTFNIRKNAKWSNSQALTAKDFVYSWKRTVDPKTASEYSYFFPGLKTLTRPSPVGKRLPPWASKPWASTSWLSA
LPJCKDFM_00421 HU family DNA-binding protein	MNKTELVSVVSEKTEFSKKESAQIVDALFASIEEALAKGEKVQLIGFGTFEVRERAARKGRNPQTGAEIEIPASKVPAFKPGKALKDAVK
LPJCKDFM_00422 beta-lactamase family protein	MNFKDFFLKKSAKTAGKLALAASLLLPALAPATVQAEATKSDVNRVMRDNHMAGSVLLVQNGSVKTVNYGYAWFGRRMKNGSYNVTYPAASLQKVVTGAMLVQIMNEKNYTKQQFSQYTKISRWYPKLKNARYVTVGNLLTQTSGYRTLGSESNRGKNLSENKAINWVSQKINGSWQYQTGSFNYNNANYILLAGIIYKLTGHSYAYNFKHRIVQPLGLAHTSLRHDIPWTQSQAVSYAYLWQRKYQRPVSLPKSVASQIPGAGNMCTTPIEYYEIMLALQNGAILSQSDFNYLTHLKARKTTYSGGMYMKRDGKVKSAFGAIMDEHYGTYVQLTADNRNGIIMFVNERSQTEQQLKGLAFGLLQKIQPGTFSLN
LPJCKDFM_00423 beta-lactamase family protein	MFKKGEKLIVALLVLVAALAFWPEETTPDLVTAADMHVFVEKLFKKKHVTGSVAIVQNGHVQVVNYGLANAKQKVKNGASQVVYPAASMQKEVTGAMIMQLMEEKKGSSSAFSQNTKISRWYPALRNAKRISVGNLLSHTSGLQIPEVEADRHINYSEDQAVNWIVNRANQLPQDKVGSYHYSDVNYVLLAGIIKKVSHKSYAWNFKKRVVQRLGLKSTYVSSQLPKNKMLAVSYTYKHGKNYQQAATLEKTRLSQLVGAGNMLTTASDYYLIQEALGTGQFLSPSAFHKLTHLKSKINQYSGGVYLKKGEKVKLAYGAIGSAHYAAYFQLTADNKNGIILLLNQRSFGEDKVKDIGYQILKEIRFATFSKN
LPJCKDFM_00424 glycoside hydrolase	MSSLSQKLASLFLIDSTGDFTENLRLLEQYQPAGLLLFAKDLAGLSEKAVKKRLAIYRQARPGLLLAIDQEGGLVSSLSALYPNRSYPSQAELLKKGADFFLAESQKTALELKDLGINLNFAPVADLSLDPASFIYSRTLQTGAEETGPAIAAFIKLYRQLGVASCAKHFPGYGDAGDTHQAPAKDLRSLKEAQLDLLPFKAAIAAGVPTIMVAHLEVACYSPGPTSLSPEIYRLLKEDLHYSGVAVTDDLAMAASRESSCPELLALKAGADLLLGGKLENLPILEAAAESGELPKERIKDALVRVQTLQDDYSL
LPJCKDFM_00425 glycosyl hydrolase 53 family protein	MKKRQIKHFKSKKIVAANLALLATATGLAYANPAKADVTDSQASDQQTANTQAAQAEQTQAVQSTDTQVAQTAADTTKTADTATDSKISTNTADTAATTADTTKTTAATTTATTTTKTAAANTVQTKTSAVTATKAATTTTTTTTATKSAFKTTSGKTYYYDANGQVVKNQVFTVKGKQYYADANGQIAKSTTKKVNGITATFDNTGAISNNLDFGQLLRDQIEFSAASKLKKAVKYDWTETENKYQESATHEMAQLLAQGDVKNDNDLIATLMENNSSMSGKVLASLTLNVGQNGASASQVAAALVSKLGNTDATGSVIGAGYYNGVASALIYKVEEVKKAAQAVSKIDPRVRAVYSDAGKVTNPVTSKMSDEDAKTLTNGVSSALLTGKAGTAISQE…
LPJCKDFM_00426 hypothetical protein	MLKLFTKLLTISLALFAFNRYRRSRRQLAVVPAHQRHN
LPJCKDFM_00427 SLAP domain-containing protein	MKKLTKSVVTALSLATATLSVIPQAAAPAEAATQTKTSKEYVNGSYTVAASFYDSGSKVYSTEASFLTAAAAKATIKSKKISSVSFTLAKDSPVYSDLTINGSKAKTSTGKDGSVTYTFAAGAYQTSSEAATFTVNGGKFSADVVFSALPSSAFVTVTETSAVVKKKVQKTSAVYNRDGAKTKYKSIKAGKTVTTYGTLTRGTTKYYKLSKTASKYIKAYNVDGRYITLKNAAAVYTQDLKKTETSYKKGKKVYAYAYAILGGEKYYKLGTNKYIKALNADGRYITVKHGAAVYSKDLKKTGSSYSEGKKVLTFGRTTLSNKTKYYQVGQNKFIVASNADGTTQTLKKNAYIYKKSKGKAVRYKKYVLKKNSKQQTYGSAVSIKGKKYYIIGVGKYVAK…
LPJCKDFM_00428 hypothetical protein	MTKSKASKAYRCACRSRLLVCPSGKRAFKTKFDADLFLYQEEVTVHLREINHEHWRPMPIRAYRCPYCKNYHVTSMSLERYEQLHGRTRERT
LPJCKDFM_00429 hypothetical protein	MSRLNSYFYDIESLTNAFTLSCYRPDDQRVDIYYLVDDPALNDKDSLDFKKAAARRIREKNQNFKGEIYYYNLCSSAASARLAQTFGVSDAQYVNDPQAPSSFPGQFRPVCDTDAGYQEEEAPYLMGYNSSNYDLTMLAYYFTRAWQPGESGKRDRFSAVTAREMRDFNDELFSRYIGNMRLRLWQDKTMGLVAKNFQMSGRHIDVAQLNERQRRVGLKRLLGMLGWQILESDKLKPGQDYLTSPEELADLIAYNVSDVVNLKELFCHPYYQGQFILKKGLLSQYPDLIYQEDGDSYQAKIGPAFVRKDRLTIDSSSANFARRTICPYGRLKDDRAVSFLYPAASVAEKTGEKQRDILEESRDFFYKLFEDENLRKKFDRVYDYYKQFAGKNFNPSKEY…
LPJCKDFM_00430 bifunctional pyr operon transcriptional regulator/uracil phosphoribosyltransferase PyrR	MSKQIMDEAGIRRALTRMSYEIVERNKGTENLVLIGIKTRGWYLAKRIGDRLAKIENSQLSVLSLDISAYRDDLSQEEKDKAIASFDTSFDLTGKTVILVDDVLYTGRTIRAALDAIMDQGRPDKIALAVLIDRGHRELPIRPDFIGKNIPTAASEDVQVQVSEIDGTDAVKISEA
LPJCKDFM_00431 class I SAM-dependent methyltransferase	MAEQYFTGNPTVDHDEHHVNYHLNGINLNLTTDAGVFSKNRVDYGSGVLIEQMLDQELPGGNILDVGCGYGPIGLFAAKKWPGRQVDMVDVNERAMDLARRNAAANGAGNVNIFASDRYQEVSGQYAMIVTNPPIRAGKAIWSSILSEAKDHLTDGGILLVVIQKKQGAPSAKKLMSASLGNCEILTRDKGYYILKSVKK
LPJCKDFM_00432 tRNA adenosine(34) deaminase TadA	MYSSEEKKTYMEAAFAEAEKARRQDEVPIGAVVVGPDGQIIGRGYNRRELDEDGTAHAEILAIKEACQKLDSWRLIDCSLFVTLEPCAMCAGAIINSRIKEVYFAAMDPKAGAAGSVVDLFSLEKFNHHPKVIRGLYKEQGAQLLKDFFREIRRKQKIAKKAQGNCQKD
LPJCKDFM_00433 DNA polymerase III subunit gamma/tau	MAYQALYRKWRPRTFDDVVGQEAITDTLKNSLIRGKVSHAFLFAGPRGTGKTSCAKIFAKALNCLNLQEGEPCNECSNCLAADQGAMPDIIEMDAASNNSVDEIRDLLDKVHYAPTEGKYKVYIIDEVHMLSISAFNALLKTLEEPPASVVFILATTELQKVPATIISRTQRYNFKRFSNEAMVQRMEYILGQEGVEYEDKALKVIAQVADGGMRDALSILDQLLSFEKSSVRYEDALEVTGFAAQEQVEKLLLALLNGDSQTALDLAKSAIQDGASAQNILNEIISLTVQAMLFIKTGQGEFLTDDFAQEIAQQSPDRFSQIIDQANDALGSLRFTNQQQIPLEVFLVQASQKRQNSQAGPQVASAASNPAIERQIKVLKEQVHQLTQQVQQLSQRPS…
LPJCKDFM_00434 YbaB/EbfC family nucleoid-associated protein	MSKRPAFPGMGGMNMQQMMKQAKKLQEQMAQEQENITNQEFTGKAADDMVVATFTGDRTLKSLFIKPEAIDPDDPDMLEDLVIDAVNKGLKQIDQATQQSLGKYTKGLM
LPJCKDFM_00435 recombination mediator RecR	MQYPLPIARLIDSFMKLPGIGEKTATRLAFYAMDMPKEDVDEFAQALVDVKEKLRQCSVCGNITEQDPCVICSNPARDRSTIMVVEEAKDVMAFENMGEYDGLYHVLHGVLSPMDGIGPEQINIKSLIVRLQKNDAAKEVILALNSTPEGESTAMYISRLIKPAGLKITRLAAGLAVGSDIEYANLITLKRAVQGRTEL
LPJCKDFM_00436 YaaL family protein	MSKHSDKIKQAEDEKLMALVEKLQQEISLSRGLDNTTLDMSDDNIVADKILRAEYAFLYDEARYRHASYTGVTNAISQ
LPJCKDFM_00437 dTMP kinase	MQGYFITFEGPDGAGKTTVINEVVKAIQGQCKREILVTREPGGSKIAEKIRDIILDPANTEMNAKTEALLYAASRSQHVSEIINPALKRGDLVISDRFVDSSLAYQGQGRGLGIDEVAQINDFATGHLEPDLTIFLDLDPAQGLARIAKVRSGSEDRLEQEKLAFHEEVYRGYQKVNQAHPDRVKVVDATQDLPQVVAASVKLVKSTFPELF
LPJCKDFM_00438 cyclic-di-AMP receptor	MKLIIAIVQSEDAKCLQAAFVDNNVGATKLASTGGFLREGNTTFLIGVEDEDVDGVLKLIEEHSQTREETINPGIHPGISFEQPIEQVNITVGGATVFVLPVDQFLHF
LPJCKDFM_00439 DNA polymerase III subunit delta	MLDLKQIGASESRQLKQAQDRGQLSHAYLLLSSDEAEALNTAYWLICYVNCTGEKKPDGTCPACRRILAGNHPDVFLIDTEENKQSIAIDQIRPLKQELAKSPLEGDRRYFVINHAQKLTLPAANAMLNLLEEPAAPVVTFLIASNGGQILPTIKSRTQIINFSQQAASSKDRLLLANGMSQEEVEQVKSSQEVDQAVKYFYQELREHDSLAIVSAHQLAGLVKKQKQGTKAWEKYVWILLKKWGEKDLEKGDYQEAANFLADLMRVDQMRQSNVGFLNNLDYLALKWQQ
LPJCKDFM_00440 DNA replication initiation control protein YabA	MDPYTKLQQLQQQMERMLKSMDSLQQEVLESLKENTELKVENQLLREKLDKLTVKEHEGKSQSGMAMLKQIYQSGYHICNMYYGTHRDPSADCMFCLDILDNFGKKSVHK
LPJCKDFM_00441 16S rRNA (cytidine(1402)-2'-O)-methyltransferase	MQTQHSYADDHQGKLYLVPTPIGNLEDITIRAKRILEEADYIAAEDTRTSGIMLDRLGIHNKMVAFHKFNSKEKAPELVKLMQEGATIAEISDAGMPVISDPGYILVQECIKSNVPVVPLPGPSAFATALIASGFDGQPFTYYGFLPRKASQQRPFLEEINASRATSIFYEAPHRLLKTLEQMVEVLPGGRQVVCARELTKIHEEFVRGSLEEVIQHFKEVDPRGEFVVLVSPNTEEKTLDWADLVKLVKEQVAQGVSKKDAIKQVAKSQGVSKNELYDRYHQEGAK
LPJCKDFM_00442 thioesterase	MRYYKDYQLEYADRGESGQLKLPRMIDLMMESSEGQMAPTLGGASAMKERGRGWVVTQYEFEFTSLPRAGQKVRVWTEAVGYNRFLSYRDFGIEDEAGKDLVIAHSQWVLFDLKSRKLLPSDDKIAEELGAPLLAKMPRFKKLRPKDDYKDEKVYRAYYYDLDSNHHVNNAHYLDWIVDSLPRDFVNSHEPKDLAIKFEKEIKYGDEVACQVMQETEGSAVKTCHAITRQGEFMALCEVNWQKMCFNRD
LPJCKDFM_00443 folate family ECF transporter S component	MKSESKVSSKLELRELVLLAMVIAIKVVLGQFKVGDATLQVGLGFIGSVMLGYLFGPWWGFAGGALSDLVSSAIFGNLGGFFIGYTLTAALGPMIYGFFLYKKPIQIWRVIASVICVTVICNIGLNTLWVSMMYGTNFMVALSSRILKEMITPWIQMVVVWFILEGLSRVKLSRKF
LPJCKDFM_00444 tRNA (adenosine(37)-N6)-threonylcarbamoyltransferase complex dimerization subunit type 1 TsaB	MKILSISTATSDLSVALNEADYLVNEKIEENQRNHSVDLDPDIASLLAENGLSLKDIDRFAVAIGPGSYTGLRVGLTTAKMFASILNKELVGVSTLQALAQNFAGEDALIVAALDARNKNFFAGAYRGKEAVIADGHYHLSELLEQVGAMPDQKVIFVGSDFSKYQEEIAAGMADKDLRLAEGEENLLHAGAIGRLAVSAPVLDPDQAVPNYLRRTQAEYDWAKKTGQEFEADSAYVEEV
LPJCKDFM_00445 ribosomal protein S18-alanine N-acetyltransferase	MGLFFKADLVQFAPRAISISGHEYCLKKAEAGELARLLLLEKEVYAGRLPWDGEVFAEELRRRDSLYLLLLEGDFLVGAIGCRFSLSKAHITFLAVMPKEQGQGIGSYLVKTALDLSKSADLKAVTLEVRVENKKAQELYRQLGFEDNFVRKNYYDNDDRPDSDGLNMICHLRKKN
LPJCKDFM_00446 tRNA (adenosine(37)-N6)-threonylcarbamoyltransferase complex transferase subunit TsaD	MKEKKDIRILAFESSCDETSTAVVKNGSEIESLVVATQIKSHARFGGVVPEVASRHHIEVITQITKEALAEAKVTWDDIDAIAVTHGPGLVGALLIGINAAKAASMATGLPLIGVDHIMGHISAAQLVEPVEYPSLALQVSGGHTEIVLLKDPTHFEIVGDTRDDAAGEAYDKIGRVLGVNYPAGKTIDQWAHQGKDTFNFPRAMIDEDNYDFSFSGLKSAFINTCHHADQLGQELDKYDLAASFQAAVVDVLAEKTIRAIKQYQPKTFIMGGGVAANLGLRERMNKEIAALEKAPKVILPPLKLCGDNAAMIGAAAYNQYLAGNFADLTLDADPSMELPYAEDYK
LPJCKDFM_00447 ABC-F family ATP-binding cassette domain-containing protein	MEQRFGAAPIFSKVNFSIENNARIGLVGPNGAGKTTLLKIMTGRQEASQGEFTVNKGIELGYIAQEHDFDEEKSIWEEMLTVFQPLIDQGQQLEKLQYAIADHPEDEDLLRRLDQAQYNFEQAGGYTYQAEIKSMLNGFNFPEATWSKQIASLSGGEKTRLSFVKLLLKKPPLLLLDEPTNYLDLDTLDWLEAFLKNYPGAILTVSHDQYFLDHLATQIFELQHGELTVFKGNYSQYLAQRELRDQQQEAAYEKQQEEIKREEEFIQKNIVRASTTKQAQSRRKALEKMELVDPPKHKSKVRIKFDSARPSGKEVLILKDLAVGYPDKTMLKDISFQINKGDRVAIIGQNGIGKSTLLKTVMKQLPVKSGTIKYGASLDIGYYDQELQGIDYSKTVIDT…
LPJCKDFM_00448 redox-sensing transcriptional repressor Rex	MNNKFRIPKATAKRLPLYYRYLLLLNDEGKDKVSSTELAEAVQVDSASIRRDFSYFGALGKRGYGYDVKNLLSFFKKILNQDTLTNVALVGVGNLGHALLNYNFKRSNNIRISCAFDINPEITGKITQGVPVYSMDEMKQQIADQQIRIAILTVPQATAQKTADEMIEAGIKGIMNFTPIRLSAPNGVRIQNVDLATELQTLIYFLDSDEMIKKQLEERKKAMNNTNK
LPJCKDFM_00449 co-chaperone GroES	MLQPIGDRVIVEVKEAEEQTVGGIVLASNAKEKPIQGKVVAVGGGLYAEDGSKLPMTVQEGDEVLYDKYSGTKVKYEGKEYLVLHEKDILAIVK
LPJCKDFM_00450 chaperonin GroEL	MAKDIKFSEDARRSLLNGVNKLANTVKTTLGPKGRNVVLEQSYGAPTITNDGVTIAKAIELEDHYENIGAKLVAEAASKTNDIAGDGTTTATVLTQAIVQEGMKNVVAGANPVGIRRGIEKATQAAVDQLHKNSHKVSSRDQIAQVASISSASKEIGDLIAEAMEKVGKDGVITIEDSRGIETELSVVEGMQFDRGYLSQYMVTDNDKMEADLENPYILITDKKISNIQDILPMLQEIVQQGRSLLIIADDVTGEALPTLVLNKIRGTFNVVAVKAPGFGDRRKEQLADIAALTGGTVISEDLGLELKDTQLSQLGQARRVTITKDSTTIVDGSGAKEAIQERVDTIRKQIEDTSSDFDKKKLQERLAKLTGGVAVIHVGAATETELKERRYRVEDALN…
LPJCKDFM_00451 DNA mismatch repair protein MutS	MPRKATTPMMEQYYQIKDQYPDAFLFYRVGDFYELYEDDAIKGSQILELTLTHRSNKSENPIPMAGVPHMAVDSYVNTLVEKGYKVAICEQLEDPKKAKGMVKRGIIQLVTPGTKMAQGPDDSQESNYLTSVVEKAGGYGLAYSDLSTGEIFVTHVKHYAEVVNELLSLRTREVVFAGKLSASDRDRLQKANITVSEPAELEGEHAEISYVQQKLTDSMEKAAVRQLVVYLLATQKRSLAHLQVAESFEIGQYLQMANTVQRNLELTQSATTGRKQGSLFWVLDKTTTAMGGRLLKQWLSRPLLSLDRIKQRQQMVQALLDDYFTRENIVDSLKGVYDLERLSGRVAFGNVNPRELLQLAKSLEATKPIIQALAESGNPDLEKYGQGIDPQSELAESIT…
LPJCKDFM_00452 DNA mismatch repair endonuclease MutL	MAKIHELSENLTNQIAAGEVIERPASVVKELVENAIDAQASRIRVEVQHSGLKQISVQDNGSGIAPDQIDLAFMRHATSKIQDEHDLFNIATLGFRGEALASIAAVAHVEILTSTDGQTATRAAFAGGVKKFQEDAGSAKGTKITVGDIFYNTPARLKYLKSPKTELLKIVDIVNWIALGHPEISLTLASDGKVLLRTPGNGNLKQDVANIYGRKVAEKMLTVENEDPDFTLYGLVSEANLTRSSRNFISILLNGRYIKNYQLSSALLDGYGNKLGGKYPIAVLAIEADPLLVDVNVHPTKEEVRLSKEKELSRLITSAVTEALMDEDEASPLFQLTPFKDKTQLDQLEFNLKPNVVDTRRPDDFQLEVSQVAEPEGKTDITNKKETETKETAEKKENK…
LPJCKDFM_00453 Holliday junction branch migration protein RuvA	MYEYFEGTITVVNPAYVVIEVAGIGYRILTPTPYAYKDGDKARIYVEQVVRENGMTLYGFKSQQDKVLFNKLNEVSGIGPKSALAIMAAEDNGALASAIESGEVSYLTRFPGIGKKTASQIVLDLRGKMGDYVAENLFTEDEPVKSVFPALEDAFLALGALGYSQKEVDRIKPKLKKLPEMSADEYIKQGLGFLLKK
LPJCKDFM_00454 Holliday junction branch migration DNA helicase RuvB	MTEEHLTSQEAAEGEEAVELSLRPQLLSQYIGQGHVKKDMEVYIQAARQRDEALDHVLLYGPPGLGKTTLAFVIANELGVNLKSTSGPAIERAGDLVALLTDLEPGNVLFIDEIHRLAKPVEEVLYSAMEDFYIDIVVGEGQTTHAIHLPLPPFTLIGATTLAGQLSAPLRDRFGIVEHMQYYQVEDLEKIILRSSEVFHTKISPQAAHELARRSRGTPRVANRLLKRVRDFAEVKGEKEISLETTAMALKQLQVDSAGLDQTDRKLLRTMILSYGGGPVGIRTLASNIGEDRETIESLYEPYLLQNGFIVMTPRGRVVTQKAYHQLNLPLPGEEE
LPJCKDFM_00455 preprotein translocase subunit YajC	MNTFALAAANSGAGNRIFMLVMLAVLFGFTYFTVIKPQKKQQQQRQEMMNQLKKGDSVEMVDGLRGKIDSINDADKTIVLDADGIYLTFSRLAVRTVLKQADASEAEAAKPAEEKAEAAKTEEAEDKAEDKDSQE
LPJCKDFM_00456 glucose-6-phosphate dehydrogenase	MNNIPTVMILFGGSGDLAHRKIYPALFNLYRRNVIHNNFAVIGTARRPWSHEYLREQVAQAVHESWEEVDEAQLTEFASHFYYQSHDVTNVEHYVTLKQLAQELDERYECGGNRIFYMAMAPSFFGTIAEHIADQHLTGTGFNRLVVEKPFGTDLASAEVLNQQIRNSFAEDQVFRIDHYLGKEMVQNILPLRFGNSLFKRIWNADAVKNVQVTLAERLGVEARGDYYNNSGALRDMVQNHIMQIITLLAMPEPKDLSDKAIHAAKEDLLASLVIPDEKAVSENIIRGQYLGTETTFEYVKEPNVAEDSKTETYVAGRLEFSKGPLAGVPVYFRTGKEMREKKTRVDVVLKDEAGLYGDKAKTNVLTIEIDPVNQVYFRLNGKIVAGGDLRLERFRYRY…
LPJCKDFM_00457 DNA polymerase IV	MADIDLLPRNDFSRRIIHLDMDAFYASVEMRDRPELANKAVVIAQDPRKTGGHGVIATANYRARKYGVGSAMAAAQAVKLIPAEELVFVEPDFAKYHRVSGQVHGLMNELTDQIESVALDEAYMDVTRSKIPGKSPLELASYLQEQIFRQLHLTSSFGVSYNKFLAKMGSEYAKPFGRTYLAPDRAQDFLDKQEIKRFPGIGKKTQERLKEAGVLTGRDIRNYGLSRLLKDYKKSGYYMALHAYGIDLSPVQASRQRKSLGKERTFEPVIYDPDRADAYLKDFSQTVAAELKERNLLARVVVLKVRDRNFKTITRRQQIQPTSDPEVFYQLAKELLAREPEFLAEGIRLLGLSAGELEEKHYQEISLFADE
LPJCKDFM_00458 bifunctional oligoribonuclease/PAP phosphatase NrnA	MNTFDEIFSKIKQYPTIILHRHTNPDPDAIGSQAALAKSLRLQFPDKKILCTGENDVGDLDWINTMDEVKDEDYQGALVITTDTANTPRISDQRYRLGDYLIKIDHHPDVDPYADMSYVDSKAAAACEIIADFIEAEGLPLNQEIALALYAGIIGDTGRFMYDATSAHTFEVVSRLMETGIDISQIARNESEVTFQQAKLQSLALEKMQLDESGLVAIAVISQADLKDLGVTQPQASVTVSTPGRIKGILTWLVIVEKEDGTYRVHYRSKGPHIHKLAEAHNGGGHELASGATAHDQVEIDQIFQELVEVTKKYKEDHE
LPJCKDFM_00459 DEAD/DEAH box helicase	MNNIFTDTRLRCEIRQGLAKIGFTKPTPVQEKVIPAMLKGESVIVQAATGSGKTHAYLIPILNAIDEDARYVQAIVTAPSRELADQLYRVARQLRDNSGLNIAIAHLAGGSDRDRQIARFEQNKPQLVIATPGRLLDFADKKILLLDQVKNFVIDEADMTLDLGFLADVDKIAARLPKDVVMSAFSATIPVKLTNFLRKYMAKPEEIVIDNPAVIAPTIKNDLLDIGSKDRKKIVYKLLTMGQPYLALVFANTKQMVDELADYLTKQGLKVAKIHGGITERERKRTLREVRAGQYQYVVASDLAARGIDLPGVSLVINYEIPKDLEFIIHRIGRTGRNGLPGHAVTLVREEEMNRVGSLEHMGVHFDFVEIKDGALAPRTHYRRRDNRTAANRQLDPHM…
LPJCKDFM_00460 alanine--tRNA ligase	MKKLNSSEFRQMFLDFFAEHGHMVMQSASLIPKDDPTLLWINSGVATMKKYFDGSVVPKNRRITSSQKSIRTNDIENVGKTARHQTLFEMLGNFSVGDYFKEEAIPWAWEFLTSPDWLDLDKDKLYVTVYPKDTEAHRIWHEVVGLPESHIVQLEDNFWDIGEGPCGPDSEIFYDRGQENNDVPEDDPENYPGGENARYLEIWNIVFSEFNHLPDGSYVEQPHKNIDTGMGLERVLSILQDAPTNFETDLFLPIIHATEEMSAGKKYGANNADDISFKIIADHIRAISFAIGDGALPGNTGRGYVLRRLLRRAALNGRKLGIDGAFLYKLVPVVGDIMKSHYPEVSDQAEFISKVIKNEEDRFGATLEAGLTLLDDLIDKAENSEDKTISGKDAFKMFD…
LPJCKDFM_00461 IreB family regulatory phosphoprotein	MSSLDKTMHFDFNQNKGKNIRDTLEDVYKALEEKGYSPINQIVGYLLSGDPAYIPRHNDARNLILKHERDEIIEELVKSYLGKDK
LPJCKDFM_00462 Holliday junction resolvase RuvX	MRLLGLDVGSKTIGVAVSDPLGITAQAVMTIPIDEDRHNFGMRSLKKLVREYEADGFVLGLPKNMDGTAGRSVSRSKAMGERLEQKFGLPVYYDDERLTTVASERILVEEAGMHDRRQRKEVVDQMAAVLILQNYLDLQRKE
LPJCKDFM_00463 hypothetical protein	MAFEVSAEDQDRQLTLIDEDGNEELFEVLFTFHSDDNDKSYILLYPAAVEDDDEIEVQAFSYDADEDGDVTSSDLHEITSDAEWDMVQGVLNTFLEDDRLSGDDSAE
LPJCKDFM_00464 endonuclease MutS2	MNHKILDILEYQEISSRLAEQAVTAPAKSKALDLQPASDRETVSRALSETKALVDLDRIKGQLPLTDFQDVAPSLKRLKVKADLNALELGNILLIFTLAQESSRFVEDAEENETLDLAAIETLLEDLELPDDLYRRLRTSLTYDGEVLDTASADLARLRHGRLATEAEIKEKMTAYTKGKNGQYLSEQIVTIRDDRYVIPVKQEYRYKFGGVVHDQSASGQTLFVEPAAILPLNNRLQNLLAEERQEIHRVLHELSLDAREEMEAIKRVAAALSELDFLQAKAKLAKQMRASQPTLSADQSFKLLGARHPLIDPDKVVANDIALGQDFDTILITGPNTGGKTITLKTAGLLQLMAQSGLFIPANEGSSVAVFDQIFADIGDEQSIEQSLSTFSSHINDI…
LPJCKDFM_00465 thioredoxin	MVDAITDATFEEETKDGLVLVDFWATWCGPCRMQSPVIEALAEERQDVHFTKMDVDDNPETAKNFGIMAIPTLLIKKDGKVVDRLTGYTPKEKLNEILDQYAD
LPJCKDFM_00466 YslB family protein	MSEHNDHVYFVNQLYRDFLLPTILGGDTPAILYWAGKRITRKYALSEFEDLSEFFKMAEFGNLTIVKERRSSVIFSLSGQPISDRLAAGSREFSLESGMIAEAVEQNRGRSAEAEIAIDDKKETVQITAFF
LPJCKDFM_00467 XTP/dITP diphosphatase	MTQVLLFATNNQNKVKEVQEAFKKAGLDIELKSNADLDNPPYVNERGTTFEANAKLKAHALADYSKLPTLADDSGLRVAKLNGAPGVHSARYGGEAHNDARNNAKLLAALGGVPQDERQAKFVTTLVLTMPGHEDKDLVVTGTCEGEILAIPRGKDGFGYDSLFYVPSKGKTFAEMTTEEKNEVSHRGKAVKALIEKLPAWLAQFN
LPJCKDFM_00468 mechanosensitive ion channel family protein	MKNLDFKIAGISVDVDKLFTSGVTILWKLLISTLVFYLVSHFGRKIIKRYLDKHNDKLVLSKRSQTISALVNSLFRYTMVFFYVYSILTILGIPVGTLIASAGIFSLAIGLGAQGFMSDLVNGFFILSEGQYDVGDNVEIGTEAGTVTQLGLRTTQIVTTDSTLIFIPNRQISIVRNLTHGGIGLNLDLNLDANTDLKQLASLLDQADEDLLAWHDKLVSGPTQIGVVGQQGQTITYRVHFQVKPGFEGKIRQAYWQTYLQYLRVNHVKFGQEPVIINNSKKA
LPJCKDFM_00469 hypothetical protein	MTISFGALAGLIAAIAFLVLVLFTIPMLLNVSKTLKEAEKTVQLTNESMAKLTEDMDDLMKQTGGLLEKTDALLQDVNGKMKTLQPVVQAAADLGQSVSDINESSKKMINKVSNAHFTRTGMITSVIMSAFARHFRRKG
LPJCKDFM_00470 hypothetical protein	MSKFGSFLLGAVFGAAAGVAAASLISDDKIEEVKDKLKSNPNVEDLKEKYDNGTEILKNQLASFPKNIEDDSELKDFDDIVIDDSANGAGEQDASDLDNAEKSEEGEEKPEEPSTPAEPTTPTSPDQE
LPJCKDFM_00471 hypothetical protein	MTTTNMVLFLIYLMVTYFSFRKSDNPFVLKLRKYRGIILTILPAVFFAIFVMKEGYHDFQNVFLLLTLIGVYYLIRDLRKV
LPJCKDFM_00472 Xaa-Pro dipeptidase	MNLDKLQNWLQENGMDVAYVSSPTTINYFTGFITDPEERIFKLFAFKDAEPFLFCPALNYEEAKASAWDGDVVGYLDSEDPWGKIAEEIKQRSKDYQNWAVEKNGLTVAHYQALHAQFPDSDFSKDLSDFIAHIRLFKTESELVKLRKAGEEADFAFQIGFEALRNGVTERAVVSQIEYQLKLQKGVMQTSFDTIVQAGKNAANPHQGPSMNTVQPNELVLFDLGTMHEGYASDSSRTVAYGEPTDKMREIYEVNRTAQQAAIDAAKPGMTASELDGVARKIITDAGYGEYFIHRLGHGIGMEVHEFPSIANGNDVVLEEGMCFSIEPGIYIPGFAGVRIEDCGVLTKDGFKPFTHTSKELKILPVKE
LPJCKDFM_00473 LacI family DNA-binding transcriptional regulator	MNKQDVTIYDVAREAKVSMATVSRVVNGNNNVRKETRDRVMEVIKRLHYQPNAVAQGLASKRTTTVGLIVPDLTNLYFAELSKGIDDIAVLYKYNIIISSVENRLMKEGAVIQGLLNKQVDGVIYMSNKLSEEAAEAFKRTDTPVVLAGTVSDNLEFPSVNIDYKKADTEALNLLLNDGKKKLALIVGDKEAPINRSHRIPAFEKFVADNELEGCVIFDNIKDYSDGYNLYPELAKKGINGAIITKDVSSVGLLNSALDRGAKVPEDFEIVTSSATQIASVVRPALTTIKQPLYDLGAVAMRMLTKLMNDEGLEDKHIVLPYELIKKQSTLNK
LPJCKDFM_00474 hypothetical protein	MDHLYEQFDLIEEITRNDGSQYYEISNIDQNGFAELAANNGLIKSVRILVINIPRTKALETYEQYINKTYQLHTLMNEEDWENPQWVEWDKPKGPVRDAYEMVLKANKIG
LPJCKDFM_00475 bifunctional metallophosphatase/5'-nucleotidase	METLRILHTNDLHSHFEHFPKIRRYLKQVQETAAADQVLTFDAGDFMDRSHPLSDATEGRANIRLMNDFHYDAITIGNNEGISNPHTVLERLFDHANFPVLLSNLREEDESWPAWANDYKIIKTKKGTRLALVGLTAAYPMTYGPNHWQIKMLGETMDRVLPEIAGQYDCLILLTHVGLRMDQWLAKHYQEIDLIVGGHSHTLLEKGVKEGRTWITQTGKWGNYVGDISLEIGDDHKIISIKPTTVPVADLPSQAGDEAEIAALYEEGKKMLQSRQVADLPEQFKDDKLAAIDVSLEAIADFAGTDLAMLSTGLFLTPFKSGLINQFDLQHALPHPMHVVRSTLLGRDLWRLVMEVEKNRHFLEHYPLVGMGFRGKIFGQVYYRGIKYDPMTRNVFVNG…
LPJCKDFM_00476 YutD family protein	MRKEQKEPKKEQKTEAAEAKPLHPLAEVVVAGEKVVINQREYRLLVNQRDALDREVLKKKYDPYLDQYDYLVGDVSSDHLRLRGFYNDYVKTSIDRKKSTIVDYLTEYCNPGAPYFILESLQPSRKPWPTQRRRPARKRPKNKAAFSERKVKDGRPKKGSYAESCKKNRRHQAFVIRKKKP
LPJCKDFM_00477 TIGR01457 family HAD-type hydrolase	MKDYRLFLIDLDGTIYRGKETIESGVRFVKRLDEAGLDYLFLTNNTTRTPQMVADKLAGHGVKTDVSKIYTPSMATASYILEKEAKRPIGVYIIGQIGLWKEILDRPEFYYDEENPDYVIVGMDTDLTYHKLMVATRCIHRGAVFIGTNSDQNLPVGKELRPGNGSICAALEVASGQKPLFIGKPEAIIVNRALDLAGVRAEEALIVGDNYPTDIMAGINSGVDTLLTLTGVTQKADLAGLTPPTYLVNDLDEFSL
LPJCKDFM_00478 TIGR01906 family membrane protein	MKKFLSKLGQPLFHFFFAVSSAVVGAIVVSWPLLLLFTLLEKTYQTVNLTVGQVMSNYNQLLLYLVWPGQTKLQMSNLPTSASAAAHFADVKNLFILAELVFLLCLALSSYFRNYKKPLKLTQTQALLLMLLPIVVMPFALTDFDSFFRVFHTFFFRNDNWLFDPATDPVINVLTQGFFASCFAVGGAIYELYLACYLLKK
LPJCKDFM_00479 VTT domain-containing protein	MPLIDFILHIDDHLVTIVNNFGAGTYWIIFAIIFIETGLVIFPFLPGDSLIFAAAAMAANPKYGLNVWLLYIVAVAAAIIGDSINYEIGKWSVTSGAKHSWFNKLTNENNRLAAEKFFERHGSITIVIGRFIPFIRTFVPFISGGSKMHYQTFVIYNILGGLLWTALFTSIGYFFGNFPVVKDHFSLIVIGIILVSVVPILVVALKKKLTMRREEQFDD
LPJCKDFM_00480 NAD(P)/FAD-dependent oxidoreductase	MVLVYFRKEISLIKQYDLAVIGAGPVGLFAAYFARLHGLKTVILESLNEPGGQPEMLYPFKKILDIPVFNEITAADLTKRLLANLTDQDLVTGHKVSQLEKTDEFVIDGEYQVRSIIVATGNGAFKAKKFPLKATPEAEDHIHYFFKNPDLFAGQKIGIFGGGDTALDWAQELSQIADVTLVHRRDQFRGMESSVENLKADQKVTLKTPYLPKSMQVEKGQLEISLKKVGGDEVTQETFDQILVAYGFRADNRFISKWGVDLDQGLITVDRSMQTSVPGIYAIGDSCGYPGRVPVIGIGFGEAQIAVNAIMQDLFPEKSLTIHSTSI
LPJCKDFM_00481 SEC10/PgrA surface exclusion domain-containing protein	MAFANAQKQYNNKEIDEATYKQSINTWADAMAAGMNLNTYYVLDSDKNVNVDLN
LPJCKDFM_00482 SEC10/PgrA surface exclusion domain-containing protein	MTQEQQEELNAYLVQLLNSARTVLGTADLAGNVVGSVGANAAASEIAVGYRNDRWNSFVNRHDNAAVNSVAKKYGLAVPENSSGQLIENLHTLLMGKFADQDHINMYDAKKSVYKGVIDMFFDDYKNGNKMGNAVSLLGLNILNYDKTNSNLTTYIGVSSDGTDVAESYHLQQYHFIVMPNLTDQVTTTTTTDDNGT
LPJCKDFM_00483 LPXTG cell wall anchor domain-containing protein	MTTVRNTSVTILPGRISDAFTWEKANGTTTLANPYDEAAVKEKLTKAQEATSAAQKTADEKADALKAADAKLAQAKQELASAERPKATCLLSKQL
LPJCKDFM_00484 LPXTG cell wall anchor domain-containing protein	MTTANETLAAAKQAKTESSDKLTAAEAAATKAAEDLTSAQTAYDQTAAVYQNKLNLLPRKVLWPQKREN
LPJCKDFM_00485 LPXTG cell wall anchor domain-containing protein	MATDAQAKQVTLDEANEALSQTQTDLAAAKAKLLSAKEKTADAQKALEAHKEASADAQKAAEEASAAEKKLADLQAVQAEVQAANDAVEAAKNALEEAQANLASKQADSAAAAKAKEVAYLALTEAKKQLAILEALEEAQAERNSDYSK
LPJCKDFM_00486 ABC transporter ATP-binding protein/permease	MTLKYASKWKLLVFAVFAAAKALQAVFIAYVFQEFINFAGNPKGSLLQLTIKAVVGIVLFAFLALIYQIMQANVIKDVNLKIKEQATKYLLYSDNSDPKFDLSFMTNDLKQVESHRVEAELYIIFNGLQFIAAFAAAMLSSWALSLIFLVASLAPGLLQNIFGPKIEAASSAWEGENSKYTEAMTDTINFAAFARLYDAEGSIYSRMLHYSQRMETALAKMKKAEMVTTEVITSFAYVCSMIIPFSLGIYFVTQGQITLGTFMMISQLANNFINPIVGIFSSVNDIKTSNPIWEKFTAVADFTAKESAADRDEFKELSLDDASVQIGDRKLLNGLDLTVKNGEKVLLEAPSGWGKSTLLNVLVGRIKLADGDYEINGEDANGDWSKDHEYFSFVQQKPY…
LPJCKDFM_00487 site-specific integrase	MAHIYKRSNTWTARITKRIGGKLIQSSKGGFKTKAEAKSWATEQEALMLKGVDIANDPTLVQFFNEWYHTFKEKSVTSSTKKRYVTHSRILSEYFKNTKLKDIKRTDYQRFLNWFGESHAPGTVHKLDTMIRDCVSSAIADGLISMDFTAKTVIAGDDSRTRHVEYLNLDEIKRLISLCYENRQPRYTSPYMIITAIYTGMRLGEISALNWSDIDFSSKQISITKSWNQDRREMSKPKTESSIRTVPVNSWLLELITELKANDCDFVFGNPLTGFPPTSQAINQALRRFLKQGNMKKRDFHFHSLRHSHVAFLLNNGVDIYAISQRLGHANIAITLKVYAYLLDDQKQKEDDKIIASLDILNK
LPJCKDFM_00488 Abi family protein	MHKKEFKSIDQQIDLLQERGLTINDVERAKKYLLSNNYYNIINGYSKPFLESENLYIKNASFDEVSRLYFFDKELKQVLFNSILDAEHHLKSILAHRFAEAHPNNPKAYLDINSYNHKKSLSVAHVISSLNNILRKNRQYRNNSINHYLTNYNAVPIWVIIDYLTFGDLYSLLNCLPDNLQNRVANDCAEFIVSNNPNFTGQFPPKTMLSFIKNIQEIRNVCAHNNRLIYFECRSDTSYFPAIHSHYGITPEDNRRSVYSTFINLQCFVSKVEYAKLHNSIRKKVNTLNNQLKSIDINSILLLLGFPKNWNGCDKKEQQSNNKKRGITIGTHL
LPJCKDFM_00489 helix-turn-helix domain-containing protein	MSKILGIRLKVLREHKQLSKAEVARRLDVGNTTYSNWEYGLREPNADTIVKLANFYNVSTDYLLGHDSNDQDNELTVEAAIMSIKQYNGKQISDQDQKTLIFIAKAYFNSK
LPJCKDFM_00490 hypothetical protein	MLNDIIATLLTVGGVGFVNFMVTEQLGTVNLYKDSNQARLGYSLIWSIVDFSIYLLAKNLLSSYLQGDMLLIVVMLITLVGAWLLTYLLAWPLHDLLFTLYSKKAAQHKSKDFLIDNQSVLESTLGIEDKETTVYVYDFEHNPLGYGILSEYSTDENNSCIRVDPFRDPDGETHLQYSYDDLMLKIQSETYQEKYDTRQFIDFKHRFIIIVAIEDSES
LPJCKDFM_00491 hypothetical protein	MIGNMWIAPLIKQQKIDGETQYLFQAGSKITGLSFPTYYTMDALISISELDLSDHKIDHKIEIRLDDQIISVSNLSSETLIEANIFDGSLTAVITLRNFSLKESGIKKFSLYVDGQEMSVFWLNFSSTK
LPJCKDFM_00492 hypothetical protein	MLYFLYFLSMLMHFVVYMFVFYSAVYILKALAPWLYLLTISDDARDNLISAAKELADENLKYVNGDVKKIELRSCYGFLDEGIIGAYKSLRALEKNGKNNISSHW
LPJCKDFM_00493 ImmA/IrrE family metallo-endopeptidase	MRTINNHKVVYYPMDADGYYMADIDVIVINSNLPPLRQKYVLEHELAHIGQSSLLYEATPAEHIRLEFEANCSMIAGMLDDYLGQTGLSIEEISKAQFMEQCGLSGQYDNAVDRVLALRLNGMQAAL
LPJCKDFM_00494 helix-turn-helix domain-containing protein	MTNYIGIRIQNLRKQANMSQFQLGKVLGIAPSTLGMYETGKREPSLKVLNRIADYFNVSTDYLLGRNEPSQENKHVDETVEQALSHVMSFDGKPVTDHDRAILQQIAEAYLKGRDPDEDNQ
LPJCKDFM_00495 helix-turn-helix transcriptional regulator	MNELTELRKAHNLSQKELADKLGISQPMIAMMEAGERRGSDATKLKVAKFFGKTVDEIFLPRAIT
LPJCKDFM_00496 BRO family protein	MDTKIQLFDFKGQQVRTLLIDEEPYFVGKDVAEVLGYKDLSRAVNQHVDREDRKSLSRKDSGDSLHSLWTSDNDWTNKVVINESGVYTLIFNSQLPQAQAFKHWVTSEVLPAIRKHGSYSAQQAESVDLPRKPVDILRLTVQALDEQNERLDMLEETFEQFKAEEPLSPGEYNYIGKLTGRAVRSFLAVADVNHGVPANREQRSELYRDINSGVLQVTGVRTRANLRKRDFDVVCDYVARWTPSVATRMELERLADRQEDLF
LPJCKDFM_00497 hypothetical protein	MSIEQNERNELRQKMHEYLAMAPDPKIRAYAAHLGCKLDDLVEDPEPEVRVAVACYGRDDDLEFLRHDEAPEVRVAVALNGYYAEMLDDPSPEVRAAAYWALENAPVFKTKAERDRRVKEKIIGDR
LPJCKDFM_00498 hypothetical protein	MEDNKIALSMKLENLDELEKLLSRVVKQEKELRKILNEIEALESDIGFKVHVDVADIQTAKKASEQMAKKHEADLGL
LPJCKDFM_00499 hypothetical protein	MSKLSRDEFNKDFKEALEQADSEFENKWPIQKRVEELATEINSSKDLGEQLLAIYTQATTESNLYTDFVVKKMLEHYLKIDE
LPJCKDFM_00500 hypothetical protein	MEIHLDNQELREAVDQIMIDRGYLSMDDALGKRIGLDEFIKKYCPQHGKDWVKEKIIYKYHPDWCKNANPGRGRSFEINEYRARQWMESHWDEL
LPJCKDFM_00501 helix-turn-helix domain-containing protein	MTKQNKSSEEFGGSRYFLNIPAGIAHDPDLQKAPKSILIFGEIWSMLNVTGSFFMSNDKMAQLYHCSPSTVRNALKLLEDKGLITRENIYRPGTKEVIHRKISTGSKVGQYIGIPPADVPANPLPTDDPTPCRQTGGIIEHISNRTDNRALNFPQAKPGNPKGENQVNNPMSDPIIKAIRARSREDHDGIFLAYKDYIKGHPDGGTAAEKDEWVNSIKSLYGWNGWDEERKYHFDRLMEEGKISSVEDLDDVSIPGMPEDVKQDLLNQWDDNYDHPNILINPGDLPF
LPJCKDFM_00502 single-stranded DNA-binding protein	MTNIAVLIGRPTKDIELRTTQSGISVASFTLAVDRDHSKQKDEANFITCVAWNRTAEILSQYAGKGRLICVEGRIQTRNYDNKEGQRVYVTEVVAENVKLLPSGQKTQNGSQSSFNPQQGNYAGSGVNGQQASHQSENSSSYGQAQSFSDPFGTGGGDTGINVSSDDLPF
LPJCKDFM_00503 hypothetical protein	MTLKDIKTPADYAKLSACLDLAYWAINRLSKVAYWHYGITGDEQKPLYEAQTAISRISRSMAAEKITNDPEHKQDWIDVIYGCMPYYTDRGQLFWMKHDEMVKLLNLAEREL
LPJCKDFM_00504 hypothetical protein	MITRDQAKKQIVESWPNWVECYGLRGEKFMVNVLQIAEVREISAVMEMGDVVKSAEKD
LPJCKDFM_00505 tyrosine-type recombinase/integrase	MRKKTNFCEYVEKWINTYKSAEVRPVTLRKWYLALDWMKKAAGDMILEKMTRSDVQQIVNFYGRFHSYLTTKDFTRFLFAPLRDAYHDQLIDMDITYRVRATSQVKDKQKNKWLEAEDASKLCKALEDDHSFMADLCILMLKTGLRYAEALGLTPADIDTSDRTITVNKTYNYKLIPEEKEFMPTKNWSSMRTISVDILTLRMLQEDAKDVPEGKSIYITKYAAEPPAKNGRPRSNKTLYNATVNGYLKAICKRLGIPAITVHGLRHTHASLLIANGASIQYVAERLGHANTETTQRVYIHLLEKRRKQDEQKMSTAMMELGA
LPJCKDFM_00506 N-6 DNA methylase	MEFDVETVNGILGIDDSFKAPTKLMELMLDDDKRVKIFKKFLEISTDLSFDWFHQYFEDEQAQRKTKKQDFTPESIAAVLQALVGNSSGTYYEPAAGTGGLVIKRWQHDRLADPVMDNGKRPKWMSIFTYDPRHYWYQVEEMSDRALPFLLFNMSIRGMNGIAVQCDSLTRVGQSAYFIRNDSDDFMAFSEIHKLPQTDEVLKVCDLESWKNDVSKKARK
LPJCKDFM_00507 hypothetical protein	MLKAQKEHVAAIEKKTQDLGYEIEDMKMSSSEIRLVVKHLACDHKHLIKRGVLWSRSKSDAYLCPVCLNGNVSEGLWDLREQLLASGITAREISKRCYYSEGVVAQMLRGVGNHLPYTEYEIKKVVKEMLEEVNEGDAKDE
LPJCKDFM_00508 hypothetical protein	MQVLQNRGPYTELFLLKTRARFHASLPHTCDPSCLLVQLPQIKYQDNLPSCTGPLHKAGYKKHFKVKNLRTNCKNSLNILVVFFISAVSESCSRSGTMSKEFRQFKRSRKLLPTIQIVAHFIFLLRLHALKVSRSLQLASYGNYSSFASPSFTSSSISLTTFLISYSVYGR
LPJCKDFM_00509 RusA family crossover junction endodeoxyribonuclease	MEIEFTIAGDPVGQGRPRFARRRGYVQTYDPPKSREYKARIAQSFQRAYMGDPLANPIRLTIKAFFAVPRSYSKSRTRACLEGLEKPTKKPDFDNIAKGVCDALNGLAYQDDKQIVQASVYKAYGPEAKVVVSIEEIEQ
LPJCKDFM_00510 hypothetical protein	MNTNFIKLVRELAKGGHDVVLEANTHDVQIYDKLENKIAWINGAIQDSFIVYDVEAISGAENKAIEDYAGLPVGERV
LPJCKDFM_00511 hypothetical protein	MVMSRVEKRKKTLELLHVIEEEYDRKGKGPGWIESVPAEAYAELWKLWDVDNGSITPKVTRKYASREEEVLDWLKGGFTAAEIKQITGINETVIRTVKLKNHVTVPPKFRSRMLPLDDKELIFTLSKTAITKYFGVPFTGYDPTDAKKLAKTGYKYESLSPTEALHWADIKDGALYLTEKGLFRKHGLDSYEQEVI
LPJCKDFM_00512 hypothetical protein	MGILLFPEVDEKKTAEQVRTYLKKTYRDACMVAGTPVSYLKSPSLSGMPSSGGYENHVEDEIIERLDAKQIVTWTRRALLCLHDCDQWNAYLIIECYIKRRDKTAMAEDLGYKRSTLQQMLQIACCVLAGYLRESSQGNINLFVYKQD
LPJCKDFM_00513 HNH endonuclease	MPRVKTCRAVDCKRLASPGHLYCDAHMNQERAYLSRREAYLKSRQGNSKKVKQQQWAYNHIKRYSTPVKAEQNKFYHTKAWTSLREVVLKRDYHLCQYCKQDGKLTQGTVVDHVVPIEYSPSQMRDVDNLATCCRDCHAKKTRWEQFYYGTGQGNQLKTVAKVSDVGSVVKMMHALES
LPJCKDFM_00514 phage terminase small subunit P27 family protein	MAKYFYEQNDGKISAKPPAHLGKIAGECWRKIVPFLESTGKVQRIDTSLVEMYCVEYEIYRNCYEDIKENGIQAPIKRSVQNSAGEIIGEDFTGWRKNPATATMKDTVGQLNQIGIQLGLTPKGRQELMTIADSSQSETTEDALKKFFWHEGR
LPJCKDFM_00515 terminase large subunit	MIDLTQTHDVDSAYRSIDFSQIRKKYHDPATQYAFEVLDGDYQAGYMIKLAMFRHLRDLQRIGQPDFPYHYDLDQINVVLQLAKIIPDIDVKKPLPLMTWQKATLAQINGWKDENNEARFTDIHISIGRGKGKTQLAGIQMCKAFLVDTIGYTNKDFLITANTNDQSTKLFGYVKKMLNAVVAVEPFKGLANEVGYAALSDQIVQRVTNNKIWKISYEADKYDSTHNVLAIYDEAGALKSYDRIGDITNGQAQVSPYHQFIKISSAYPDPTSPFHDEQKTLQEVMERDFDRTGDNSLALVWEQDSLDETFKPETWIKSNPLLGLSEGECARRTGNLIKQRDEMMLKNTLHKFQNKNLNLWLAQSTASFVKLDDATRAIKRDFDIKGRDVYIGLDYSMFS…
LPJCKDFM_00516 hypothetical protein	MIDQLFKWIWKFLDVIFYVLGLGSVVYGAFLIGKIVGYLALGGVLLLTGWFIDHLPAQS
LPJCKDFM_00517 phage portal protein	MPIFNMALNKPSTSIGLSWEDQLHEAIDPEAYVSASEALKNSDIYSLITQLSGDLATVAYSVSDPSLQQLIDNPTCTSNGHAFWQSTFAQLLLAGESFAYRWRDWNGRDQRWEYLRPSQVSPKLLNDGSGLIYDLIFDEPDVGAKLNVSQNDVIHFRLLSKNGGMTGISPLTALTSELDIKKRSNTLTRHALAQSTAAPGVLSVKNGALLDGKLRASLSNDFAKQMASSEGPIVLDDLQEYKPLELKADVSKLLAQADWTGSQIAKVYGVSSSYLNGTGDQQSSIDMIVGQYSRTLHRYTNSITSELTTKLGMQVVADIRPAIDPNGDDYADKIGNLTKNNVLGANQAQAILQECGYLPESLPAMEGGESSGNSRNQGNHQQ
LPJCKDFM_00518 ATP-dependent Clp protease proteolytic subunit	MATVEIKGIISSDENAEVYDWFGYDTVSPSRIKEQLDGIDDGEDVIVNIGSNGGEVTAGSEIYTMLRQAKNNVEVHVTSLAASAASFIAMAGDKVLMSPTAQMMIHRASTGAEGNRDAMSQAGQMLDSTDQMLVDVYKAKTGLSKPALYQMLKDETWLNANDAIKLGFADGKMFDDVPEETDVVANPAYNAFGLINLSANKIASVKAMLHPKPVPDDGQKLIQDNTVDSQLVKEKLAILFG
LPJCKDFM_00519 phage major capsid protein	MNINELQQAWIAAGDKVADAQEEVNCLAIMVGNDPKSVTDEDLQKANDNLKKAKSARDFALSAYKSAQEDHQIVNEQAKPAPVPVDDVNGHKQFANGIRDLLKGHVKRLNLVTTSATEGSNAGLTIPDDVQTRINEVIRQYDALQPLVNVETVSALTGSRVIEPFTLMDGLAELDDEDGAIGDNDAPTLKTVKYSIKRYAGINKATNSLIKESDENIITWLVNWIAKKVVVTRNKKIIGVLNAPNKKPTLSTWDDVIKLSDGTLDPAINSLGVYLTNQSGWVALKMVKNAMGDYLIQRDPQGTVDHFINGHQVVVVSDNWLADPASGTHPLYFGDFRDGITLFDRENMSLAVTTEGGDSFVKDQTWIRVIDRFDVELIDGDAFAAGSFSEISNQTANFA…
LPJCKDFM_00520 head-tail connector protein	MATYLSIDDGLMRALGYLDDADSATIARMTMVLAAAEHYVQGAIGESTTFYTLADVKELYTLACNSLAVTWFNAAGDTGDTSTAQQIIGQLRGSYSEVVANNDTTEDSQQA
LPJCKDFM_00521 head-tail adaptor protein	MTRLKTASRLNTVIQLGAQTHVVDEITGITKHAFTQKLAVYGAPYSLSISQPLLVEGMTITNSKVYLVRHRQDWEALKLKLAKINGIEYEIIGINPDAGHDYMAYDQLILRKEGANG
LPJCKDFM_00522 HK97 gp10 family phage protein	MADDLAAQLEQFLKQVEKRVPDRKTKMAMTKAGAEVLKQELIAVAKAKHYSNKKDPVYGHMADNISVAGQNIDGIKDGTAVVGWKYKGHAMNAVYTNDGTVRTRGDFWYDNTVHESKEAVFEAEKKVYEAMTK
LPJCKDFM_00523 hypothetical protein	MIELPVISVRKLIVAANFDWVDQGNIVTSVLPADIDESVTSILLRDASSEGLAMHGDNMPHALAARVEVQIFFKKDLDVNPLGCKLLAMNMLSQNGWLVDTDRPLSADPDTGQFTATFYVKKKIIY
LPJCKDFM_00524 phage tail protein	MAGSSTHGIEWAMFGLIDTSTGKLITGADNGLSESGLYQTGKNVEGTTAVNIQNLEAAGTTQYADNKLMRVTKPAQSPTADFTFLDIDWDVENKMLGYGTDTASMDGGYSLATDKPHLAWIAASTDYKGNTVYEAFANCTAIDPTHSHQTDDASEQDVSATLNTTAYAPIGDNFKNAQGKSMPYRKWNSNAKSFDFDKMMAEVFPGYVKPSGTTATTSH
LPJCKDFM_00525 phage tail assembly chaperone	MATIKIDASPLHIGKKTISVKPTGLAVMKALDIQVSMAEFEQNAEGMGMLESSKATLALTKKVESFLEEILGLSEEQYAKFAGSVEFDTIFQYVGYVVASLQYGQAVSFEEFLATPEETEEDPKSEEDD
LPJCKDFM_00526 phage tail tape measure protein	MGAIKSIMATEVKIGTEGSTKSLNQLENAIKATTYAWKSQAASAKNAGQLLKSAEARYDGITKSISQTQAKIKILEDRQKECDRTTEGGANAYAKYESKLIKARQSLEKLTNQQQQAAKALEYQKSGLGKLQQVYSSSKALSESYVARLEAEGKKYEAVKERAKQYAGAVKNLDSQLQIQRNELDKIADTSGKTSQAYLSQQIRINKTATAVAEYKTKLKQAQNEQERIRPTGFNRLVTWGNKANAATNKLKNGLSKVWSEVKSSAAVAATGIGALTAVAISGAKKAQNLQQSYKEINNLLVTGGEKQAEVTKNVKEMQRQGQEMSIKYGKSQQEIAEGYEDLVKRGYTSEQALGAMRTELEGSVASGDRFSDVVTVSSQVLEGFGMKAKDTATMTKNT…
LPJCKDFM_00527 phage tail family protein	MTKYNGFTLNGYHSLRDMGIVMGTVIKPIAPSISPVMEDIPGAVGQYFEGYNIGTKQIQIPYFFISHEDQDRVNKEIEKLAGILIPMTNQEVPLVFDDEPNKTWMVHFVEIANPNLTEQGSWDFDGSITLEMSKPWAYLPREHLYTANLPSDKRVQLNVSGNMETPVDIQIIPKHSAKHVGVLLNDGAGVFAIGEDRAELQDTIVAQWQETLSDTGDATSGSFTNWLQNPTSVSNLKWGQKLAPVLGGANAINSTGKSIGVGTKSKTGYNPSKDKVGKTNKYTVLNYGTDSQEAIGTTGTAWYGPIMVTKGFDGGALEDFKVIFRLRHMKYKGPHNGRAMGDVEVLFLDPEGNAFFRAGIKDQDSGAVPVLYTQIGKPGTDWLSGNYQNIYVAKSFNIK…
LPJCKDFM_00528 phage tail protein	MASKQYLILNNSLKRIGTLSVDGATVFTSDTITHQYASSDQTNSSYGDNPDAEDTTQSRSQNRKSKEYNHYGTIVVPQGQPDSPKVSEGNYIAKHDEVLGRWYIFRIWHTSETLLASGQAATSAEIIDLGLWELAHNIVPAKTFSNVSAKVAFEWLTQKLTWALDTSKLDTTLTLSELQFDGTSRASSMLQTLLQDYDLECYFYCKATSNGTITDKIFEVGNKLNSEIYSGTVFVGENVTGCTREITGNVVTKLYVFGPNGETMANANGGKTYIVDEAANRQYNPNWRSTYLEGAYTTSTTADAQGLKAIAKTILADTNHPQYAYTVTVPHDMHPILGSTIRTINTDFVPEMATKERVMATTESIADPSQNSVSFGEFQTVTRITPSWLSNFTSEIASA…
LPJCKDFM_00529 gp58-like family protein	MSESKSASVVFTNGSLLAKNAQNTADSAKTAAETAQDLASGAQKTADGKKSVYRGSDPATVPTAGLKEGDIYFTADTLYTWNGSSWEKTVSDTTGAEIHAKVEAAMQESQKAVADLKSDVEAKVKGLDDEIAQNKIQTGNALSFYKEQYYLSTSYTELAGGSWSDEVPVKTAGKYVWSRYVTANVGDPTNHQYSDPVCISGLDGTQGPQGVPGPKGADGQTTYVHVAYANSADGSANFNVNYFADALYIGVLTDYVQADSTDYTKYTWSRLKGNDGDQGSPGPKGADGQTTYVHFAYANSSDGTANFNVNYFDGALYIGTYTDYTQADSTDFTKYTWSRLKGDTGTDAPTIFVKSYTFSAVWGARADIELTGPNAFKQTVYNRGHNVWVLDAKTHKLKE…
LPJCKDFM_00530 hypothetical protein	MEINVTSINQAFGKDEQTSQVIVALNGNSTDGSGDYLSSSVNVTSKELPEGTSFDDVLDSEIETLARKKLADYAAGAMPIRVSSIIRNYDQQTNQISNAVVSLLGSMTDGTNDYINYHTTITKEDLPSDKTFATMTASALKTLAKAKLVAVTKVA
LPJCKDFM_00531 hypothetical protein	MQISSENYITVLTEQIKNLTIENAQLRAHILDLEAKAKEASDGKTEEGSSEPTK
LPJCKDFM_00532 hypothetical protein	MIYWAISPEKSISLNRKLIATASAYFTLLGMTELMYAIFAPAGTPHMFMTGLSEFVMLLLTLYMAKASPTRRSSTGN
LPJCKDFM_00533 phage holin	MTAKDWFNIIFALGTIALAAIASFYTHNRTKIDTKTATGKAIDTVGKLAVWAVREAEYTGMAGDQKREYAAEVITEQLHKKGITDVTESTVYGAIQAAWSAANFDYAEKAEVKEPEAIQDAGDAGQVMDDAPVAAKEGEANGN
LPJCKDFM_00534 GH25 family lysozyme	MATRRYGVDVAAYQSTSMGNFHTAGASFVVVKLTEGTNYFNPKARAQVASSRANHCYTHAYHFANFGSSVSQAKAEAKYFLSYVAKVNISKKRMIFLDWEGNTYNCVTGSKAANTKAILAFMGVCHKAGYPVGLYSGASLMRTAIDTSQVIKRYGTCLWVASYPTMSAVSIADFGYFPSMDGIAIWQFTSNWKGIGVDGNVMLIDMYSSSSNSAQKEVKKEAPKKASKPLFVVYAPVINGNPNWKIALRDGSGHLTGKYIKTNSRWQVWDKKPMKGGTWYKLGTDEQWAPASYLKKV
LPJCKDFM_00535 hypothetical protein	MNTLTIDYDTVKVGDTAHDFALTAVEDGQTQSFTDTSGLVVKVGDASHEQITTLATSVNADGTLFASSGNLTGVPAGIYNVELWQTTEDGVTIYPTVGYATITLVQSIQ
LPJCKDFM_00536 50S ribosomal protein L28	MAKDFVTGKKTTFGNRRSHALNSSSRSWKPNLQKVRILVNGKPKRVWVSTKTLKSGKVTRV
LPJCKDFM_00537 Asp23/Gls24 family envelope stress response protein	MAVKIKTKYGLIDISNGVIATVVGGAATSNYGVVGMASKNAIRDGVDSILSRANYKRGVVVKSDENQVTVDVYIIVGYGLKISEVSRNVQDSVKYNLRSQLGIDTKAVNVVVQGVKVLDD
LPJCKDFM_00538 DAK2 domain-containing protein	MVLSEISSKEFRDMVRIASHRMSKNVQFVNDLNVFPVPDGDTGTNMNLTMESGAKAVSENASSSVGDLTESLAKGMLMGARGNSGVITSQLFRGFYKATQGKTTLNAQELANAFSNGVATAYKAVMKPVEGTILTVARVGAQAGANKANETDDVEEVMQAIVEGAKEALKSTPDLLPVLKQVGVVDSGGQGLVFIYEGFLEGLLGENFDEKYVPDADEMNSLINATHHQAVQGQLATSDIANGYCTEIMVDLKADVPNKKPFDLEEFRSYLSELGDSLLAVSDGEIAKVHVHTEYPGKVFLYGSQFGQLGKIKIDNMRIQHETIVDNEQEQQESVDFAVIAVASGNGVRKLFESEGVNRIISGGQTMNPSTQDIMDAITKSGAKQAIILPNNGNIIMSA…
LPJCKDFM_00539 ATP-dependent DNA helicase RecG	MTLNEAIFRPVTALKGVGAKTAEALQSLGIYSIYDLLFYFPYRYDELENLPLDQLEDGQKVMLKGMVATNPYQNYFGYHKSRVSFKLRIDHDVIMVNFFNQPWLTKQLSVGQEIAVYGKYDLRKQSLSAYKLLANKNSDDGMAPIYSINRQIKQKKLQTMIDLAIAESMDEMGNAVPEDLRKHYRLMADQDLVIAMHHPKDLAEAKEARRSAVFREFFLFQMQLALMSSQNKSHSGYAKHYDLEEIGKLTKSLPFALSPDQKKVINEIFADMFVDQQMQRLLQGDVGSGKTVVAVFAIYGAVTAGYQAALMVPTEILANQHYHKISAMLEDFGVRVALLTGSTKTMERREIYKELADGSINVVIGTHALIQEQVAFKKLGLVIIDEQHRFGVVQRLALI…
LPJCKDFM_00540 phosphate acyltransferase PlsX	MRKIAIDAMGGENAPEAIVEAVLKAKPELPEDKFIFFGDEGKLKELLPAGDDQIEIVATTEVILDEDEPVKAMRTKKDSSMVVAANWVKEGKADALLSLGNTGALLTCGIFIVGRIKGVARPGLMPTMPVESSDDGFNIIDVGANATSKPEYLLQWAEMASYYAEKVRGVSKPRVALLNNGAEFDKGDDLHKEVYQLLQDSSLNFTGNIEGHELLQGKADVVVTDGFTGNAVLKSIEGTASVIIHMLKDGLLNNGVKAKLGALLAKGALKSVASRFDTAKYGGAVLLGLNSPVVKQHGRSDARAVYYAVKQIDKILAEDLTNTFKQEFSK
LPJCKDFM_00541 acyl carrier protein	MTEAEIFDKIATLIADNFQLDKGKITMDTNFTKDLDADSIDLVEFIMQLEDEFGAEIPDEDAAKIITVADAVAYIKSHQG
LPJCKDFM_00542 ABC transporter ATP-binding protein	MDNQQNVLLDVEKLHTGYRLQGEFYDAADGIGFTLKRNEVLAIVGESGCGKSTIASSIVGLYDRKNTRVEGEIRYKNLNLVNLSEDLFNQVRGNNIGMIFQDPMASLNPLMKVGDQVAEALLYHTDMNKQQRRDRVIELFNQVGMPKPEAMYDMYPHELSGGLRQRVVIAMAVACKPEIIIADEPTTALDVTIQAQILDLLKKIQKESDSGIILITHDLGVVAETADEVAVMYAGQIVEKADVKTLFTHPLHPYTRSLLNSIPQSDDDKDDLHVIQGTVPSLKNMPRTGDRFAARIPWIPAEAHEADPQLHEVEPNHFVRCTCWKTFHFQDEG
LPJCKDFM_00543 ABC transporter ATP-binding protein	MAEEIIQVKDLKVHYPIRSGFWNRITDYVRAVDGVSFSIKEGETYGLIGESGSGKSTTGKAIVGVEKVTSGQILYKGEDITKGSVRRKMNYNKDVQMIFQDSMSSLNPRKRIEDIIAEPIRNFENLTTDQERDRVQELLSIVGMPSDAIYKFPHEFSGGQRQRIGIARAVATNPKLIVADEPTSALDLSVQAQVLNFMKHIQQQYNIAFLFISHDLGVVKHMSENLAIMHRGRLVEVGSQEEIYKNPAHIYTKRLLSAIPKIDVEHRAEHAARRREIEREFLQDQANWYDADGRVYPLTEVGPNHQVALPKEQIKGGE
LPJCKDFM_00544 ABC transporter permease	MWKTVLRRVLIMIPQLILLSIIVFMLAKMMPGDPFTGLINPNSSPKEIARLKQAYGLNDPVPVQYVRWIKNLLHGDLGQSYIQHVPVASLIADRAQNTFWLSLLSTILVYAIAIPMGISAGKHEGEWQDRAISIFNYVTYAIPGFVFYLLGLWLFGFTLGWFPISGTVAANASGFWGVFFSRLQHMILPAILFAIIATTGTVQYLRTGIIDNKVEDYVKTARSKGVPEKVVFNKHILRNSFLPIAAFMGNTITSLLGGSLIIETVFSFPGMGKLFLDSISQRDYTTLTALIMIFGTLTLLGNLLSDIIMSLVDPRIRVK
LPJCKDFM_00545 ABC transporter permease	MALFTVGKKKQDDRAQIPPSALKITFREIFKSKAATIAFCTIVVILLLTFGGSLFLDSSKVTEMHILESYAGWGQNGHLLGTDDGGRDILNLLIMGGRNSIMIGLLVTLFCELVGLIVGLVAGYYGGTTDSIIMRIVDFVQILPQMPILIVLVTVLPNYNAMTLVLLISMFGWTGEARYYRSFILSQRERDYVQASKTSGSSNIKIMFREILPNIASMIIIDIVLSLSGNIGIETALSFIGYGLPNKIPSLGTLIGFADDPVNIIDRPWLWLPATVLLLVICLSINYVGQALQKAGDARQREN
LPJCKDFM_00546 oligopeptide ABC transporter substrate-binding protein	MKRRMLGTFGVLLAGAALLAGCGKSSSSSSSSNSGAKDAKKFPDATATATAKKGGSITVAEESETPVKGIFLNEISDNGSDSDFMQFGNEPLFATDDQYKINNKGAATFKMDRKAKTVTIEVKKGVKWSDGKQVTAKDVEYSYEIIANKASQSSRYTSSLADIVGLAEYHDGKSKKISGIEMPDGENGRKVVLHFKEMKPGMTQSGNGFFWESAAPYHYLKDVPFSKLQSSDKVRKNPLFFGPYKLSKLVRGQSATWVRNPYYYRGKAKLDKITISVISSNSASQSIKSKKFDVIGVVNSQWKQVKGTKGYNFVANIPLYYSYMGFKVGKWDKKTGSVKMNKNSKMSNRYLRQAMGYAMNVDEVTQHYTQGLAFRVKTLIPEAFGDFHDKSVKGFPLNI…
LPJCKDFM_00547 oligopeptide ABC transporter substrate-binding protein	MKRLTKITLCLLVALSLAACGQKTEKSKQNGNSGAEDAMQFPVATSFAKTKKGGSIKVALETDTPFTGIFSDELADSTTDDTLAQFGSESLFDTENSYNITDSGAASFSLDRQAKQITINIKKGVKWSDGKQVVAKDVEYAYEVIANKATKSSHYTSSLQDVVGLKEYHDGKAKTISGIEMPDGENGRKVVIHFTEMHPGMLKSGNGYFWESALPYHYLKDVPFSKLRTCIEIRKKPLYFGPYKVQSIEAGQKVVWTRNEYYWRGTPSLSKITISIISPKSVSTAIKEKTYDIIEVVNSQWQQIRTTKNYRFVATIPLSYNYLGFKLGKWDEKTNSVKMNKNSKMANKSLRQAIGYAMNVTQIQRKYTSGLTFRIKSLIPLQFGDYYDDKSKGYPYNPA…
LPJCKDFM_00548 ribonuclease III	MVSTKFIKMLDEKYGIRFKDVRLLEEAFTHSSYVNENPGKTLGNYEKLEFLGDAVLEFTVSDYLYRHFQHLNEGELTRLRSNIVRTEGFSKVALDCGFKEEINLGVGEEKAGGRKRKALLEDVFEAFNGALFLDQGIEAVEKFLSQTVYPLIAAGYFTPSRDFKTDLQELLQQNGSVAIEYRVLNESQQPPHFEVEVLVDGKKLASGEGRSKKKAEQDAASHALEHLNGGK
LPJCKDFM_00549 chromosome segregation protein SMC	MPLTSLILEGFKSFADKTVIDFTKGITGIVGPNGSGKSNITEAIRWVMGEGSAKSLRGRNMKDVIFAGSQFRKPLNRAEVTMVFDNRDRELDFSADQVSITRRILKSGDNEYLINQQPVRLRDVRALFLDSGISQNSLAIISQGRVDQILNSQARERRGIFEEAAGVLHFKQQKQQAQGQLETTNDNLIRINDLVNELEKRLEPLHEQSSLAQEYQFQKAALDEDLKTLLAFEIADLAQEEREVSQKLAKSQELLSRLDAEVKQSQAKLAAKRQEFQLESQKRDQVQAEVLKLTNRLSEINTSLQVSQQSRQFDQATRLEYQRQLADLKENLAATDAEISKLADQEAEYAGQLDQLKGKRQKLVDQLKEDPASLKLKVEDLRSQYIQTLQDQTSANNQL…
LPJCKDFM_00550 signal recognition particle-docking protein FtsY	MGLFDRIKKSLFGQKDEEKPEEVKADQEEAAEENAETENEAVAETTETSEEAVAEKAEEQEETADEESTEAAEEIEESTEATEDVEEETETTEEAEEKTEAEEETTEPAEESTEEKTTELYEKGLEKSNKGFGARLNAFLAKFRTVDEDFFDDLEELLIESDVGYETSEELTDQLREEAKLQKAKSRDDLKRVIVQKLVEVYDENANSKNEKLAYDPNAKPNVYLFVGVNGAGKTTTVGKLAKRFHDQGKKVLLVAADTFRAGAVEQLVEWGKRTGVPVVTGPDKADPAAVVYDGIERAIAEEADYLLVDTAGRLQNKVNLMNELEKIQRTIKKRLPDQPAETLLVLDGSTGQNALLQAKDFDKTTKLSGLVLTKLDGSSKGGVVLSIRHEMKLPVKLV…
LPJCKDFM_00551 C69 family dipeptidase	MKDDACTSILVGKKAAMDGNNLIARNDDTFSPLNQQKFVVNPAVHGEKGRKIKSWLNKFEMDLPEDAYRYPAVPNVDYKKYGYYEENGRDLFD
LPJCKDFM_00552 transcriptional regulator	MDELSKNEALGDLYAMYSALLTQGQQDYFEDYYYNDLSLGEIADNRHVSRQAVYDNLRRSAKSLEKYEDKLRLLASYGQLEEGISQALASLAAGDPETAKLQLEDLLQIIRGE
LPJCKDFM_00553 signal recognition particle protein	MAFENLSERLQKALRNLTGKGKISEEDINAASREIRLALLEADVNFKVVKDFIKTIKKRALGQEVQESLTPGQQVIKIVNEELTKMMGEEAVGLTKSPHIPTVIMMVGLQGTGKTTTVGKLAYRLMKEEKARPFLIAGDIYRPAAIDQLKQIGADLKVPVYSDPEEKSVAKIVEDGLAEAAVHRNDYVIIDTAGRLEIDEPLMKELEEVKAVSQPDNILLVVDAMTGQAAADVAKTFNERLDVTGVILTKLDGDTRGGAALSIRAITGKPILFTGQGEKLTDLEVFHPDRMASRILGMGDMLTLIEKAQQDYDAKQAEKVAQKMRENTFDFNDFIDQLEQVQKMGPLDEIMKMIPGMANNPQLKNFSIDEKQIAHTKAIVYSMTPAEREDESLLNPSRR…
LPJCKDFM_00554 30S ribosomal protein S16	MSVKIRMRRMGAKRKPFYRIVVADSRAPRDGRFIEEVGYYNPVSQPKELKLDEDKIFEWLKKGAQPSDTVRSLLSGAGLMAKLHDEKYNK
LPJCKDFM_00555 ribosome maturation factor RimM	MNYYNVGKIIATHGLKGEVKVALTTDFPEDRFRVGSRLYLGDDSREVTVAAGRPFKQFWLVTFAEITDIDQAEKLKGTEILISEEDQGELPDGVYYYRELLGCKVLDDESGEEIGELTDIEAPGANDIWEVTDENGKSFWLPYIPQVVKSVDIDKKEVRVELMEGLR
LPJCKDFM_00556 tRNA (guanosine(37)-N1)-methyltransferase TrmD	MNINVLTLFPEMFTPLQVSLLGRGQEDGKWKLNLVNFRDFSDRPHKSVDDTPYGGGAGMVLQVKPIKDALDSLENKGKVIITAPQGKTFNEQMAQEWSKEENLTFICGHFEGFDQRVYDLADEMVSIGDYVLTGGELPTMSMIDATVRLLPGILGNALSTVEESFSDGLLEYPQYTRPADFEGQKVPEVLLSGNHGKIDEWRHYQALKATKLHRPDLLEKRDLTPEEVRMLRQIREEEQAEED
LPJCKDFM_00557 DEAD/DEAH box helicase	MTLQWRKLFSNRILDRGRDYWKKDWVYAPSYSELPAGIHCRVGKPGQSYDVTIDFSDDWSEIKRSS
LPJCKDFM_00558 SWF/SNF helicase family protein	MISLKAGGTGFNLTGADTVIHYDPWWNVAAQNQATDRAHRIGQEKKVTVYKLIAKDTVEEAILDLQEAKSQLAQGILTAESVSSASLQKEDLLKILD
LPJCKDFM_00559 50S ribosomal protein L19	MDPLIQELTKEQLRDDMPEFRAGDTVRVHVRVVEGTHERIQIFEGVVIKKKGTGIGATYTVRKIASGVGVERTFPVNTPRVAKVEVTRHGRVRRAKLYYLRTRSGKAARIAERRR
LPJCKDFM_00560 bifunctional metallophosphatase/5'-nucleotidase	MARSIKKELAALLLAAAVLAPGQASASKLEVTSKADTASKPAQSKDWKNPKKYSKDIPVQFLSINDLHGNLSTTGTATLGQKSYSNAGTVARLAAYLDQAQKDFKKKNKQGTTFRVESGDMVGASPANSSLLQDEPTMHALKAMKFTIGTLGNHEFDEGLGEFNRILLGKKPTKKYNSAEMAYPHQKSGIKLIVANVVRKSTGKVPYGWKSYTIKTVKAGKKKAKVGFIGILTTEMPTLTTKKNYSAFKYLDEAKTIAKYEKVLRKKGVKAIVVLAHKGVDTTADSKGKLTTSGDSVKILKKLNKIDPKNTVDLMIAGHSHQYANAKVGKTRLVQALKYGQAYTDSIGYISPKTKDFVKGSLVSHVYPVLSAADDPKTKDNKTVANIVADADKRVSAIT…
LPJCKDFM_00561 hypothetical protein	MHLAEVADYIQSKYGIEASYVDLAGQTLAAITVPGANESFALLLKKDGRETVELKARSLAKFLAAQPAFGPAVFMQDPVWIRVDLDNPALNDRFFYKTLDSAYQSSRPLEAAKNTAEDRQEHEIYLLDDEGEDFQEEVIPKRPAFFKDSDFDRLLAEKGQPVIPEGIQQMQESYDYLAVPRRESNFYRQGMLMANYEDDFAQMVPINKQRPVYHDLTVDQLRSYFSWRTKFRQGKYKPAPAAYVYLLASELVCQIGVKEKADGLRQLRLLFAKCVEQKDISTSWQEKHILQNYLVYYGFALEEIRPDFEDELMRGEVYHNLLSGEASGQELYQAICCLSSYLPKNNPLLKKEPEKFYELLAQVWQEVRLNPYQLLKLLVGEKTTLPVEMFADTVFFSLD…
LPJCKDFM_00562 ATP-binding protein	MEQKKRIPKRIAQTVISSLKGGVVPRIGLPYITVGRKSEIAALLHDVDLVKEGGASFRFVVGRYGSGKSFLLQTIRNYVMDRNFIVLDADLSPERRLQGSKGQGLATYRELIQNLATKTRPEGGALTLVLDRWISNVQTAVASEIPFDDPGFQTAVDQKIVSQISSLSEMVHGYDFAQLLERYYHAYLAGDEDTKGKVVKWFRGEYRLKTEAKQDLGVNIIISDEDWYEYLKLFAVFFRQAGYSGMFIMVDELVNLYKIPNAISRQYNYEKLLSMYNDAMQGKAKYLGIIMGATPQAVEDRRRGVYSYEALRSRLAEGKFAKEGHRDLYAPVIRLEPLTAEEMMVLTEKLADMHASLYGYERTISEKDLADFIKIEYARVGTSSMITPREIIRDFIELL…
LPJCKDFM_00563 DEAD/DEAH box helicase	MDTFSRYAPFIQDYIYSRGWEILRPLQTAAAQVIFATDDNLLLSASTASGKTEAAFFPILTDLAENPADSIACLYIAPLKALINDQYDRLKDICEGSDVPVWRYHGDVSTAQKRKMFKRPQGVLQITPESLESLMINKHADIPRLFGDLRYVVIDELHSFLRSGRGGQTFCLLERLNRLAGVKPRRIGLSATIGDPKAAGQFLGAGSGRQTRIPKVKSQPQRWRLSMEHFYKSGDQAGGHSALPAQAVLDQASDQAPELADPGLAYIFDHTRGEKCLVFTNSREECEAVCQVLRQYCEYKHEPDRFMIHHGNLSAALRQGAEAIMKDEDANITTCATATLELGIDVGQLERAFQIEAPFTVSGFLQRMGRTGRRGNPAEMWFVMREEQAESRAMLPVLL…
LPJCKDFM_00564 hypothetical protein	MSVSKRPISSFQELETAADDSDEIHFKFNGQQWLLVDDGNSLTPASKTLINCDLPEEQQFFANTEEFLTCQIGGQSLADCWPQMSEVAVWSVQFDSLEEFVQAIKDGCDIKFSLAGRQYSLGQSSERKVYRQLTWCLEKGGQMKVEKFADLKQLLAFEIAGQSLGKQWSAMKNVDYG
LPJCKDFM_00565 transporter substrate-binding domain-containing protein	MKDMKRQPQTIKRIIQALACGLLLLLATSLTACSRKQESSYARAKQSKQITWGVRPDTKLFGLTNIKTGKIEGFEIDLATAITKQILGPKSKAVFRPITEKTRITLLHNGSLDAVISTMTITKERMKVIDFSDVYFNANESMIVKKSSKIRSIADLNKKGVVVIAIKGTDVANQVAKLASKASVKQFDDYGSAFNALKAGQGDVMIDDNGILAGLIADTPEFTLTKASLAEEPYGIGVEKGQTEMRQAINQALKQLRANGKYDQLVKKWFGKVSGFDVKHAESQKVKIQ
LPJCKDFM_00566 GRP family sugar transporter	MNIIIALLPAIGWGVMPWIVNKVPNSKPANQIFGVGIGATIVGIIVTLIQHPAISIPVFFLSLLSGALWTIGQIGQFISFTRNGVSKTMPISTGLQLVGNTIIGALIFGEWKTSNDFIFGIIALVIIMVGVILTAYTEKGDGFTQKTTNKDILFLVLTTIGYLAYSAFPKTITADAESMFLPQTLGILLGSVIYLAFSGNKAAFKEKTSYLDLFAGISFGIAAYAYIISARVNGVTNAFIYGQLSVIISTIGGITLLGERKQGKELVATLAGLCLIVVGAIL
LPJCKDFM_00567 transcriptional repressor LexA	MATQDSKQLEILQYIYDTVENRGFPPTVREICAAVGLSSTSTVHGHLTRLERKGYLIKDATKPRALEITHAGLDALGIKPKDIPVIGVVTAGQPILAVQDVEDYFPLPPNLASDAGELFMLRVHGTSMINAGILNGDYVIVRKQTTAQNGEIVVAMTDDGEATVKRFFKEDLHYRLQPENDAMDPIILNHVQILGKVVGLYRTNID
LPJCKDFM_00568 hypothetical protein	MTEADQVRKRINELYKKKQESGLTEAEEAERKELHKQFIANFRAGFKQQLDSLVIVDDQGKDVTPEKAKQIQNKKVLR
LPJCKDFM_00569 YneF family protein	MNLGLAIFLIILAALLGAIAGFYGARTYMKNYFKKNPPITREMVETMMSQMGQKPSAKKVNQVMNMIKHQAAKN
LPJCKDFM_00570 ABC transporter transmembrane domain-containing protein	MDTFSKLGWFFKAHRKRYALGITALVLTSAANLVPPRILGMMADQLDTGKISWQQFFSYVLAILLAALTLYVCRYFWRKQIYGGAAILEKEIRGRLFWHFMQMDRTFFQRYRTGDLMARATNDVQALQNVAGEGILTLIDAIFTGGTTLLAMMILVDWRLTLAAILPLPLLAFCARYLGDRLHDAYMDSQAAFSRLNNKTQESLSGIKVLKTFGQGKEDAAAFNKMTYETVDINKKVFRIDSLYDPMITMIIGITYIITIIYGGRLVLSKAISLGQLISFMSYIGAMVWPMFAIGYLFNVLERGSASYDRIMSLLNEKSLIVDSDSMDKEQKLTGDLRYHVTSFAYPDEPDKAALGAVDFDLKKGQTIGLVGRVGSGKTTIIQLLMRKFDNYKGRITFA…
LPJCKDFM_00571 ABC transporter ATP-binding protein/permease	MTMNNEDFQSVWQQPISTKEQGQILKRLWTFVWLYKGELLTAVVGMVAVSAINMLLPTWLQYYMDHYLKAGKVDFSMVYYVALIYGIGVVFKAVCQFTYEYLYALAGEKALEKVRRVLYAKIHTLGMRYFDQTPAGSILSRVTNDTMTLGNFMQVFSAFLLGIVSMVTALIAMYMADPVAGGIVTAFIPLIVGAIWLYNRVNSKIYHEYRARNSLINTKLEESIAGISVIQQFRQEKRIDDDFEKINRQQMQTRFKLIRTNGLLLSPFTALLYSLALTCVLVWFGYPLRATFVPAGMIYAFANYVQNFFNPLSDMMNSLTFFTDGIVAGKRIFKILDQEEYEPEQKELANAKITEGKIEFKHVSFSYDGKHDVLHDVSFTLNPGETLGIVGHTGSGKSS…
LPJCKDFM_00572 EAL domain-containing protein	MPVSINLSRADFQMMDPLTELNQAMRKNGLRRSLVHVEITESALSKDVAGLKQAIHNFRQAGYEVWMDDFGSGYSSLNYLKNFEFDEIKLDMIFMKDFDEASKKILTACVKMAKDLGIHTLAEGVETKQQLDFLQSIGCERIQGFYYSKPLPTGEFAKLVAEKGIEIENRQQSKFYQCVGLVDLASDKPTCLALDDGSHFRLLYVNEEFQKEVKRAPAVFKQIVNEWNKPESEIAKRLHAFAKKVDQGEASYFDFKQTEQYLRLSAQKIARHENYQMLLINASNITVQYLK
LPJCKDFM_00573 EAL domain-containing protein	MRVGVYQYDEKVSPSLACDRAKLACDQAKKQPEQSWCLYTSAMQEKEELKQYLIDHLDEAIEKHYLQVYYQPVIRTLTGRLCESEALIRWIDPVKGFLSPGDFIPLFEEMNLSYKVDRYVIQEVTQACAGVSTREKSSCQFPSTCPGQTSR
LPJCKDFM_00574 glycosyltransferase family 8 protein	MTVPVFYSISDDFTPYAAVSLHSLVKHADPKRDYTVTFLHQGLSRDHEKALAAYNRDNVHIKFYEMSDELLKPIQDRKENYLRGDFFAMSIFYRLFIPDLFPEYDKVIYIDSDTALNDDIAKLYDHDLGNNLLGACTDTSIQFVEKMLRYIKEVLTLDPKEYINSGMLVMNAKAFREENFVDKFFSLLGRYHFDCIAPDQDYLNEICSGRIKYLDGRWDAMPNENTAALENPGLIHYNLFFKPWHFSGIQYEDYFWTNAEETIFAAELKTELTKTTDEERDTEYHKLDHMLGKLDTTLQDPHNWARVKENEQVTL
LPJCKDFM_00575 DNA repair protein RadA	MARARTQYKCRSCGYISASYLGRCPNCGAWNQFEKESQEVRQTSTKATPSRLMASVGAKEAVKMSTVKAEKEERVLTKSSELNRVLGGGIVPGSLVLIGGDPGIGKSTLMLQIMSELAEKYKVLYVSGEESASQIKLRADRLGLGQSPMLLYPESNMEHIRDQIDDVKPDFVVIDSIQTMNEPSLDSMVGSASQVREVTAELMKIAKLDQVTVFVIGHVTKEGSIAGPKILEHMVDTVLYFEGDEHHAYRILHSVKNRFGAANEIGMFEMKTEGLAEVTNPSAVFLDERLPDSTGSAVVVSLEGTRPILGEIQALVTPTAFGYAKRTTSGLDYNRVSLLLAVLEKRGNLMLQNQDAYLSATGGIRLNEPAIDLAITMAIASSYYDKEISATDCFVGEIG…
LPJCKDFM_00576 dUTP diphosphatase	MNRVRGFEVVKKYEGQGLTLPRRQTLASAGYDIEAARDITIPSIWSLNFVRIFRLIRNGHDLIESDFLQAEEVLKPILVPTGIKAYMPEDEVLILANRSSNTFKRNLSLPNGIGVIDSDYYNNPSNEGEIFVQVLNYGVRPLKIKKGERIAQGIFIKYLKTDDDQPIESQRLSGFGSTGKKGGK
LPJCKDFM_00577 hypothetical protein	MPEEREKVIEIKADGQLVSKSPLLLIDRKSGPVWAMNQLFIAPGAPEGTLDQVMAQVEKLCQETGLKVWPLDPQVIAYCQKHGELTNIWAGKPTIKLL
LPJCKDFM_00578 aminopeptidase C	MSKEISFDTIENFTSNLSKHPAYGVAANAAQTNGIFKASQSTQSKVDLDPTFSVEIDTGSVTNQKRSGRCWMFSALNTMRHSIQKEFKLKGFELSQSYTFFWDKFEKSNFFFENVIGSADKPLGDRKVSFLFSTPQSDGGQWDMLCGLIEKYGIVPKKVYPETANSENSHALDDTLNTMLRKGGLELRALVNEGKSAEEVEAHKAELLDAIFRMLATSLGLPPKSFNFEYTDDDGNYHIDKDITPQDFFKKYVGWDLENYISVINGPTADKPYNKVFSVEYLGNVVGGRQVRHLNLELSKFKDLIINQLKQGEVVWFGSDVSKGGDREAGLLDTKIYQRDQLFDYDFSMSKADRLDSGESMMNHAMVITAVDLVDDKPTKWKIENSWGDKPGFKGYFVM…
LPJCKDFM_00579 LlaJI family restriction endonuclease	MPEEGGTRTEKYVDLNNDWLPKADQNIAILLTQLNAKDVIQCFVQH
LPJCKDFM_00580 AAA family ATPase	MRKLFLLRGAPGSGKSSFIARHQLLPYSISGDAIRLLLANLTVYYDQKTDVLHQVIPRHVTEQTKRMKDNLVEHKMSYGETVIVDGTHIVASEIDHYKKWCEKYHYECYVVDLMQNQTLEGLLKRNQIRRQYDWVKPEVITMMYNSYKAHPELPKWVKGINPNQMEQALQQRENNLDHYSHVIAIPDEVAEEDFPHVHISNFYFSFNDKFSEKYGTYRNVVTIGKTKEEVVDEFRLPYFAFKFHHKHFLISAYPIRNEMLDPVKKVKGTWYYTTGLYNVADFIREFPKNKESHVHQFNLSNLDRTRLLHIW
LPJCKDFM_00581 3-hydroxyacyl-ACP dehydratase FabZ	MPVMTAQEVMDLIPNRYPICYIDRVEELEADKRIKAVKNVTINESFFQGHFPGNPVMPGVLIIETLAQVASILILKSPAFYKKTAYLGAIHQAKFRRIVRPGDVLEMEVKMLKVRAKTGSVAAVAKVNGDVVCETELAFIVGDRDGKDMQAKN
LPJCKDFM_00582 2,3-diphosphoglycerate-dependent phosphoglycerate mutase	MAKLALLRHGESQANAANVYTGWNDVPLTDKGRRQAWAAGEKLKEVGDFHPTMIHTSLLSRAIETANIAAEAAGFLYLPVAKTWRLNERHYGALRGLDKDVSRKIFGKEQVLEWRRGFDAVPPAQGSPTIDRRYWGVDPQLLPRAESLHQSQLRLLPYYEDEVASRLVAGEDQLIVAHGSSLRALIKYLEDINNVDILKLEVPNAQAIVYDFDQELNIVDKMITS
LPJCKDFM_00583 hypothetical protein	MNVHSWWVPYAILLFGIWDLITGITRLRRQKQGVKQKGLGGKVFVLLGILFIITGIWAFWL
LPJCKDFM_00584 hypothetical protein	MKWDTHTFTLVLLVIVGLWEFARGYNIQRMGKKDSLPAKSYYLTGAGILVVAIYYAVKLWG
LPJCKDFM_00585 histidine phosphatase family protein	MKTEVYLVRHGETLFNRLNKVQGWCDTPLTIKGIDDLKKTAAALSQIHFDNMYSSDLKRAIDTVHLMKDVNQVSKIGKIKKLPEFREVFYGSFEGGSIDDIWLSVSKAAGIPATTDVKKIIDTIGVYKFREVTKKADPLHLAESTEELETRMCRAIKVLRKETSGEGRVLLVSHGDFIKTLGIKYWKESDGLHDITFPDNGSVSRGILDEEGNFEIVDYNCKAEDL
LPJCKDFM_00586 sulfite exporter TauE/SafE family protein	MRGHWGELWRYAFFQLTGALIGGWLLVQFPGKIFQKLVPFFVLFSAGLLLYSGRQKQPKQATKLGRIGAYFGLFVSGIYAGYFGAASGVLTLIFLTALSDSSFVVINAIKSVIGSLANLVALALFAFKGGVNWPVAFPLAIGLFIGGYFGQKMIKYLKPAWVRWITACFSVLLAIYLGWRAWG
LPJCKDFM_00587 DJ-1/PfpI family protein	MPTAAIVFSDGCEEIEGLSQVDVLRRLGIPCDMVALDNLTITGGHDIRFTCDKLVDESLLDYDLVAFPGGAPNAKHLRASEKLAGLMKQRFAAGKWNAAMCASPIALSKYGFLKEAKWTSHPDFKEQVASENPASTYVDTPAVIDEDHKLVTSRGPATSWAFAYALAQVLGVDTSQLEDAMQYSYLRDHINEA
LPJCKDFM_00588 GNAT family N-acetyltransferase	MTEETLVRKAESRDLEDIVAIIKDAKALLKAQNSSQWQEGYPNRASIEEDLDNRQGWVLLKDGQVAAYMAATDFDPNYEVPIWAGSAPYWALHRFAIKKDFRGQGLSQLLLKKVIAFGQENGIKSFRLDTGKQNQAVQHLADKLGFVYRGIITVTSDSVDPERRAYELLFDK
LPJCKDFM_00589 dipeptide epimerase	MAEQLAIADLQVDIKQIPLKQPFVTALHRVDAVNAVRVTVRLANGVTGVGTCTPNEKVTGDSLSSARAVIEETIKPLVLGKNLTDWKELLNTVKTSIVHNAPAKAAVEIALYNTRANHFGLTLSQLLGGKGGSLETDYTISIGKAEQMIANAQKMVDQGFKTLKLKLGAGHLKRDIKLVEDLAYAAGPMVHLRLDMNQAWDVRQTMQAAEYWHKQGLLIDFIEQPVPAWDLDSMAYLTRHSPYPIMADESVESYEDAQRVLAKNACDYINIKLMKTGGLSEAQKINDLAESRGVPTMVGSMIESIESLAAACAFYRANPNTIFADLDAIFMVDQDPDLNSYAECVGDNIVVR
LPJCKDFM_00590 serine hydrolase	MACYYQAHPQDLSQMIHVPEDKIVEGGILCHLAQRDWMLRDILDLMLSDSDNTATNFLIDFIGFAKMAAWFEAEFAHLHLGRYLMEVTDRENYLSTETALELLERLLADPSPFGQVCQKALFYQESVNKLLQDLPEGCSYSKTGELEDTEHDAARIFAGDSYYDICFMSHYTGLEEREQILLAQNAVGKLAYQDLTGK
LPJCKDFM_00591 MurR/RpiR family transcriptional regulator	MDITNFFTVETSELSKSDRKIMKRMTSDLTNVESLTINHLAEEAGTSLASVQRFCQKMGYSGFKEFKFQLLTYIKKQESQEAAVSSSEYLDDYHDAINRVWTANEKDAEELAEVLATSSTNFIFGIYYSELPARLLSMGMRDLGKSTYFGDNLAAGEHLFPLSDENSTAVFYSVSGISKLFGSSPLPKSISHFKHSYLVTMNPDTPLKKYFKKVIVLPGKNLAQGLPVDPQSIPVVFTERVIDIAATKYRR
LPJCKDFM_00592 dipeptidase PepV	MDLNFKELAEAKKDAILKDLEELIAIDSSEDLENATEEYPVGKGPVDAMTKFLSFAKRDGFDTENFANYAGRVNFGAGDKRLGIIGHMDVVPAGECWTRDPFKMEIDEEGRIYGRGSADDKGPSLAAYYGMLLLKEAGFKPKKKIDFVLGTNEETNWVGIDYYLKHEPTPDIVFSPDAEYPIINGEQGIFTLEFSFKNDDAKGDYVLDKFKAGIATNVTPQVTRATISGPNLEAVKLAYESFLADKGLDGSFEINDGSADIVLIGQGAHASAPQVGKNSATFLALFLDQYAFAGRDKNFLHFLAEVEHEDFQGKKLGIFHHDDLMGDLASSPSMFDYEHAGKASLLNNVRYPQGTDPDTMIKQVMEKFSGILDVTYNGFEEPHYVPGSDPMVQTLLKVY…
LPJCKDFM_00593 amino acid permease	MEDRSIENMDGTIRSLSNRHVQMIAIVGTIGTSLFLGAGTTISATGPSVIFIYAIMGLFFFFLLRALGEMLYFDSNSHTFVSFITRYLGEAAGHFAGWTYWIGILFACMAELTAVSTYVQYWLPGLPAWLIEVSVLGLLTLLNLTAAKLFGETEFWFAMIKITTGKCFYIFM
LPJCKDFM_00594 plasmid pRiA4b ORF-3 family protein	MDTHTIYQIEAKLDDFQPVIGRTILINAERSLAYLGYTLISAFGLEGSHLFGFQKSFELFNHQQSYYYLLPEMDLPEFVAHGKQYSVMHTNLSQFFSSSNLNNQFTFQYDFGDNWKISLNVESIETKEIMLHDIPRVTGGSGYGLIEDIGGNSGLHKYIEAFASGDLDHGKPEFSFAKKLGRRQVEQGQEA
LPJCKDFM_00595 hypothetical protein	MVTHFDLAATCRPVRCSTVNGYTSLNRVRISSTVFLWQSPSDVKQEKQMSSILDDQLRLMALKQYGLIKSIKAPDISKEDLTLILKNTENETIKQLATEKLLKNPDLYKADLELILKNTENETIKQLATEKLQYLNSHPRLGWAGSLARANRLGRFHSESTKD
LPJCKDFM_00596 amino acid permease	MKKHFAKISANDVPAAGIVISVALMRIAPIMSFSSTAIEVFGTVAGATSDMYILVYVLALLAHRKYRESSDFMAAGFKMPFYKLSSPLTIAFFLVIFFSLFFIQADVFGASLAASWALLFGGWCWLTEKHKSANPRLSN
LPJCKDFM_00597 hypothetical protein	MTKLEAFRQANPDLTILEASDPAFAQYGVKYDYPLEEIEQVMAQVEMPAKGSSYLQKIPALEKTETIQRISRDVFAGMPVDAGATIGHTDDFSAFEYHQCSELNIMLDDVLMVLAKRQILDQKGQIDPQKDGQLFYVPKGSIVELYNTTLHYAPIQITKAGYKVIVVVLHGTNLPLPDGFKSDNPRVVKQGKFQVVHPSRTDKIAQGYQVALSGDLLTTQPLN
LPJCKDFM_00598 galactose-6-phosphate isomerase subunit LacB	MLENDRPQPEYVDPKIDKHTVIALGNDHIVTATKILISDHLKDEGYQVLDMGAYDNFRTHYPMYGKRVAEAVADGRADLGIVLCGTGIGISTAADKNEGIRAAMVGDVTQAIYAREELNANVLGFGGIVLGRDFIFDIVDGYLNAEYKPSEENKKLIDKIDHIAKPNPDQKDNEHFFDEENKKWAQGVYHD
LPJCKDFM_00599 galactose-6-phosphate isomerase subunit LacA	MKVVIGSDKDGFNLKESVKDYLQKHDYEVLDVTPEPAEDFVESSLKVTHEVLDNGIKKAVMFDRYGVGSAMASNKVKGMVTANVNEERTAHMTAMHNGAKAIALGSGVVGPDLANTIVQRYLDTEYAAGRHQVRLDMLEKMI
LPJCKDFM_00600 DeoR/GlpR family DNA-binding transcription regulator	MLKRERLDQIMIAVTKQGYVSVADLAKALNVSEMTIRRDLDELSKSGKVIRLHGGVQAISSQNQIEQNFQEKREIHIQEKQEIAKVAASLVNDNETIYVGPGTTLEFMVARLNQENLRIVTNSLPIFEMARSNPHNYKLVLVGGSYRRVSGSFYGALSNNELDSMNYDKAFVGVNGISDAALLTADIEEGQTQSIGLNNSQERILVADMYKFNHRDFYQFYSLYDIDELVTNEQISPDVLEYYRQYTSIRTRIEE
LPJCKDFM_00601 aldose 1-epimerase family protein	MAKEYAIANEQLKVKISSLGAELQSVKSKQDGYEYIWQADSRYWGRHAPLLFPFIGRSNDNSYLLDGQKYAMKQHGFLRDYEFKLVSLESDQIVLLFESSPETKQVYPYDFAFKVKYQLRGKDLLVRYRIDNFNDKKMCYSLGFHPAFNLEGDLADYRLEFDPKQTELTSLLIDPAPFRSGKEEKAALKDGSLPLSWPMLDKGLKIYKADAASHVKLASGHQHAVTLDISDFPYLAVWSPEEKQAPFVCVEPFRGLPDRYGRPVELSEKDGEQWLFPEMYNQITTTLSFD
LPJCKDFM_00602 hexose kinase	MILTITMNPSIDISYSLDHLQIDDVNRVNRVSKVAGGKGLNVSKVINLLNHEVLATGITGGYFGQYIEDQLKKLELPYKFWHIDQETRSCIAILHDGGRQTEILEAGPTLTEADGDQFLNHFKQLLETSSLVTISGSLPAGLSADYYAKLIELTHQAGKKVLLDSSGKSLEAGLAAGPDLIKPNETELQQLLGKKIDLDDLDALKAALSRPELANIEWVVVSLGARGAFAKHRQDFYEARIPKIKVASPVGSGDSTLAGMAVAIDRGEKAEDVLRWGMTTGMLNTMQAKTGWIDPSQFDKYYKQVTVTKY
LPJCKDFM_00603 tagatose 1,6-diphosphate aldolase	MIKITADVAQHLEKLSTADGVISALAIDQRGSLKRMLAEAANKPADEETIVEYKKAVSEELTKYASGILTDPEYGLPATKVRDKNCGLLLSYEKTGYDTSEPGRMCDLIENQSGLRIKEEGADAIKFLLYYDPDEGEAINDKKHAFVERVGAEAKAVCLPFFLELLTYDANIADNQSPEFAKVKAHKVIEAEKEFSKPRYGVTVLKVEIPFNVKYVEGFNGDNEVVYSREEAKKLFKEQSDATDLPYIFLSAGVTSEEFIAEIKLAEEAGAKFNGVLCGRATWKPSIKIFAAEGEAAGREWMRTQGKENIEKLNKALTGAKSWRDKLEVE
LPJCKDFM_00604 hypothetical protein	MKKSDSPVSAAEKARRDRVFMWTVFVIIINAVSLVTKLWVFQAAAMIGTTYALYKIVVWDNKKNRYSRKYYNWAGHALDKNDSSK
LPJCKDFM_00605 PTS glucitol transporter subunit IIA	MNAIISFANAVFKPLIDMGAPTIMLVVLTVIALCFRVKFSKALEGGMKLAIALTAISNVMSMLTTAFQVPMKQFVEHTGIHMDILDMGWAPLATITWGSPYTLYYLLVLIILNVVMLIWNKTNTLDVDIFDVWHSAFVGLFCMYCGAPLWLSTILVLFIGTLKIINSDLMKPTFNDLLDAPDSNPMTTTHMNYMMNPIIMVFDKLFDKVFPWLDKFDFDSAKLNEKIGFWGSRFAIGIYLGVFVSLLAGTNFTTEDGWKNLFILSFTAGTCIELFSVIGSWFIASVEPLSQGISTFATEKFEGRTFNIGLDWPFIAGRSEIWAACNVLAPIMMLEAMVLPGNRLMPLGGIIGMGIAPALLVVTRGKIIRMIIIGALELPVFLWAATLVAPFVTNVAHQV…
LPJCKDFM_00606 PTS fructose transporter subunit IIB	MARQIKLLAACGAGVNSSHQIKDAVEAEMKARGHNVKCDAVMIKDVNKDLLNDYDAYLTIAKTDLAFTPKIPVVEAGPILYRIPAMAQPVYDEVEKICKKIEAE
LPJCKDFM_00607 PTS sugar transporter subunit IIA	MLTATKNDLFASDAVFISEQTDKEAVIREVYQKLLDRGYVKGDFIAHILEREKQYPTGIDTSPISKDLPNVAIPHTEGEFVNTRMIAPIELVYPVKFHNMIEPDKELDVKFLFMILNNDPEGQANILAQIMDFLNSTPVEQLKQLFSSKSTSEIYEFLAEHF
LPJCKDFM_00608 hypothetical protein	MDARAKNQLSANPRQDRLRRRAKETNKYEQLKRLPASQLTSKLAKKNQNYLASLKQALKSEGGLDQTEAEDLTAPLLAKIVIAQEKGQTARRLFGLTPTDLARQLLQPNAEKKAESKWPYFSVVCLAFLAMFSILTGVYESIARGQLDPSRQIGWLTVLALALFMGWIVVRYKDLVKAGIKRGHLQLWSIMSLVMAGTIIWLLRLPVLETVNPALPVPVCFLIAAGAIAILVFLMRHFKISHIFFDERRKQAKQ
LPJCKDFM_00609 6-phospho-beta-galactosidase	MTVYKLSEDFYFGGATAAYQVEGATKEDGKGEVIWDKYLREQGTINPDPAADFYHRYPVDLDLCKKFHINAIRVSIDWARIFPEGTGRLEERGVKYYHALFKKCRENGVEPFVTLHHFDTPQALEDKGGWLSSEMLDAFLAYAKYCFKEFPEVKYWITINEPTSMAGQQYVSGTFPPARVNEFAKCFQAEYNQNLVHARIVNAYKAGGYPGKIGIVHALQTIYPASSSAGDRHAAELKDALENRFYLDGTLAGKYSKKTLDLVREIIEANGQEMIEIKAEDEEVLAQAAQKLDFVGVNYYFSKFMKEYHGENIMHHNGSGEKGTDVNKINGVGEEVHPEGMPATDWDWIIYPKGMYDQLKRVHDDYPGVKEIYITENVMGYKDKFLGPDKAIDDAPRIK…
LPJCKDFM_00610 PTS lactose transporter subunit IIBC	MHSLEARMNKMKPAFSKFAANKYVSAIRDGFIAAMPIILFSSIFSLIAYVPNAWGFYWPTAVANALVVPYNYSMGLLSLFVAGTCAKNLTDSLNVKLPKTMQINSMSVIMASEICFIIIAIVVNPKTGIDLSYMGTQGLVASYVVGCIVPNIYKFCITHNIRITMPDQVPQNIAQTFTDIFPMLFSVIIFWVLNLVLQTAFHANLSQCIVNLLSPLFHASDSYIGLSLIAGAMAFFWFVGVQGPSIVAPAVSAIETTNVGLNTSLMHAGMHASHVLAVNTQDYIMNMGGTGSTLVLAFIFLLMSKSVQNKAVGKASVIPVTFGVNEPILFGAPVIMNPTFFLPFVVTPMVNVMMFKFFVDVLKMNSFIATLPWTVPAPIGIVVGTGFAPLAFVYVLLAL…
LPJCKDFM_00611 PRD domain-containing protein	MKIVQVLNNNVAVVEDHGGRPEIVMGTGLAFGKKKGDAVEDKKVEATFKMHDEHAVDDLSTLLKDVPADFIEASYSLIEQSQEKYDFAVEGYLYVTLTMHLYSAYQRLKEGRYRANNSLPDLSDKYPEAYEIADEFLSGFKERLRVDFPASECDSIALHFINAHGDQASQAEPVDRLNEQILAIVSDVLRKNSIVRNSVNYTDYGRFMAHLTYLAQRLREGRQSKDVQISAMSLVSISRDFPNAKRIVDKIAERLKYELKIEVSDLERLYLLIHVVRLSNENGTKK
LPJCKDFM_00612 PTS lactose/cellobiose transporter subunit IIA	MSEETISKEEISMTGFAIVAYAGDARTALLKAMDEASQDHISKAKDLVKEAEASINDAHNEQTKLLSKEAGGMDLDVTFIMVHGQDTLMTTMLLKDQMKTIIDLYDRVNKLEGKTTD
LPJCKDFM_00613 aspartate ammonia-lyase	MKATSRLEADSIGSLEVPTAAYYGVQAERASRNFQITHLKMSPVFLSNLALIKKAAANVNFEIGLLTKPQADAIKAACDEVIAGKFADDFIVDPIQGGAGTSANMNMNEVIANLANELLGGKRGTYDLVHPNDQVNMAQSTNDTIPTAGKMTTILLSEKLVESLDKLEAALRIKADEFSDVIKMGRTQLQDAVPMTLGDSFAGYASMVSRLKKRLEKATMEMHEINLGATAIGTGINASQYYEDHIAGELSKLFGFELKQADDLFDATENLDSFVEVSGALKSCAISLSKMSNDLRLLSSGPRCGFAEINLPAKQNGSSIMPGKVNPVIPEVVSQAAFLVCGHDTTITMAAEAGQLELNAFEPVVFYQLFESFTALTGAVDTLVENCITGITANKGRCK…
LPJCKDFM_00614 galactokinase	MNTDFLKNNFEQTFKQESTDLFFSPGRINIIGEHTDYNGGHVFPCAISLGTYAAYGPRTDKKIAICSGNMDNDLVAFEIGDRKLEADPDHKWINYFKGMTAYVQDESREIDHGFNLYVWGNLPYGAGLSSSASIEMLIGHVLTEEYGLEIDPVKLAQLGQKTENEFIGLSSGIMDQFAVNMSKKDHAIFLDCASLKHDYLPLDLGDYEIIIMTTNKKHTLADSAYNDRVRECQEATSKLQEKLRIDHLGDIDEETFNEYSYLINEETLLKRARHAVFENQRTIKATKAMADKDLDRLGRLINASHVSLQFDYEVTGKELDTLAGSAWQQDGCLCARMIGGGFGGSAIAIVKEDQAEAFKEKVGKIYQDTIGYAASFYEAKIVDGTHKL
LPJCKDFM_00615 UDP-glucose--hexose-1-phosphate uridylyltransferase	MLIENFVQKIIANTDYQEMDRVYLFNRLQALVGDGDVEEQASGEDSLLQLVDLAVKRGKIPDDVTSREILADQLADFLTPAPSKVTELFWNKYDQSPKTATDWFYDLCTRNNYVKKTAIAKNIVFSGSSSYGHPLEITINLSKPEKDPKAIAAAAKKKDTDYPKCDLCLENEGYLGDYGKNARSNLRIIRMNIGGEKWGMQYSPYAYFNEHCIFLDQIHEPMVINQQTLINLLEIVKTFPNYMVGSNADLPIVGGSLLSHEHYQGGNHRFPMMNAAIKQELTFAGYPQVKGGIVDWPMSDIRLSSQDTDALIELGTKIIKAWQKYSDPDLAIVAEKDGVRHHTVTPIVHKDGDEYVLELVLRDNNTSSDYPLGIFHPHQDKWHIKKENIGLIEVMGRAI…
LPJCKDFM_00616 SEC10/PgrA surface exclusion domain-containing protein	MKMNKFFVSAAAALAIGTAFAASQVRPVAASSRKAVFTLPKGYTKANLKKAYWYSNLSKSQQKKWLKNKKSAAWLKKWRKINVKGMQANTFDQSSWSESSKDNKTIVKLTNGHLNTSQSKTLATYSLRLINQARAKLGLKKWKYSKGTQKLALEISKEYVANKKTIATGHYVPGIVRATNRVGLKLPGNYNYVEDMAGFNDTNLLTMTAMKKDIYFGLKTMMFGYRYGNQSKVKQLSQYTEWEHAGDLMNTQGGKYDGDWDYYGFNVSYTNGTYSLHYIGVPAHLKWAYGGAYWGSFKA
LPJCKDFM_00617 aggregation promoting factor	MNIKSNVLKSVFAAGLALTGVAAIGLGTNGQANAATIGDSVTVDYIDGQSIATWSNYYTATVTGSVKDGSSWKVVKTARDASGEKWYKIGKRQWIMAKYTTEASTASNSTYNANNTSTNTANNTTSSTTGYTTSYSSSANNYGYGSNYNYSYSANTGAANTSSYSASTTSSSTSASTSTVSASTSSSTSSSSSEEAAKAWIASKESGGLYTASNGNYYGKYQLSLSYLNGDTSAANQEKVANSYVQSRYGSWTAAKAFWQANGWY
LPJCKDFM_00621 homoserine kinase	MKIKVPASSANLGPGFDSIGVAISLYLTIEVIGESDHWQVDHNLGDLSSGKDNMIVQAALSVKPDLTPQHLRVESDIPLAHGLGSSSSAIVGGIELADQLGQLNLAPHEKIEIAAQLEGHPDNVAPTILGSLVVGCKVNGHFTAVKAPVPPFAMIAYIPAYNLKTSDARAVLPKQLSFKEAVQASAVANTAVAALFAQDYEKAGELMEADLFHERYRSKLVPELEIIRNVGHEHGAVATYLSGAGPTIMSLVDPQHISDFVDAVREAGLKDEIRRLEVAPRGAFWEK
LPJCKDFM_00622 threonine synthase	MIYRSTRSQGQEVTAAQAIVQGLAPDGGLFVPKEFPAPFSAAALKEIFALPYQDMAKKILALFLTDYSAEQLAEIVKGAYGQQWDDDRIAPLTDKKAGNYYLELFHGPTLAFKDVALQCLPRLMKTALENSDDHRGIVILTATSGDTGTAAMRGFQSLAKTRVIVFYPYQGVAPIQLKQMLNENSDNTVAVAVEGNFDQAQTRVKQIFNDPDMNSLLADHDLTFSSANSMNVGRLLPQVVYYFAAYKQLLDQEAIAFGDPVNFSVPTGNFGDILAGYYAQKLGLPVGRLICASNKNNVLTDFFKTGKYDKKRDFYVTNSPSMDILVSSNLERLLFDLCQNPDTVKSLMERLNTKGEYQLPEDMQKKLSGFWADYATPEEIEGEIKRVYEESGYVIDPHT…
LPJCKDFM_00626 GNAT family N-acetyltransferase	MTELNCRLATEADLAALCQFYQDICAHQKGDQFGADWHWGIYPSEKDIAEAIAQKRAVVGIKDGKIASAGILTVGNDPLYSKFAWPTPAEDNEIAVLHLYGVHPSFRRQGLSSVLLTFIKGQAKKLGCKSIRLDSMDGNVPARRLYEKNGWRFVSQETVYYDDIGDCKVDLLELAL
LPJCKDFM_00627 hypothetical protein	MEKKRVWLFILAFSLIGLLVYGVEIAYAFMKDRNKKMGYSFDEEEAEDPQEMEADYKNQE
LPJCKDFM_00628 sucrose-6-phosphate hydrolase	MEWTREKRYLPYEKWDVKTLLELQSQAARSDYQLHYHIRPTSGLLNDPNGFSYYNGRWQVFYQAYPFGAVHGLKSWVHLTSSELVHWENLGEAVYPDTPLDSHGAYSGSAKAIGDKLFLMYTGNVRDENWVRHSYQVGAWMDEEGKVTKLETPLINSPEHVTEHFRDPQILEHDGKYYAILGAQDKETKADKISLYKADAVTGPWQDLGYVDLPDMGYMVECPNLVFVDGKPVFIFCPQGLDKNVTDYQNVYPNMYWVGESFDFETGH
LPJCKDFM_00629 6-phosphofructokinase	MTLRVGILTSGGDCQALNATMRGLAKTLYNCVDDVEIIGFKRGYYGLMHEDYVKMKPRDFSGIINEGGTILGTSRQPFKEMRVIVDGFDKVAAMKKTYKKLNLDALAVLGGNGSLKSANMLAQEGLNVIGLPKTIDNDTWGTDYTFGFQSAIDIATRYLDEIHTTARSHSRVFVVEVMGHKVGHITLAAGLAAGSDIILLPEIPYDINVVAKKVKKRQKSGKGFTVIAAAEGAISKEDATLSKKKYKAKVAARNGASVVNEIAAQLQEVLPDAEIRTAVIGHAQRGGQPDAYDRQISTRFGIEGARLIMNRSFGRLVVLKQGEVDSIALEDTAGKLKYVDPNGKTVSNARLMGVTFGDK
LPJCKDFM_00630 phospho-sugar mutase	MDAKEIFEQWKQAALPEDLAEQMAELGGDEKWIEDAFGQDINFGTAGMRGLLEPGTNRINVFTVGRVTEGLVRLIDENGEEAKKRGVVISFDSRYNSRELATHAARVLGAHGIHVYLFDDLRPTPELSFAVRYLHTFAGINITASHNAKQYNGYKAYGEDGAQMGPENADRLFVYAQKVEDIFSVKAAPVKKLRAEGTLQLIGEDVDEAYLAKLETVNVNKDMIKENADKLKIVYTPLHGTGKMLYDRAFRRGGFSNVVPVPSQAIVDPEFPTCKKPNPEFRDVFNPGVELANEIGADMIMATDPDADRMGACVRTDRGDFQVLTGNQIATLMSYYLLQNLKDSGKLTPDYEIVTSIVSSALPFKIAKDFGIKTKSVLTGFKYIGEEVDRMNREGDGKF…
LPJCKDFM_00631 alpha-amylase family glycosyl hydrolase	MGGDEQLVALAFGLLFSIPGVPCIYYGDEAGLEGDKDPDNRRYFPWGKESDFLEKEVKELAHWRRENRALVDGKVGYVKIAYGINALVRYNQRELVIYYYNKTDQDMILDAGKFQTYCLPEKIGELLSDILDQESVAQKAYLLKTFKLDRNEKE
LPJCKDFM_00632 alpha-amylase family glycosyl hydrolase	MPLLREIRERLQNEDCHALIGEVWQDASHKFVNSEFRTYMAGDNLTGTMNYPVRNFIVSLLQANNETEEVAAMNDLEKLVENYPKAFLEN
LPJCKDFM_00633 alpha-amylase family glycosyl hydrolase	MTAIYLNSIFRASSNHRYDTQDFMKIDPMLGTEEDFKNLIKDLHKNRIALILDGVFNHVGADSKYFLSAVTDKTGPYYSWFNFINYPTKYQSWWGVTTLPEVNKNNADYQNFICGPDGVLAKWTRMHLSTAGAWTWQTNSQCRSCGRSASACRMKTAMP
LPJCKDFM_00634 alpha-amylase	MTFNDESKMYETSVKISSPGLYYYYFNIKQNDQFYFLERSQDGFGDGEITQDGRDIRTFQLTCYDRAVPQAPW
LPJCKDFM_00635 hypothetical protein	MKKKLQALAARVKVELPALFLALKDRQTSWLAKLLAFLTVVYALSPVDLIPDFIPVLGYLDDLLILPLLATLTIKLIPKDVWQDCLDKSQGIWDSGKPKKWYYSLPIIVFWLLLLFWIGKMVYQGLNN
LPJCKDFM_00636 acetolactate decarboxylase	MSKDPKLFQHGTLAMLVAGLFDGTMSIEELLTHGDSGIGTCSGLDGEMIILDGTAYTIRRDGTVEALSGDVKTPFACVHFDPKTPGRKVSDLSLPELEANLKGQGMNNIFYTVKLTGRFAKMKTRTVFKQEKPYPGLTEVADQQAVFEGEDTTGTLIGYNAPDLYQGIASSGFHLHYLSDDHVLVGHVLDLQLAEGELSLTPFSDFNLHMPSGNADFMQADFDLASLNDQIQQAEH
LPJCKDFM_00637 hypothetical protein	MTDYKNEYDNDYLEDLEIDPSEILDYSISEKLAGLCGEEKAAFWRSFYQQARQLHRLFITSADLRESFDVDVIYNRRNQDAVYQAIPAGCKKEESCLLLQGVIDDYTFSEDDTLESRQSLFIPENESAFVYELNTDNGLINLFALTYQQNSHALDALGFNLKHRQQIHHAGEIDY
LPJCKDFM_00638 LPXTG cell wall anchor domain-containing protein	MTPSKPINNKPGKKDQTAPAIPNAAAFSTGASKQTASLKQNAQAKLSQTGEANDKFRALSVLGLGVMALTALLGLAIDKKRKN
LPJCKDFM_00640 alpha-amylase family glycosyl hydrolase	MANDTKIDLRKQMIYSIFVRNYSPEGNFEGVRKDLDRIKDLGTDIIWLLPIQPSGKEKRKGILGSPYAISDYRAINPEYATMEDFKRLCDDVHAKGMKIIIDCVYNHTSPDSVLAKEHPDWFYHKKDGSFGNKVGDWSDVIDLDYSHKDLWKYQAETLVMWAKYVDGFRCDVAPMVPVDFWKYAREEVAKVRPGAIWLAESGAPDFIRFLRSKGAVGGSDSELYQAFDMTYDYDIYPDLRAALLGQKDLTDYLAGLNRQEGVYPENYVKAHFLENHDLVRAHGMIDDPAALRAMTAFIYFMKGAMLVYNGEEKGDAHHVTLFDKDPVDWDGDIDLTDLLKKMHEIKQLPIMAEGSYEAKEVRKGVLEAVHSLGEGEEEEQLIGLFNTTGKKQAIPTLLP…
LPJCKDFM_00641 OFA family MFS transporter	MKNNRYIVALAGVMLHLMIGSVYAWSVYTKPIAAQTGWSESSVAFAFSLAILFLGMSAAFMGRLVEKFGPTLTGTVSAILYGSGIALTGLAVQSQQLWLLYASYGVIAGLGLGAGYVTPISTIIKWFPDRRGLATGLAIMGFGFAALLTSPIAQFLMSSVGLSNTFYILGAGYFLIMIVSAQFIKRPTAEDLANFKSEDKEAVSLTGSLQMTANQALKTKTFYLLWFMFFISITCGISLVSAASPMAQELTGMSAATAAVMVGIIGLFNGFGRLVWATLSDYIGRPLTYSLIFVVDMTMFVILIFTHSPFIFAAALSLLMSCYGAGFSVIPAYLGDVFGTKELGAIHGSILTAWAVAGMVGPLLLSFTHEVLKSYYVTLAAFILLAGLALCVSFLVQRE…
LPJCKDFM_00642 helix-turn-helix domain-containing protein	MMLPSKLRDLRKKHGLSQKELAEKLMTTQAKVASWENGDSVPDISYIAKLAVLYDVSADYLLKDDKQEGQTIEPGEEMDRPNTKRLGRINSIYWTIVIAVYLLASIATGRWSTSWVLFILGGAIWLIGAGFHWINSTK
LPJCKDFM_00643 hypothetical protein	MQHIKERAISAYPPKSRRWWTICIAVAIIIGLLFSHFGQAKFGASLADFALLCRIDLLAVTFAKHGVNIFLAYLLATVLYFIVTIPLTFYIMSSNNL
LPJCKDFM_00644 hypothetical protein	MLKDGIYEQILNQEILDQLKKIDPETTNYELEELDADDSRQLLTIYLSQVIRSGLHYLRDSFKSGEDKAALIAQIRLANSIIDQVAQHTGEADYEDLQILEQGEVLTSIYHKLTQSQKITPIRPQTSIVENALFTGSKNEPSMLSEIKKEIASSDQVDLLVSFIKWSAIRPLLGDLEAFCQKAGHQLRVIATTYTQATDYKAILTLSQLPNTTVKINYETDHARLHAKSYLFKRETGFTTAYIGSSNLSSAALTTGLEWNVKVTEQESFDIVNKFAVSFESYWNDPSFETFDPDQEDCRKKLQTELNRYKANTFHLETSIRPYNYQQEILDRLQAEREVYGHYKNLLVAATGVGKTVIAAFDFKRYLAEHHHARLLFVAHRQEILEQSLQKFREVLNDF…
LPJCKDFM_00645 UDP-glucose 4-epimerase GalE	MKILVVGGAGYIGSHAVRQLVADGNDVVVLDSLFTGHKEAIDPKAKFYQVDLLDKDAVADVLKKEKIEAVMHFAAYSLVGESVKKPLKYYKNNVSGMISLLEAMEETGVKYLVFSSSAATYGIHERLPITEETPLNPINPYGETKMMMEKIMHWADKANGIKSIALRYFNVAGASLDGSIGEDHHPETHLIPNIMKAALAGGGDFTIFGDDYDTKDGTNVRDYVHVVDLIDAHVLALKHLMETNQSDVFNLGTANGFSNLEILKAAIKVTGVDIPYTIGPRRGGDPDSLVADSSKARKVLGWSPKYENVDDIIASAWNWHQKHPNGFSK
LPJCKDFM_00646 C40 family peptidase	MYGSINQPAVFMTKDDLKSRSDELLYGWAVKATGKKEDFWYVTSHYGYKGYVPKAAVTPVILEEIKAREVKLIRRPVIDVLAEPEVSADILLTVYKGSLLNVTDELADGYYKVKLLDGRSGWVSKTALAKRLDEDDVLWSADPEYFLLQAKPDEESFRKQVTETAKEYLDCQYRWAGKSPLGIDCSGLVFMSYMLNGVLLWRDAKIKEAWPVHEIEFEDLRPGDLIYFPGHIAMYLGHGKYINSTGYKEHFGVAISSLRKEDPDYRADLFQMIEKCGSLF
LPJCKDFM_00647 amino acid permease	MIYIIVGLFLFILMRALGELILSDLKKHTYIEFIEKYLGKDIGKVTGYLYWLSWLILAMAETTALGIYFKSWLPNLPTWLPGVLSVAVLLLINLISARFFGNLEFAFAIIKILMIVGFVIFAAFMLLSSGSTKYGQASFSNLYADGFFNNGAGGFLQGFQMVIFSFIGVELIGLTAAEAKDPHKTIRSAINELPLRIILFYVLAIIGILVILPWNKVSTFSSPFVQALMGAGFKGAGNLINFVVITAAISATNSFLYSAGRLLFSVTLGGESKWSKFFGQLNHRQLPMRGLVLSALIIICAPLITMIMGDEAFSFISSMATSMFLLIWIIMTLTHLRYRQVTPKDQLHEFQLPAYPYLDYLLLAFFGAIVILLLFLESYRVPMITALITFAVLYGFSKA…
LPJCKDFM_00648 hypothetical protein	MEPPDNYDEIFEYLRSHTIGEAYADKMLLLRLMLVSQYETHIFLDHDLAKETYPDLLDRDLTELPVADLLEISKKLILTDHPF
LPJCKDFM_00649 hypothetical protein	MNKTVDLAVSGTWFRAMSTYGKVMIGDEAFEFYNEKNVEDYIQIPWDQITYVVADVYFKGKYIPRFEIRTKKDGKFIFITKDPKKTLRAIRRYVPADHMRQALGVWDTIKLFFTRKKK
LPJCKDFM_00650 PTS system mannose/fructose/sorbose family transporter subunit IID	MTEKKVTLSKRDRWDVMWHSQLLQGSWNYERMQNGGWAYSMIPALRRLYPNKEDMAAALQRHLVFFNTQPYLASPIIGVTLALEEDKANGVEVNDEAIQGIKVGMMGPLAGVGDPVFWYTVRPILGALGASMAIDGNILGPILFFILWNLIRIAFLWYTQELGYKAGAAISSDLSGGLLKKVTRGAAMMGMFVLGALIERWVSINFTLKVSEVPIQKGGYIDWTKLPSGAAGIKEALTQQAAGRSLTNTKVTTLQDNLNMLVPGLAGLLLTFLCMWLLKKKVSPIVIILGIFVVGILFHVWGLM
LPJCKDFM_00651 mannose/fructose/sorbose family PTS transporter subunit IIC	MDLNAIQVILVIVVAFLAGMEGVLDEWEFHQPLVACTLIGLVTGNLPLGIMLGGSLQMIALGWANIGAAFAPDAALAAVASAIILIKGGQGTKGIGTATGLAITLAVAGLFLTMLVRTISTAIVHIMDKHAEEGNWRMINVWQWIAVCLQGLRIAIPAGLLLAIPTETVRSALAAMPAWLSDGMTIGGGMVVAVGYAMVINMMASREVWPFFAIGFALAGVKDLTLIALGAIGLSMALMYLALEEKVSKGSGDAAAAGTGDPLGDIIDDY
LPJCKDFM_00652 PTS sugar transporter subunit IIB	MVGIVLASHGGFADGIAESAQMLFGPQDNFAHVILKPSEGPDDIKGKMNEAIASFADQEEVLFLVDLWGGTPFNQANGLLDGHEKWAIVSGLNLPMVVEALTQRMINDKATAQDIATAIIKPAKDGIKTKPESLMPAEEKAAAPAAAAGAPKEAIPEGTVLGDGHIKIVGARIDSRLLHGQVATGWIPSLHPDRVIVVSDKVAKDDLRKSMIREAAPAGTVAHTVPLEKMKEISEDPRFGNTRAFLLFENPEDALQTIKNGVDIKTLNVGSMSYSKGKVNANNVLAMDQTDVDTFRELEKMGIKFDVRKVPSDNPENMDSILKKAQSLLDQQK
LPJCKDFM_00654 Na+/H+ antiporter NhaC	MNKQISFKEAVTILILMLVMLGWSVIGFGLSPQIPVLTVIALLIFWLQIRGFEWEEVMKGISQGISTAIVPIFIFLLIGTLIAVWIQAGIIPSLMVLGFHMISSHFFVPSVFLVCSLVGLAIGSGFTTVSTVGIALFGMGSTLGINPALTAGAIISGAVFGDKMSPLSDSTNLASAVTEADLFEHIKNMMWSTIPAFIGSLLFFFFLGQSNKATSLAGIAAVESSLHQNFSVSFWAALPIILMFACAWKKVPAIQTLFANIFLSVAMIFVQNPGFKMQKLATLIESGYVSNSGNKTVDALLTRGGISSMMGTVSLIIMTLALGGILMHLGIIDSAMKPLVERLKKPGWLILTTIMAGIGINLFVGEQYLSVILPANAFKPAYKRIGLDPLALSRALEDG…
LPJCKDFM_00655 cupin domain-containing protein	MFDLKDYGPDPCALDLKQAALENEKYRETLWTGDHFQVTLMCIPAGGGDIGLEIYHDND
LPJCKDFM_00656 cupin domain-containing protein	MQLDKEKDNLTVDKIVHAGEAVFIPDNTWHNVTNAGDEPMKCLSLYAPVKHAHGTTESAKDDAIAQEGPLEGSNE
LPJCKDFM_00657 hypothetical protein	MKHIKYLTFLALSILGIAVLSGKAYAATDDEVTTLYNKDYQIIQGTSGFNPNYCSWMVWQAFYHGSGNKNVIQTSTAGLTYIFPGALVNTFTSKYRPYKVGTY
LPJCKDFM_00658 hypothetical protein	MKAIKQLYHEHKSITLILTSPIWLFVLFSVLFTANEIYKSTQEGVVTEVLNKTLPKHGYSDIYYLNQVKADSHFGMGTTYVSSFSTKQTVKENQALFAKSGKKIDKGDANLPYYKEVTVRRSGMGWKVTISDSIGQEESSYSVK
LPJCKDFM_00659 type II toxin-antitoxin system Phd/YefM family antitoxin	MDSEKEQKESLDYAIARDKLIWQGVLPDDPIVKGDDAYWEQFKWISRRKMEQGRPRSILLFAVISRYSCFPLVQLNQRS
LPJCKDFM_00660 threonine/serine exporter family protein	MLGMQVSFNIWDVLINLVFSYIATVGFALTVNIPHRVIHWSGICGCAGWMIYWLVTEASGGRMISNTLGAFAVGLVAVVLAKWKKCPVTLFSVPGLVPLVPGAPAYMVVRRLIDGKYIAAQQMMMRVAIVTVSIALGFLLSTLFQEAWNKYIKRLKLREKLKK
LPJCKDFM_00661 threonine/serine exporter family protein	MLAGGSEMYRVEDTMRRIAVNAGIKEVNVFAMPTGLFVSLDDGECSTVTELETVKKRAINLELVDQVNEFSREFADKRIDLEELEEKLREIEENIPTFPLWLQVIGAGILSATLMVLFLDVYDWIDFPVAGLIGASGYLMDSWLKGHTKIRFLAEMIAAMEMGLLTIIINGIFPACDVNNILIGALMTLVPGLALTNALRDLFMGDWVSGIVRMCEAAMTAIALGGGVGIVIRFLGA
LPJCKDFM_00662 ATP-binding cassette domain-containing protein	MSLLTVSGLTQGFAEKTLYEDANFVLNKEDHMGVTGQNGVGKSTLIKILTGEILPDEGSVKWQNKLSVGYLDQYAKLTPGLTMRDFLKTAFDQLYQDEARLNQLYIDYSESGDEALLTKAGRLQTYLEENNFYDLDTEIDRVASGLGLAELGFDRDVSKLSGGQRSKLILAKLLLEQPQVLVLDEPTNYLDVGHIDWLVDYLNDFTGAFIVVSHDYDFLGRITNCIIDIDFGTITRYTGTLKQAMRQKEANRQTYMKAYANQQRQIVKTEAYIRKNKAGTRAKSARSRQKQLDRMEVLTPPQNGKKAKFDFPYVETASNLLLQTQDLVIGYDQALVKEAFNFSVGNGEKVAITGFNGIGKTTLLKTLLGQIPPIYGGFDLSATAKLGYFKQDLTWPNQN…
LPJCKDFM_00663 hypothetical protein	MKKRYYPYIYGGIAGVMTFIAMFYICRHSFALTNTQSLVWGIIGAILVFVSSSYTEYAIAEIQRISDKYHLDEEFLSGLTKLSPSYFRVADDHLHLTAPRYLWPRILKTLQKYDHERKQAENFHL
LPJCKDFM_00664 LCP family protein	MEEQHSRRQQKIFRNVTLVQAGLLKKSRRPLPTIIGLLVTFAVMIAATWGAHAYFSLHSALVSMNGNNGSTATSARIAAKKPISILVLGVDQGLEGRNDKGNSDTIILVTVNPTTKKATMTSIPRDTLTEILGETSSTSYYMFKVNSAYQFGGSSGSVKTVSAMLNVPINYYVEVNMKALKGLVDALGGVDVNVPFSFSYDWCDFKKGKQYLDGRHAIAYARMRHDDPRGDYGRQLRQRQIIQAVVKKGLSVNGLANYQKLLKVFAKYVKTNLTFGDMTSLAINYRSAASNISSGYIQGHDATISGTSFQIASTEELQKWSNKLRKSLGLSRQTLTNQETRQNSLNETYNGVDFSSNETITNYTIYEANSITPRSSDSW
LPJCKDFM_00665 transposase	MYKARQTLKSSLSTDSKKLTEEQKVLLKDKPSPSERRVRNMLVADKKDWQYTQSARILQLAISDLGKAWNNFFDKAQPGWGKPKFRSKREARQGFKNDQSKIKDGILYLERAKESSVPKDQWRGFKLSEKPLSDEFGLVSYFKEKGRYYVAIPYKIKAEDIKLPDKTGKATAVDVNVGHFDYTGGRMNVLPKKLDKIYGKIKHYQRQLAKKQVKNGEAACESENYLKTKAKLQACYRKASNIQNDLMQKFTTELVNNYDKIVIENLSVKGMLMSHAASKGVHRSMFGKFKQISTYKCDWYGKDLILANKLYPSTQRCAACGNVKKGDDKITLYGNKKHGTKHNEYVCYNEKCPNYNKVVDRDKNAMLSLLALTEHPELNHAL
LPJCKDFM_00666 oligoendopeptidase F	MEIPYRSEVPKEQTWDLTRVFKTEADWEAAFKAVKQEVKALPALEDGFTESAAVLYDRLTQIFAVDRRLSKIYVYASMASDVDTSNQKKLALNSRGQSLAAEYQAAVAFIQPAVLALGKEALEAFFKEEPRLENYRHYLEQIVKQEEHVLPAEEEKLVSAAGDALSASANTFNVLTNSDLQFPYIEDEDGEAVELTEANYDIFIQSQNREVREDAFDALYAGYGQFASTFASTLAGNVKAHNFDAQTHHYQDALAAALSENNIPVEVYNQLLTSVHKHLDLLHRYVNLREEILDLKGDLQMWDMYVPITGKPSLSYTFAEAKAQAREALQVLGEDYVKHVDYLFNNRCIDHVANMHKQSGAYSGGAYDTDAYELLNWQGDLDSLYTLVHETGHSVHSMY…
LPJCKDFM_00667 alpha-hydroxy-acid oxidizing protein	MSGLPVIVKGVNCAEDVEVALTAGADGVYVTNHGGREIAGAPATIDVLPEVVEAVNGRCPVIFDGGVRRGSHVFKALALGADLVGIGRPYLYGLALGGPHGVASVINELNDELKIDMQLTGCKTIEDVKHARLTDFQYAGDTKPSSTEPRVRKPYPVTAVNQIKSEPDAATGASHH
LPJCKDFM_00668 L-lactate permease	MWVKFIFALIPIVWLIISLTALKMPAAKAAVISLILAIILAITAFQLPVVDTLTGTLEGILGGLFSIVYIIVAAMFTSKVTFKSGAMQKIQDMLCGLTTDKRVLVLLIAWGFGGFLEAIAGFGTAVAIPASILMTFGINPIEASVICLVANTTPTAFGAVGLPVITLAQTAGLDVMNTVFVVSMQLSVLILVIPYILVGLVGGGVKAIKGVGFITFMSGLAFALPQILVAKYVGAELPAIAGSIVCILVTALLAKRHKDVPEYSASTGDIAKHSAGELLQACAPFILAFVLVLSASSLFPAVNSLLNSATLKFQVYTGKNAGQFSLNWLSSPGTLILLATFIGAMIQGLSVKETFGILWDLKADQGNVRLASHR
LPJCKDFM_00669 zinc-ribbon domain-containing protein	MIYCAKCGAPNQANATFCAKCGEKLVKPAQSSQPTQPVQQVQQVQPVKPAKTVKKRADLKQTRKWKKPILITAAVLLVLLAGYGFGKSYYAKDKQIDRIISVLKDPSQDLSPYVKTDDSSFQLTKKSVRPLQTYYKENKTAANNLGSKWKNQEELDASFKKSVSLGEDGHYFFLFPKYKLMVKTYSPTVVTNHKNSTIKMNGKNVGKLSASGDYYQKKLDPVIAGRYTFSVSANLSGKTISPSPVKLDLFSNHQVSLNITTGSFTVSSVSNGEVYINDKKVADLDDKGQDSFKDYQITSGMSLYVKKSGIGKSDTIHNFDQYVTAPADQGNDSDQENDSDDDSQSSDQIKAVNGRWVLTPSWPGLASSEDAEDLLQDIWDDNDREDWVNGSSNTGYLSI…
LPJCKDFM_00670 zinc ribbon domain-containing protein	MKECPNCHAEMGEDVNFCTNCGTDLRQVAVSEEKPAPAAPEPKAAPVQEAEVKAEGQADSQASGQAENVLSTYWQWLLHAWKKPAETVAAEKWYGLATLILEDLFFILAGLAGMNELASSLETSYPYFSSIITEITSYPYFSSIITELKSSFSSYVMISVVLGQVVVLAINYFAMKRFAKSEFDFLGYLNRYAHLSAYSLILNVLFLLFALTGNLGLQGIVFNMTAVVGFLALIYVLLEEKAEKIDQMQFALVISIIVLIVVMIVVNMFFKEFASKIASVISRLIGNSY
LPJCKDFM_00671 metal ABC transporter permease	MFAYEFMRNAFWAATFIAITCGVVGVYVVARNFSFLAHTLSEIGFAGAAFAILMGLKPLTGMLIFALLGSIGVGELSMQTEQKESSISAISAFFVGLGILFLSLSSSASSYATNILFGSIIGVSRSSVYQLVGLSVVVLLIIFAIQRPLNYDSFDHIGAAAHHINTGFVGVVFLVALAMAVSIGSQVVGSMLVFVLLTMPSSTARYLGRSIPSMLAWSVGLALLGVWAGLCLGYITNWPVTFFISVIEVTAYLLVYFIQARKKRA
LPJCKDFM_00672 ATP-binding cassette domain-containing protein	MSKALQVVNLSMKFDDQEIFKKLNFSLETGSMTALLGPNGAGKTTLVKILIGMLSPSHGYFELADDVKVGYVPQFRNIDPDYPLSIKSFIELNTPFWKSQKVKDQVNHILQETHLKGLADTRMGEASGGQKQRAYLAQALLDQPNFIILDEATASLDPKAKEELMSLIANLNHEHKMTVLFVTHDIPLAKRYMKDYIYLSDGTVSQGKMEDFKESFN
LPJCKDFM_00673 Cof-type HAD-IIB family hydrolase	MIKLIATDMDGTWLNSKKEYDLDKFKQIMDLAREKGVKFVIASGNQYENLVTRFPKEYLSQLYFVAENGAYVLKGREILNIVDLNSDELATIHEIKEKYGQDHPTVLAGVNSAYTLQSYGEDFYNYLHLFYQELKAVDDYESVKDRIFKFTVETGEGESSAFAQQLKREFPSLDMVAGSDSAVDISKLGMNKAVGLKLLGKRYGIPADEMVAFGDGGNDVAMLQYVGQSYATATALAEAKRAANGIIGSSDESAVQDKVLDLLKKL
LPJCKDFM_00674 fructose-specific PTS transporter subunit EIIC	MRIKDILSPESMIMDLQATTKDEAINEMADLEVATGIVNNKEKFVESIWAREKESTTGIGGGIAMPHARNEYINKARVLFAKSEKGVDFDSLDQQPVHLFFMITAPAGADNTHLQALAKLSSLLINPDLVEKLKAAKTADEVIDLFSQAEADKDKEDAEREAKLAAKKEAEAKKAESEDEKPLIVGVTACINGIAHTYMAEEALIKAGEKRGVEVRIETNGSEGVKHELTADEIKRAKGVIIASDKQVKMARFDGKQLVKHPVVDGINKPDQLIDEILSGKGSVYHAEAGEASESSAASDGSVWSTIYRHLMSGISHMLPFVIGGGILMAISFLVEQYMGGAKSPAFIFLNSAGNLAFAFMVPVLAGYIAESIGDLPALMPGFVGGFMASIANSSLGGS…
LPJCKDFM_00675 1-phosphofructokinase	MIYTVTVNPALDYVLQLPEVKDGETNRSSDTQFLAGGKGINVSQILNQLGVDNTAWGFVGGFTGEELIRQLNVKKISSDFVRISDDTRVNVKIHAQEETEINAAGPDITAQEVAAFKSRLDDLEAGDVVVLSGSLAPSLPTDFYESLLPLIREKGAEFVVDTTGEALLRTLKFNPLVIKPNHHELADLFDTSFSSTADMLEAAKKLQKLGAQNVMISMAGKGAYLVTADHVYHANAATGTVVNSVGAGDSMIAGFVGTWFEKHDAAEGLRVGSACGGATAFTEDIAVKSQIDAVLPQIKIDVVE
LPJCKDFM_00676 DeoR/GlpR family DNA-binding transcription regulator	MLTKERQQMIAHYVDEHQICRVTELCRLTSTSESTIRRDLSEMEDRGLLKRVHGGAQSLQTFGQDVAQQIRFNLNKDDKLAIARLAARKVHPHDYLFLDAGTTVYEMVPFLKEISGLHVVTNGLETALALTDAGIDCCLLGGHVKRQTHAAIGAAAVSRLQKLNFNAAFIGANALSPAGFLTTPDTEEAAVKRTAIQQSQQAFVLIDRSKFNTVTFAEFAKTDQVTIISRLEAGDREKLPVNIQLEEDK
LPJCKDFM_00677 amino acid racemase	MKHFFSIIGGMGTIATESYVRLINHRVKISKDQDYLNYILVNDAQVPDRTAYIKDHSQPNFFNALKEDVLGQAKLGPDFMVMPCNTAHYFYDDLAALTDVPFLHMMRIAVHQYVDQFPNSPKIGLIATEGSIYDHLYEDEIHRVGREVEFGGPEIQPMVTELIYRDIKEKGIVDKELYHEILRKMHDEYGCDVILLGCTELSLAQEQAPDHPYQVIDPQSIIADVSIELALAIRNGQDPRQACQKYLYD
LPJCKDFM_00678 UDP-N-acetylmuramoyl-L-alanyl-D-glutamate--2, 6-diaminopimelate ligase	MNISLNTCILILKEHHLLKSSAVQDTVQTRMEAVSYDSRDVQSNSLFFCKGAGFRPTYLTMAKENGAIAYVAEQPYQEGTGMHALIVRNVSKAMALLSAAFYRFPQDDLFLVGFTGTKGKTTSAYFLKGMLDQLNGGRTALLSSVDNILGPAPEDTFKSSLTTPESLDLFRDMRRAVDNGMTHMVMEVSSQAYKKNRVFGLTYDLGFFLNITPDHIGVNEHPNFEDYLHCKLQLLVNSRKCIINAETDRFADVYAAATTTTNPDSIYLFARDGFENPDLKKPIDFRYKSVETDLAETKFTLTTASSKAHKLPISGEYTLQMIGDFNETNATAAIIGAGLAGMSYEDCAKGIRHVTIPGRMETVTTQKHGLIVVDYAHNKASMLALMRFMRREFTNPRVI…
LPJCKDFM_00679 HAMP domain-containing histidine kinase	MKPKQDKEKQVVQGKRPRVKLTAAEKSELFAEGVVTVIIMLLLNMSVIILYHLAVLQDKSLVNGIYFLKKTMTIGPGYHIWSWERIGIILMGIADVIVLYWRLIRRYHQMQLWHIISELHYIANGHFDHRISFSVNNDMQKVIDSINSLVDSTVGAINEEKAIEQSKDELITNVSHDIRTPLTSIIGYLGLLKNGAVTSQEDMLKYINIAYDKAEQMKSLANDLFEYTTLKSTKTKLNLTPINIKGMMEQVAAGFELEAEKKGIAFSVKSRPDDLIVNADVEKLVRVYNNLISNALKYAAGASRINLVANLINHEQVELRVENNGEPIPKDKLKKIFDRFYRVESSRNTKTGGTGLGLAIVQGVVELHGGTIRCESNKDWTSFIILLPRDPQANNFAHR…
LPJCKDFM_00680 response regulator transcription factor	MKILVVDDDHEIVELLSIYLKNEGYEPIAAYNGKEALTKLSTTTDIALMILDVMMPNMSGIDVVKEVRKDSDIPIIIVSAKTGDMDKIQGLITGADDYVSKPFNPLEVMARVRSLLRRSQKQVKEEEPDVLEVGPLIINKDSHEVKTVEGKEIQLTALEFGILYLLASHPNRVFSADEIFERVWQQESIVSAKTVMVHVSHLRDKIQKATDGEEVIKTVWGVGYKVEA
LPJCKDFM_00681 ABC transporter ATP-binding protein/permease	MTKKQAQQPSKMQTLTRLLKYVYRVSPAALIVSLVSVIISASASVVGSLFIEQVIDRYITPMLKQKSPDFGPLAHAVLLMAGVYSIGLVANYLFTLLMMVLSQQVQKQIRNEMFAHMQRLPIAFFDQNEYGDIMSRYTNDIDTLMQMISQALPMFANSVFSVVFVLAGMFYLSWQLALVSLVVVLLSLVVVRYLTGKSSYYFDQQQKTVGTVNGYNEEMLNGLKVIKVFSHEPEAKAGFDRYNDQLRIASGKANTYATILFPIMGNIGNLLYVLIALLGGAAILAGNIPLTLGALASFMQLSKVFIMPIAQISQQLNVIVLAIAGARRIFQVLDEKVEVDDGQVTIEEKLGVKNAWQWKLPTENGFKYVPVKGHIVFDHVSFGYVPGKQILHDISLEAK…
LPJCKDFM_00682 ABC transporter ATP-binding protein/permease	MLKTLLKSVRQYKKETLLSPLCVVVEVFIEMYIPYIMGLLIDNGINKGDMDYVRKMGLFTILLTLVSLVLGASASYFSAHAAAGFTANLRHDMFYHIQDFSFENIDKFSSASLVTRLTTDTNNIQQAYQMSIRIAVRAPFMMIISLFMAVSISWRLTLVFLVAVPVLALAMILIIKNARPYFPRIFRAYDELNRKVRENIRGIREVKTYVHEEEQIENFEKSTSKIYKLFSRAMFIMAFNGPAMTMMIDAVMLALSWFGAKLIVGHQLATGQLVSMFSYTMSILMSLMILSMIFTQLMMAQSSGHRVADVLTAKPTIVNPAKSPLTSVTNGEIVFDHVDFKYNKEDAHYALKDIDLRIKSGETLGIIGETGSSKSTLISMIPRLYDVTGGAVRVGGHNV…
LPJCKDFM_00683 hypothetical protein	MSEEKQVKNASQAELQKQGQAEAKTESIKQENPEELRGKLSNKNRDYIYRLKKELVAGGMSEGDADAQIDGLLPEIYDAQIKGQPANVLFGAAPKLKASQILHPVVKPERVPDKLVALDGALFYTAMLTVLFGVLQLFTDNSKSTSSGSGILTLIVMGLAMGWYFTKYNTLMQPDPKTDKPAWGKVIWGLLGSLLIIMLIVFVLSIPALSVINPVLPGWADILVAAAAYGIRWLVRRHYGIEGTSLSPDKLTMKKK
LPJCKDFM_00684 redox-regulated ATPase YchF	MALTAGIVGLPNVGKSTLFNAITKAGAEMANYPFATIEPNVGMVEVPDKRLARIQELIPAKKVVHTTFEFTDIAGLVKGASKGEGLGNKFLENIRQTDAIVHVVRAFDDENITSVSGKVDPEEDIDTINLELIYADLDSVDRRIGKVQKMAQQKDKEAMAEYNVLQKIKPVLEAGDPVRSIKFTDDEAKIVKGLFLLTSKPVIYVANIAEESMADPESDKYYQIVKAHADKEGAGCLGISAAIEEEIAGLDDEEKAEMLAAEGVEESGLDRLIRAAYHLLGLRTFFTAGGKETRAWTFHQGMKAPQVAGVIHSDFERGFIRAEVVSFEDLDKYESMQKIKEAGRVRLEGKEYEVQDGDIIEFRFNV
LPJCKDFM_00685 hypothetical protein	MTKNITFDLADTVEMKKPHACQTNNWEVLRLGADIRLKCMGCGHVVMMPRANFNKKVKKLLAKSNDPVNLKNDFYVAKEDIARPNFG
LPJCKDFM_00686 ParB/RepB/Spo0J family partition protein	MARDSRNKKQEKKKGGLGRGLEALFEEEPQVKPAEEIEDLPLAEVRPNPYQPRKNFDEKKLAELAESIKENGVLQPIIVRRSVGGYEIIAGERRCRASELAGQATIPAIIRQFDESQMMEVAILENLQREDLTPLEEAQAYEMLQKNLGLTQEEVSKKMGKSRPYITNYLRLLTLPQKTKGLLQRGELSMGQARTLLGLKDKDRIDELAKRVVKEGMPVRKVEALVAKMNERGQKQEKKNAGKSAFVRASESQLAAKFGSPVSITENKTGKGHLSIDFASPDELNRILDLLGVNLDD
LPJCKDFM_00687 AAA family ATPase	MGSVIAVANQKGGVGKTTTTINLAASIAKRGYKVLIVDIDPQGNATSGLGIEKSTIEYDIYNVLIDEIPIASAIKPTSSKKLDIVPATINLAGAETELISMMARETRLKGAIEDLGDKYDFVFIDCPPSLGQLSINAFTASQSILIPVQSEYYAMEGLSQLLNTIRLVQKHFNKDLGVEGVLLTMLDARTNLGADVVQQVKEYFGDRVYKTIIPRITKLAEAPSYGEAITEYAPSSRGAKVYDDLAKEVLKAHGKRLKK
LPJCKDFM_00688 nucleoid occlusion protein	MAFGFFHRNEIPQNKQVQDLPLVEIHPNRYQPRRTFSDDSIQQLAQTLQEEGLLQPIIVRQDQGGYEIIAGERRFRAAKSLGWEKIPAIVNNLDDQQTASLALIENLQRENLNPIDEAQAYEQLMQLNDLTQTQLAQDIGKSQSYVANKLRLLKLAEPVQEYLAKGGLSARHGRAILGLSEEDQVKLAEEIVEKGLSVKETEERAAKLANPKPAVKKKAVVRYGRDMQLQINTIKQAVKLAKESGVKVKVTEAKSPDEYQITIVMKNQRKKKED
LPJCKDFM_00689 16S rRNA (guanine(527)-N(7))-methyltransferase RsmG	MNPELFAETLSKYNFKLSPVQEQQFKTYFKELVRVNEHVNLTRITDEDEVYLKHFYDSVTPLLLWPEVFAEGAKLCDVGAGAGFPSLPIKILRPDLEVTIVDSLGKRLNFLSDLLEKLGIEGVNLVHGRAEDVGQNPDYREKFDLVTARAVARMSVLSEYCLPLAKVGGKFLALKGPRADEELEDAKSALEKLGGEVVFSRAITLPGSAEERTLVLVDKVKATPGKYPRQAGTPNRKPL
LPJCKDFM_00690 CvpA family protein	MLLVIFVILYIAWQTYKGYHVGFSKRIVNLIFAGLVFMLAIMLQNPVGDLIYTQFVQGQAGDSSLVLHACRFGAFFALFFILKQISKIFKAWLPAQETKTGFTATLDHMAGAIVSFVASYFFMYVVLSILNSVGVSQLSQLISDSQLLSFIVNDTPGLSTGVFKTLFSVSRTTA
LPJCKDFM_00691 FAD:protein FMN transferase	MGIIKYISTDQVMAQHKAMGTHISLQIYGAREDPEKILDQTKVLIDHFEDLLTVNRKPDHPRYGLSEVTRVNDQAGKDAVQVSSSVYGLIKLAVETSRENFGFNALIGPLVKLWSIGFQDARVPSDAEIQEKMKLIDPWMVELNDDDHTVFLKQEGMELDLGGIAKGWTADRIRDLWRAYGVEAGIINLGGNVLFVNPCPKRANGMWMVGVQDPLKPRGENITAMMIPECSVVTSGTYERFLEVDGHKYHHLIDSRTGYPVETNIAGVTTFTKNSVDAEIECKRCFFAGQPIANWVNDRRLGAIYVYNDERVEKVGLDY
LPJCKDFM_00692 tyrosine-protein phosphatase	MAEELLPLKTVRNPRDLGGYTGFAGRKIKAGLLLRTGTVAAISEEDGNYLRARGVKTIIDLRSPQECRKRPDKKLAGIQNVNIPVNSRDQTKAGASLAELARQYGLDPLAGFRHMVESYRLMVTEEQAQAAFGQVLAYLAETEGGTIYHCSEGKDRTGLMTVFLLTVLGVDPETIRQDYLLSAPYLNDYRAKRDKEARENGESLVQRANLRSLGTVNNEYLDSALITIDQEYGGMEAFLTRQLGVTPALRDQLRAKYLEE
LPJCKDFM_00693 NAD(P)H-dependent oxidoreductase	MKLLAIVGTNADFSFNRLLCQFIAKRFGDKAEIEVAEIGDLPAFYKEGQADARVAAWREKVDQADGLIIATPEYDHAIPAALKSALEWLGSHAGSKVMAYKPVCVVGVSLGGQGSSRAQEDAREILLSPDMTANVLPGNELLIGQAYSSFDKESGDLVDEASIAQLDKVMEAFFAFVAQAKK
LPJCKDFM_00694 NAD(P)H-dependent oxidoreductase	MKVLALNGSNADKSYNEMLLKFIAKHFADKYDFEFATVKGLPMFKEGQEDPADVAKLSDQVAAADLVLIGSPEQQHSVTSALKSALEWLSTNTHPFIGKPVVIVSTSPLAQGGARSQTKLKTILASPGLHPVVFNDDEFMMGGAATAFDENGDLKIPGTVDFLERFFDEVDAWYAQITK
LPJCKDFM_00695 TetR/AcrR family transcriptional regulator	MARRKEIDRERILDIAYKKALTDGIENLTARSIAQTGHFSTQPIYLEFKNMDGLRKEVLKRVSRTLRDEILQKKFIGEPLYDVDLSYLQFARDHRSLFSTIFVNGEFGDDLIRDTLMNLGNTKLREQYQRDLDPELEKWLITLNWIIVNGLAVMLVDGLIDYDQDNFVRIIKRQLESLFDR
LPJCKDFM_00696 C69 family dipeptidase	MTTHGRSSCTSILIGKKASLDGSVIIGRNEDSRTAWPKHLAFHQRQAGAQTFKSHDNKFTIDLPEEAFAYSSTPEWTKKYGLFEEDGINEYHVAMSATESAYANERVLAIDPFDAEKGLLEEAMVTIVLPYVKTAQEGVKRLGEIVEKYGAAESNGILFADRDEAWYLEIGSGHHWVAQRIPDDSYTVVANQLSIQEIDFKDPANFLYSAGLREFVYEHQLWPKEAKFNWREIFGTRSESDLHYNTPRVWYGQKLLTPSVKQEPQSFDLPFIQKADRPLSVQDAQTVLASHYSDTEYDLTNPKNAGQASFRPIGVATTQESHLLQLKGEDMYHWLAMGVTAQSVYIPFFPQGTKVPYMWGNGKVDYSPNSAYWIFKLAGVLVDRNWGKYGKELANAQTE…
LPJCKDFM_00697 hypothetical protein	MKLKHKGIWFSAIFLLCLLGLFLSKKHIDQVYQNLQVSQTEVSQTAYSKVSQNLAVKSGQGKTEGGNYLATIYVKAKTGQKLSRNDFYLYRGLKEGATMIDSLKINGQATSRLRSGVNKVQVKAPKNGNEQYLYLLVNPQKGKYVKYHFNLQK
LPJCKDFM_00698 ATP-binding cassette domain-containing protein	MMKIIEVDHVTKRFKNKLALNDVSFSIDAGKIYGFRGPNGSGKSVTFKTVLGFIRPNSGTVKVLGKKIRQDVIFAPDTGFAISEYGLLEDKTGLENLNLLKVLNDDQSGQAEAILQRVGLDPANPLKLKEYSLGMRQRLLIAAALLGDKQILLFDEPTNALDEDGQDFLARLLLELKDQGKTILVSSHDKDFLNRVADHIFVYSEGKIVKELEQDHEVEA
LPJCKDFM_00699 hypothetical protein	MLNKTLLKRNLQLYWHNIKFRFLIVYPAMLLLLTFKSWQGMAGIRLFSGVLQVPGAIVFPFDWFFIMLAVFLIIGDSPRELFLKDYPIVSRVPAGSYLATIYFMNASLTVMIWLTWQLYGGLPLIFSLEMLLIFLALTALYASLQFFISSLLDLGLYAAAFIVAILVNQLPFLSSLMYLRYSAHWADGLLGSCFCLLAAWILSRMIKYIDFSLE
LPJCKDFM_00700 hypothetical protein	MSLVNYLRQKSGSWLAIKSILFVLIWTGVYTILILSNAKIVEPGTPALSNARLTVSNLHNQLYFLAPLLIVSSLLFFSRPQSIEFFYLVLKKRLRQYLLIYTILETILLISSFLLSFMISAFVTKAPPASQIGLETLLLLAHYLGVFTLLFFLETAIFLAGKLRAGAVIEALLLLDAFCLDRLGWSVFLNHGLAIVPGQGFFVTASAVYLAYGLLLYYYLASRAFYQEVKYA
LPJCKDFM_00701 hypothetical protein	MYIRERLKSPKMYIGIVIGAIIVLFHFISDYYIVKPQLDGNVTFFTPYTRWIGYDTDAMTTFYYTLLPLLACLTANQLFYQDLKSGFIKHAVKEQGIAKYSLSHLGISFLAGFLTVSLPLLLDFVLYYCTLPNMKPDPVLNMSTGVTSDLTYLAGLYYSYPLLHVSFYLFLAGLAGGLAATISLAVTCFISNYFTDVAMAFLLSLIFNAFSAATTSAFFSPNLLVIPVCPLYIPSLAVALSELLLEALLFSLIYLYGVRRHVFS
LPJCKDFM_00702 PTS glucose transporter subunit IIA	MFIIFDLLKSRTRLSKVLAPVQGMLFPLEDVNDEIFASKGLGEGFAVQPSSDLIYAPLNGTVTSLFPTNHEIGIRTKEGLDLLIHLGLNTVELGGVGCDILVEAGQEVKKGQLLATMNRKLFRGLGYDDTVIVTYTNDRILKGVSAPVFFREINAKRAVQTISYH
LPJCKDFM_00703 hypothetical protein	MEKLYEVYTGGAEDSFEVGKLLFEENGWQLYLTLDELSRDDSLLLIRKSAVTRLLDQSDYLAEIRRRRKLLAQKGLADPFKLEDKVSLIKSVERFMDLLPGQVVYFGLEGEDYQQWGYIDKIFDGQVNFAAYPSGKYRLFAGEVAVSQLRRLAAFSGEWLLDNPKFKKDFPSESASEYLREVHLKEDPASFAVGRLLCADDDFSLYLTVDEIGRDDSLLLVKKKAVDRVIDQSEYLQDISRCRRQLKERGLEDPFEVQDKAAEIKQMQDFWQLAAGQVVSFVMKDEEEAEYGILKSKEGDALSFEQYPSGKYETFAGQINLAEVDRLEAFGGELTLENNNC
LPJCKDFM_00704 ABC transporter ATP-binding protein	MAAIEIKNVKKVYGQGDAATVALKGVDFSADTGNVVLLMGPSGAGKSTLLTIMDALQTATSGKVEIDGQDISRLKEKDRSRVRLNKLGFILQAYNLVPYLTVKEQFQLVDKVKKTGNLRQEELKDLLADLGIENLVKKYPENLSGGQKQRVAIARAMYANPKILLADEPTASLDSERVEEVGRLFKKLAKDDGKAITLVTHDPRLEKYADHIYDMMDGQLSQRK
LPJCKDFM_00705 ABC transporter permease	MFLALKEIKHEKMRYGLIVFMIFLIAYMILATWGLAYGLARENTVALEGWQTKSVVLNKNANLFMNSSILTKDDLKKIDLTDKEAVVGELQVVAKKKGKTGINAQYMGVKKGEFIYKDQDVIAGRRAKSKYEVTADSSFKDKGYKLGDKVTLNGSDHKYTIVGFVKDAKINIQPIMYGFLPAWKELKNVAPGIEASGIISQRKLSVKGKNFKAYGIKEFTQKLPGHSEQNLTFELMIAFMFIISLAIVAVFLYILTIQKLPNYAVLRAQGVPAKTLIWATVSQSLLLVTSALVLALLAIWGTAAAIPASVPMAFTPGIFVATIGGMLVMALLGGLNPVRTILKIDPVQAIGG
LPJCKDFM_00706 TetR/AcrR family transcriptional regulator	MVKATFENLSKDKQDRVTAALLKEFSAHTLSSAQVARIVKEAGIARGAFYKYFEDLTDAYQYLFKLAMRDLHTGLTGRMGADELYQMTKDFVTKATGSQYYDLIRLHYAANEALLPSSRSNKQMPACAWAAMALSHEAIKEALLDPDKADFYLDREHEALEKLFSQHK
LPJCKDFM_00707 FAD-binding oxidoreductase	MEYHKLTAEDIENLRPMIVDPERFITEVTEHWDHDQFKTVRAMPDLVIQPTTAEEVASVLKYASDHEIALTPRGNSTGLMGANLTVHGGISLDMVKMNKVIDYDPASLSITVQPGIRLNQLEEFLADKPFTYMPAPAMHWATVAGNISTNAGGLKAIKYGVTREHIREVKVALTDGKVYKFGSKSVKSSSGYSLKDLIIGSEGTLGVITEAVLRLYPRPKHALNAIIPFPTLDDAIQSVPAILDSGVVPTTVEYMGRKVLNLWEKYYDSTFPIKEGDGFIILGIDSFTASDAEAQLAQALEAVKPFHALKETVLNAESDEAKTIWDAREKLLLAIQKSTPKMDEVDVSVPINKIPLVLHRIEELEKEEDMRIPNFGHAGDGNLHIYLCSDDMTDEEFAK…
LPJCKDFM_00708 peroxide stress protein YaaA	MKIVISPAKKMQTDGGFLPKSQPVFLDQAEELWSYLHSLDQTGLEKVWRANAKITEEARQMLAADLTQPQVPALFAYSGLQYQYLAADVLDQAGLDYLDQHLRVLSGLYGSLRPFDGIVPYRLEMKSPLPAFKYKSLYEFWGEKVYQELYQDDSVVLNLASKEYSHLLTPFLKEGDRLLEVVFQEEKNGKWRTQATHAKMARGRLVRWLAEGGRDLSDLPDFTDFGYAFAPDQSGEDRVVFRKKA
LPJCKDFM_00709 hypothetical protein	MINPDFAIILNFNPTGANVNADALVRRARDIGARAVSGREELKAACEKYTIAYLPDQAGQHYKADEVVDALLAARKAGQALVVDVDGEDEADQAALDALNAWMHKFGHAVNEGQESDLSADAAEAFVLTNRHAPYQAYLFLKVPYPAEVKVTGLTEAPNRIEWLDGREECEFVFENGVLTVQLKKQESPFAWQLVRIQGHRPEDDIAETKF
LPJCKDFM_00710 L,D-transpeptidase/peptidoglycan binding protein	MISRKDYRKKNTQGSKYLIIAGVAVIVLACAGIWGHNAYQQHQATVLAENKKQVAYNKKHFNANVTIYGVKVGKLTVDQAVEKIQAKAVNKLVYKDGKISAVRDSKLTTISKEQVQKYFDKQYTQLPTDQSYNYENTALKKGKSKLNAITAASVDYSVAGKTFTLAAKDYLTQVSYYSGAVHYDDASKLTAKLNAMDKEVKTLGKSYKFKTPAGSTITVTNQSYGWGIWTASAKKAVLSAYETGKKTIDGKNHIYGEGYTTQGLGYGKSNNGLGDSYVVVSIARQDMWVVVDGKVVATVSDVVTGTANKGDNATPKGVWYIMYKQQDATLRGQNDNGSNYASKVNYWMPFTMSGCGLHDASWRTDWSSTAYLKGGSHGCINIRPSKIKSVWDAVKVHMP…
LPJCKDFM_00711 hypothetical protein	MKMKHAKRIALLLALGYAGGQALKRSAPFLKGVQAGNLMEKRKRKLKESEPVQKLKELADK
LPJCKDFM_00712 nitroreductase family protein	MNNDFKDIMQNRKSIRHYDSSVKISRDELLEIINESISAPSACNLQSWHFVIVDTPEGKKKLNDFLMPFNYPQVDTAPATIMVFGNTKSYLKYRDLWNGMVEEKKVTPEARDAAVNTFLPLYEKADRQMLVADSMVDASLVAMQLMLVAREHGYETNPMAGYDASKAAAEFGLDPEQYIPVMAISIGKPDPSEAVPDTVRYDVKDVTEFA
LPJCKDFM_00713 M1 family metallopeptidase	MAVKRFYETFHPDHYDLYIDVDRAARSFSGTSTIHGEIQEGTVLVHQKYMTISKVTVDGKEVPFTFGDDFEGIKIEAGKTGEAVIAIDYSAPLTDTMMGIYPSYYQVDGVKKELIGTQFETTFAREAFPCVDEPEAKATFSLALKFDEHEGETVLANMPEDRVENGVHYFKETVRMSSYLVAFAFGEMRSLTTHTKSGVLIGVYSTQAHTEKELTFSLDIAKRAIEFYEDFYQTPYPLPQSLQLALPDFSAGAMENWGLVTYREAYLLLDPDNTTLEMKKLVATVVTHELAHQWFGDLVTMEWWDNLWLNESFANMMEYLSVDHLEPNWHIWEMFQTSEAASALTRDATDGVQSVHVEVNDPAEIDALFDGAIVYAKGSRMLVMVRSLLGDEALRKGLK…
LPJCKDFM_00714 peptidoglycan-binding protein LysM	MTFKHNFKKVLSATAFAAALVVAPAANVSAATNDASSTQQSATATSQDQQASQDQAASQSSAANQSSSTSTSSATSTSTVKKVAKKTKKTKKTSKKKAKKKAKKTSKKSTKKTTKAATAAVTASADQSQATDQQDDAAKRAAEAAAKKKAAAKKAAAKKAAAKKKAVAKKAAAKKKAAAKKKSAEKAAKYWIAMRESGGYYTARNGSCYGRYQLLISYLGGDLSKKNQERTADRYVYGRYGSWVNAKRFWLAHNWY
LPJCKDFM_00715 DNA-binding transcriptional regulator	MQLSNDQLANIAHDYYISKLNIAEISAKYNLSRYLIDKALSDAEKTGIVQINIKEGAKRNSGLEKSFRQQFGLKEAFILKKLETKNQDSEKIVSFAAEQIQSYMQSSKNVGITWGTTMLDIINYFTEVKNDDLTFVQLVGYPLQGNSRKNPLESIAAAQCGGHFRALPAPLYSSNPNLVNLIKKEPFYEQLDELYDNMDLLVASLGTLQAFEEESFLHEKYESLLFKNIHQKSISGMIFGRPYDHEGHFFSSITDKIIGISDQQIVKTPVRFVVVNDRFKSEALLGALKSGIITHLVTSETIADRVLQLQEESGR
LPJCKDFM_00716 C69 family dipeptidase	MRKFIWAAGALGLAAAFTATPVKACRTVVVGKKATTESI
LPJCKDFM_00717 C69 family dipeptidase	MQDCSSWQEGHDRIYLIELSNFKANLAQSDKVAKTLSGDKLTAYLTEQNQKNADYAQKKWQTMNNSLIVHSNKLAPVTKSKLTFNK
LPJCKDFM_00718 DASS family sodium-coupled anion symporter	MLAKVNYKGFIWPLIIGIGLLLLTPLRPATITVAGWHMFAIFLATIIACITKPLPIAGVSIIAYVTIIGLGLVQMKPALSAFADSTPWTIAMAYMIARGFTKTGLGRRIALIFVRAFGKKTLGLAYSLSMIDLVVSPATPSNTARSGGIVLPIIESLSDTFGSKVSDGTEDKIGSYLVFNEFHANTISSSLFMTASAPNVAAVGLAAANGVKISWFGWVAAAIVPALISFILVPIIIYKMYPPKIKETPNAKEWADGQLKEMGAIKASEKVMMAVFILALVLWMLSSFIGLDATWVAFLATALLLVTGVLTTKDMLSETGAWNVVVWFSILIFMANQLSLKGGVIPWLQTSIKSVIGGMSPVLVMAILVLVYFYSHYLFASGTAHVVAMYAPLLLIAKS…
LPJCKDFM_00719 class II fumarate hydratase	MAEQEYRIESDTIGEVKIPKEALWGPQTERSRNNFPSGELMPLAIIRAFLHLKKAAAESNVEVGDEPAEKGQAIEEAIDQLLALSDEDLRKDFPLHVLQTGSGTQTNMNVNEVVANLANKLHPGLNILPNDDVNRGQSSNDTYPTAMNIVAVEAVDKLEPAIEHLIDELKVKQDKYWKTVKVGRTHLQDATPLTFGQEVSGYISALKHDLAYIQELKPSLYELAIGGTAVGTGLNAAPGMTEAIAGKLSEAYGHEFKVDTNKFWGLAHHSALSVMHGAFKTLANDMFKIAQDIRFLASGPRAGYGELNIPANEPGSSIMPGKVNPTQAEAVTMAVARVLGNDVTINFAASQGNFEMNVFKTVMIAAFLESADILAGTITGFADKMIHGLTVNEQRMDDL…
LPJCKDFM_00720 5-methyltetrahydropteroyltriglutamate-- homocysteine methyltransferase	MDITLHFCQGNLRSKKFYDAKYDGLVDTIFQLPFSGLFMEFDDEKYCNFSLLEKRQGQKIVLGLVNTQSDELEDREVLLKRLEEANKHVDPKQICIATQCGFASTEAGNLISKEGQWRKLDLVHELAESLNA
LPJCKDFM_00721 PLP-dependent aminotransferase family protein	MLSKLFAKRIKTQNPSRLQGLFPESNFSDNISFGGGCPDESLFPSQALQAAYQKAVDQEQAHSFQYHDVKGPGNLRDYLANRARQQGIKANADDILLTTGGQQGIDLVAKLFLGAGDEIAVEAPSYVGALAAFDNYEPVYHEIPLEDDGVNLDYFEEVLKEHPEIKLFYTVPDFHNPTGITMSLAKRQRLVDLANRYDFVILEDTPYRDLRYHGESLPSVKSFDTEGRVIFLSSFSKILCPAFRLGWLVAGPEIKEQLVNLKLSADLEVPYLAAGTVAAYLADNDLDQHIDQLKQVYRVKLDAMAKALKTYLPADAKISQPEGGFFFWVELDDEIDTRRLLLNEAVPKEHLIYVPSASFYPNWDKNNGLRVNFTGSSLSQIDEGAERLGGILSPAHLKM…
LPJCKDFM_00722 LysR substrate-binding domain-containing protein	MLPFPYLVFQTVIDQGTFNKAAAVLNVTPSAISHSVNQLETELGFPVFVRSRNGVKLTPDGEKILPLIQEIINDQSRLEQVAQQIQGLDTGLIRIGAFSSACINWLPPLIRNFAKNYPQVKISVRQAGFSEITQAVKSGQLDLGLTMLPENEQGISCEKILEDEIYCIAPKDFQVKNGHSISEEDLVNCNFILQQSDYDLDTKAALDHYSIKSTAIRFSIDDQSIVAMVEAGLGLGILPALALQKIQGEVRILPFSTPFYRKIALVTSNQRRLAPSSRQMIKNVHELIRRQYPGGRLTMEAENA
LPJCKDFM_00723 arginine--tRNA ligase	MNGKQLVAEALQAVLPDWSLDDIDVKIERPKDEKLGDYAFPTFTLAKTMRKAPNLIAAELAEKIDQGSFEKVEAVGPYINFFLDKSQIGAAILQEILADPENYGARDLGHGRNVSTEYSSPNIAKPMGMGHLRSTMIGEAIARILAKEGFKPIRIDYLGDWGTQFGKMMAAYKMWGNDADIEKDPINTLLSYYVRINREAEEHPEYDEDGRKWFSKLEHGDEEAKRLWSWFREVSLERFKKVYDMLDVHFDSFTGEAFSAQMMDEPIQILREKGLLVKSQGAEIVDLEKYNLPPLMVIKSNGTSTYITRDLATAMYRKKTYGFYKSIYVVGQEQEVYFQQLRACLKEMGFDWADDIVHISFGLMSINGQKMSTRKGNVVNLEDVLNESVDLARKQISEK…
LPJCKDFM_00724 arginine repressor	MNYKERRQLIYELIQTNKIETQEQLLLLLQAHGANATQATISRDIHALHISKVPDDDGRSYYVKAPSAAVNRERQLKDAIRERVATVTAVQFTVVIQTSMKLTYAPILAGLIDDIDNDDVVGTIAGTDTLLVILKDAEAAASFADWAQAIVKERKIY
LPJCKDFM_00725 bifunctional phosphopantothenoylcysteine decarboxylase/phosphopantothenate--cysteine ligase CoaBC	MARISVYMTGGIAAYKAVSVVRGLQKAGHEVRVAMTAKSERFVGPATLAALTKWPVLDDLFSPGRQAEIAHIDLADWSQLALVVPADANILAKLAQGIGDDAVSTTLLALHCPRLIVPAMNSHMWENPAVQRNLRLLKEGGDRIMEPAVGRLAEGYAGKGRMPEAEEILAWVNDQLDLPAKGKRIVVTAGGNLEAIDPVRFIGNRSSGKMGFRLAEAAAKRGAEVDLIYGNVSVSLPRDARIHLHPALSAQAMLEKLEELFPAADALLMAAAVSDWRPKEAADHKLKKQAGVEEMTLQLVKNPDLLKTMAQKKRPDQVVIGFAAETNDLLANASRKLAEKGADLIVANDVRGDAFGGDEGQVTILEQGKELDPWPRMSKQAVADRLLELTLARLAEKRN
LPJCKDFM_00726 amidohydrolase	MKDLLFFSETFAKMNRFHYNKGKSFAKKIGRRIMKKIDAHLHLVRDLASYKGNGRSNALGNGLVVWDSGFKTRLFPAGWGDDAFRADAARKVMEDHDVAKAVLLQGSLYGFQNYYSWQAAKAAPDRFASAFSVDPFASEAEKIVKRHVEDLGFRALKLEVSQAGGLMGYHLPFDLAEDDRFGKILDYLSSYPGFAVAVDYGDSSQASHQPRSLARLAKRYPDLDFVLCHLSFPKPGKLDLLEKDLALFAPLPNISFDLAALQDIAGEQTYPYPFCLEAVGLAKEIEGAKRLLWGSDAPWSATFNDYSQLYSWLEDAGIFSEAELADVYYGNAERIYFKADHVAALRASRDPLFEGDA
LPJCKDFM_00727 2-hydroxyacid dehydrogenase family protein	MENAKVLVAGLAVKQLPELEKVCEVTFAPAGAGKDWYLANLGDFDALITGKLPVGQELLDAGKKLKIVSATGVGYDHIDVDYASSQGIIVSNCPASVMQPTAEMAFTLLLALSRKLALYNQEMRQGNFLDTGLLENQGQSPVGKTLGIFGMGRIGKTLASYARTFGMNILYHNRHQLPEDEERALGVSYVPLADLLSQADYVSLNAPATAETYHVIDEAALSMMQPTAFLINTSRGSLVDEAALLRALKGKRIAGAGLDVFEEEPDFNKEFCQLDNVILTPHAGSATRESRRSVLKEVSHNIVSFLVDGVPVNRVN
LPJCKDFM_00728 DNA helicase RecQ	MLDPQQVLKKYFGYDSFRPGQREIIEKVFQGKNVLAVMPTGGGKSLCYQIPALMIPGTTVVISPLISLMKDQVDSLREYGILAAALNSSTAQEDVNPILRACYEGKIKLLYVTPERMEMDYFRYQLNFLKVNLVAIDEAHCISQWGHDFRPAYRKLKDGINALHTHPNVLALTATATKAVREDIGQQLDIPEENFVITSFERKNLHFKLVNAPKNSRAYIVNYLKQHRGEAGIIYSNTRKKVEGLTEFLRREGFNVAAYHAGMSNEERAQVQDDFQYDRIPLIVATNAFGMGIDKSNVRFVLHANSAKNLEAYYQEAGRAGRDGLESEAVMLFHPSDLRQFRWFIDNSEADESYRQVQYQKLQTISDYANTDECLQQFIVRYFGQDCPPCGKCSNCLNS…
LPJCKDFM_00729 nucleoside hydrolase	MKNFYLNHDSNMDDFTSLLLMLLAPDIKLIGVGVTDADGYVEPGVSASRKLIDRFNQRGDKLEVAKSDSRAVHQFPEAWRVSAFSVDHFPILNEKGTVETPVAAKPAHLDMIDKIHAADGPVTLVFTGPLTDLARALEIDPSIQDKIEELYWMGGSLNAHGNVYAPCADGTQEWNAWWDPEACKTVWDSKIKIQQVGLESTEELPLTDEMRQHFASNRKYPAFEFLGYVYALVNSFEVDSTYYLWDVLTTMSALYPEIATTRDTKSDVYTDGDRAARFFETENGRPMTLVTSANYDKFWERFDDLCEKAKLF
LPJCKDFM_00730 excinuclease ABC subunit UvrC	MASQLIENKLKLLPERAGCYLMKDVNGKVIYVGKSKNLKNRVRSYFKSSQEGRRAELVKNIADYDIIVVDSDKEAFLLEVTLIKKYQPYYNVALKSGTGYPYIKITNEKNPQTCLTSIVYKDKGYYFGPYPNVYAASATLKFIQKVFPLRRCSGYTGRPCLYYHMGQCLGSCFKEVPQSEYDEQIKKIKRFLNGDIQEVKKDLTNKMLQASADLEFERAGELRDQLKYIEETVEKQKIISNDHTQRDIFNYYVDRSWISIQVFFLRQAKLLRRESHMFPLTDESDPEDEFMSFIAQFYAQKNRVKPREVLVPKGIDQDELAAAIGIKVRTPQRGQKASLMEMARENAQLKLDDKFRLLELGQRKTKGAQEEIFKALGLPYGSYIESFDHSHIQGADPVS…
LPJCKDFM_00731 GTPase ObgE	MPTPSTFVDQTKIEVQAGKGGDGMVAFRHEKFMPNGGPAGGDGGRGGSIIFVADNGLRTLMDFRYRRKFKAEPGENGRIKAQYGKAAKDLYLKVPVGTTVYDFFTGEEIGDLVENGQELVVAKGGRGGRGNIHFATSVNTAPEIAENGEPGEFRTLRLELKVLADVGLVGFPSVGKSTLLSVVTSAKPKIAAYQFTTLKPNLGMVLLPDGRDFSMADLPGLIKGASQGVGLGIQFLRHVERTKVILHMVSMDPNNGRDAYEDYETILHELASYTEDDLSSKREIIVASQMDIPGADEKLAQFKKDLAAHGVDQEVYELSSVTHQGVDRLMSRAADLVSEVEAQEAEAAVKPKEEVKTKTYKYHRPEKMEFTVEKLADHEFEIHGEQLERLVAMTNLDHQ…
LPJCKDFM_00732 acetyltransferase	MKKRYITGYAGLRALAVIGVILYHLDPDHFGGGYLGVPVFLVLTGYLVTDQIMAAYRNQGYFDIKSFYQRRFKRLYPPLIAMLWLISAYIVLFQRNLLKKLYQIVASNLLGVYNWWQIFNGQSYFERFANNESPFTHLWTMAIDWQFYLLWPLVMALLVKFAKKRQTIFWVLVGLSVLSALEMALLFRPGQDTSRIYYGTDTRFFSLGLGSAMAVLWPFEELDNRFTQKDGVILNWTGLATLFGMLLLMFSPLMNAQTAFPYYGGMFIFSFFVTVVAAVIAAPVGIWNRLMTNPVFNWLGSRSYEIYLYQFPVMIFFESRVSDLADHVTLYRVTEIVLILLISEITYRLFEKRRYTSEGIRYNLTKLFQWPVKLSKNWLMTAAFFLVFLIGSSGIIFSP…
LPJCKDFM_00733 ribonuclease Z	MELEFLGTCSGQPSKLRNVSSLALKLLDELNEIWLFDCGEATQHQILRTNIRLRKITKIFISHNHGDHIFGLPGLLSTRSFQGDVGPLTIYGPAGIEQFVKTSLRISKTKISYPIKFVTLEEGGKIVSERGFEVYTEKLDHRIDSWGFRVVEADKAGELLMDKLAEFKVPNGPLLGKLKRGEQVELADGTVLNGKDFLGPAKKGRVVTVIYDTRSTPSIRRLADHADVLVHEATFDASEGKLARDYYHSTCTQAAETASACHVGHLYLTHVSARYVGPLASQMVKQAREIFPATTLAKDLDKFVVPMKG
LPJCKDFM_00734 SDR family NAD(P)-dependent oxidoreductase	MSDSLRNKVVVITGASSGIGRSIALESASRGATVVLLARRLDKLEEIAAEARELSASAAFAVKADLGLASDIEAAFAEVKEKVKHIDYLVNAAGFGKFEEFMEADMQDATEMFQVDVLGLMYMTRLFGRLMLEQGSGQIINFGSMAGKVPTTKSAAYSAAKAAVIQFSNVLRLELKPFGVKVMTVNPGPVYTNFFNIADASGQYVKNVQAFMLDPDDVAWEVVHYFGSNKRELNLPVSLAALAKLYNLFPGVGDKLSLEFASRK
LPJCKDFM_00735 50S ribosomal protein L32	MAVPARHTSKQKKRSRRAHLKLSVPAMHYDATTGEYRLSHRVSPKGYYKGRQVVSENSASDND
LPJCKDFM_00736 bifunctional metallophosphatase/5'-nucleotidase	MKLVFLHSSDTHGYLLPTDYQSTGDYDAPYGLSRVASAIKAEKAKWGGDHVIVTDAGDCLQGSPLAAYTHGSKNLDNLARFTAAYNAVGYDVRCLGNHDFNFGQEYMAYYVDNNKAPFVNCNILDAETQVPTLGRDYVILERSGVKVGVLGITTQYIPHWEAADRIKGLAFKSAYEQIADFAKIIKSQVDILAVLYHGGFESDIASGEATEPHNGENEGYRILTEIPEVDVMLTGHQHRRLNMISPSGKPCVQPGYRGEAIAEVVLDLEKTEVGYKVKEATSEVIDTKDFASDPEVEEIVKPLDLATQKWLDQPIAHLDQPAPIEDANKGRIEGAPFINLLQQMQLYFTHADLSATAVMNDVAKGFGKTVTMRDILLNYPYANQLVSVKLTGKQLRHIV…
LPJCKDFM_00737 DEAD/DEAH box helicase	MPGENVRVQGKVVKSHLTSFVSAEELRQVQAAEELAGLPVHQKPYAFVTLKDWELVAGHLEKNLPGEIISFEAAEGVLPWLAKEEGGRLKQIFGQEVPAGKVVTLTLSQAERKGNWQLQLDGVIMAAQKPNDANKAEEVKGVKGAKKAKGVKEKTESFAGKMVDAQVKLGGQTLPLHDYQLYSMNFIMDHPYCGIFLDIGLGKTLTTLAALAKLREEGMKGHILVIAPKTVAKSTWQDEIDKWNLPFKTQSFLTDEKGRQLTPAGRQELYEAAAAKAAKGDWQLYFASRDLVSKLVHLGPWLFKNVVIDESQSFKSPASQRFNALKSVRGRIQRLIELTGTPAPNSLQDLWSQIYLLDQGERLGRSITAYRQQYFEPTLLVNNHPVKWRLLPGSEGKIY…
LPJCKDFM_00738 hypothetical protein	MHKQSLALKFSFVFVVLSMAISLLTAAWQLAQGKSGSLLLVLETGASLLLVLLPALLSKWLRFYLPAFLYFFFLAFIYCAIYLGDAYHFYYIPYWDKFLHLISGALLFGLAWAILGYFKFKEELPAGFLCLYGVAFAVFCGVLWECYEFTCDGLFDMNLQRYLSAGRALAGRAALLDTMGDLIADLAGSLLFSCWSYWRLKNDRSWLKAFFFKKYSPDD
LPJCKDFM_00739 TIGR01440 family protein	MDLAGIQKQAKQAVSEIVEASGIEAGQFFVVGCSSSEVLGEAIGTNTSTNVAEALYQGINEVLAQKRIFLAAQCCEHLNRALVVSREAMEKYNLEQVNAIPQPNHAGGAFATVAYQKMPEAVLVEDIAARGEAGIDIGGTLIGMHLHPVVVPLRISLDKIGEARIICARRRPKYVGGQRAIYDQALM
LPJCKDFM_00740 UTRA domain-containing protein	MLEREGFVYKELGLGTKALSKKVLEGSIYSYLHKELHIKFGGVFRRVKADLPDEYDQQYLGASETTTILKIEQIVWTNSGVNLEYSRSRNVYSNRSYITVETSH
LPJCKDFM_00741 pyrroline-5-carboxylate reductase	MKVGFIGLGNMGSAIARAVAKCDDVSLLLSSHNPEKAGKLQAEISGQLLDNAQVAAESDVVFLGVKPYQVASTIKEIGENSNNGSIWISMATGVSLETLAKLLPGHDLVRMMPNTPVAIGQGMTSYTSQSNQAKDVFKELMAHSGKVMEIQESLMDAATAVAGCGPAFVYQFIEALGDAGVQNGLSRPQAIEMAAQTVLGSAQMILATGQHPAQLRDAVTSPGGSTIAGVVELEKNGFRYAAISAVNAALKRNQELG
LPJCKDFM_00742 glutamate-5-semialdehyde dehydrogenase	MDSLLANKAAVNLANTADKNEALALMADSLLDHEAEIIAANQLDLEKAKGQIPDVMLDRLRLTPDRLAGMASGIRTLIDLPDPVGRLLGEHTADNGLKIEKRAVPFGLIGMIYESRLNVTSDVAALALKSGNAALLRSGKDAFNSANAIMQALKAGLAKSKISPKVIELVQDTSRQSSSEMMTARGKIDLLIPRGGKGLTRAVVDNAKVPVIETGTGICHIYVNKAANLDDAVKITANAKISRPSVCNAAEVCLVDQEVAADFLPRLAAAFAGKVEMRADERAKEFLPEAKAAGPDDFDTEFLDYIMAIKVVDGIEEAIDHIAKHSTHHSEAIVTEDQTAADRFTQAVDSAAVYVNASTRFTDGGEFGLGCELGISTQKIHARGPMGLNELNSYKYIIR…
LPJCKDFM_00743 glutamate 5-kinase	MADKQVAATVGQGLLIKEYTRSLLVQGVVSAQILLTQDDFADQRRYQNAQTALNVLLSRRVIPIINENDTIAIDELKAQLSN
LPJCKDFM_00744 YjzD family protein	MGRYIVCIVWGMIYTFIIGFIGAPLTQSTYNPVTLLIVGAVFGLLFSLTIPKITAKSYNDDSTYSK
LPJCKDFM_00745 DNA polymerase III subunit alpha	MNIAALQTISANTILASPMRTADLVQGAKERGYSAVALTDINVTFGLADFYQEAVKAGIKPLLGLQGRFKGIELEEAEYDLVFLAQSQKGYQSLMRLSSFLNIASGDLAGPAPSLADLPELSDLTVIVPAGLTSELRQLNKLRNSGEEYVKKLQAFLPKGLPLYLGVYPAESAAAYDTYVKKLAEISALPITVVEDVRYLDPGDQFLCKVLQAIKERRVLDEHELTLMAEGQGSHWLRPAPVLEDACREMGLEEALANSGKIAASCQAKIPFKEPQLPVFPQATGLSSDQYLEKLAFAGLEKLGLRQGIYHARLQKELAVIQQMGFADYFLIVGDIVNYCRQKGALVGPGRGSAAGSLVAYALGITQIDPLKYDLLFERFLNPARADMPDIDLDFTTSG…
LPJCKDFM_00746 6-phosphofructokinase	MKRIGILTSGGDAPGMNAAVRAVTRVAIANGLEVFGIRYGFAGLVAGDIFPLESEDVAHLINVSGTFLYSARYPEFAEEEGQLAGIEQLKKHGIDAVVVIGGDGSYHGALQLTRHGFNSIGLPGTIDNDIPYTDATIGYDTACMTAMDAIDKIRDTASSHHRVFIVNVMGRNCGDIAMRVGVACGADAIVIPERPYDVEEIANRLKQAQESGKDHGVVVVAEGVMTADQFMAELKKYGDFDVRANVLGHMQRGGTPTVSDRVLASKLGSEAVHLLLEGKGGLAVGIENGKVTSHDILDLFDESHKGDYDLLKLNADLSR
LPJCKDFM_00747 pyruvate kinase	MKKTKIVSTLGPASNDIETITKLAEAGANVFRFNFSHGNHEEHLERMNMVREVEKKTGKLLGIALDTKGAEIRTTDQEGGKFTIHTGDEIRVSMDATKAGNKDMIHVTYPGLFDDTHVGGTVLIDDGAVGLTIKAKDEEKRELVCEAQNTGVIGSKKGVNAPGVEIRLPGITEKDTDDIRFGLKHGINFIFASFVRKAQDVLDIRALCEEANASYVKIFPKIESQEGIDNIDEILQVSDGLMVARGDMGVEIPFINVPFVQKTLIKKCNALGKPVITATQMLDSMQENPRPTRAEVTDVANAVLDGTDATMLSGESANGLYPVESVQAMHDINVRTEKEMDTRNTLALQRFEEYKGSNVTEAIGESVVRTAQELGVKTIITATSSGYSARMISKYRPDA…
LPJCKDFM_00748 aliphatic sulfonate ABC transporter ATP-binding protein	MINDFRDQDDDQAQLAKDKMVHDTLQLNN
LPJCKDFM_00749 ATP-binding cassette domain-containing protein	MNGQKLSGLNQQARGMFQDDRLLPWKTVLGNLLMPGNDPDKAKRLLARVGLEEYADAYPANLSGGRDKELL
LPJCKDFM_00750 acyltransferase family protein	MTKKKHLSEVDLMRCFFMFGVVLNHVASTFAAALGNKATPAGRFLVSTHLILHFLRFGFMFITGLVLFLGYWGRPKKQNWPVFWKKRYIGSGIPYLFWNGLFLAFLLLTSGSFSWNKWLTSWLEAISKGNQFYFSPPSCA
LPJCKDFM_00751 S1-like domain-containing RNA-binding protein	MLGEIRTGKITDSNAEAYFVQIDGLTFKLKKEEITQEETPEIGGQITGFIYDNQKHEREMTQFLPFAQADQYGWATVTRVQRGLGVFLDVGLPDKDIVMSLDDLPLDPARWPQKDDRLLVRLETDDKDRIWAKAADENVFDQIAVRFPNNLVNKNLLARVYSSKSLGCFVLTNDYYLGFIHESQMQQPLRLGEEVKARVIGVSQYGRLNMSVLPRSFEEIDDDAAMIMMSLRRKGDKTLPFSDKSEAQAIKDYFGISKSAFKRALGNLIKRGLVSQDKETGTIKLIKDEADE
LPJCKDFM_00752 site-specific tyrosine recombinase XerD	MNKLAEQINDYLRYSQIERGLSPNTIAAYKQDLLEFLAFVKEEQMPAWPLEAVEIDAFLAKERDLGKANSSISRLVSTLSRFYQWLVRQQLIALDPMSQIDAPKREKRMPLALTEAEVGKLLEQPDLTTDLGIRDRALVELLYATGMRVSEAVNLQLADVHADLQLIKVLGKGSKERLIPVSALALDWIKRYLPVRDQQLLKRGKSSDYLFLNSRGGQLTRQAVWQKIKKYCQQTGIAKDVTPHTLRHSFATHLLEHGADLRVVQEILGHTDISTTQIYTNLTQKHILDVYQKTHPRI
LPJCKDFM_00753 reductase	MLVPYKKDYEKVAMGLLSYLPDFKNLQNLKEEMQLYAEDPAHQLYLYRDEDQNIVGLAGCETGAGCLVLRYLSLAPGFRDDEHFSEIMRQLAQEAGKQKVMTVPEYTYLMKYLNNDE
LPJCKDFM_00754 segregation/condensation protein A	MNEGMTIELPNFEGPLDLLLHLIRSQELDIYDIPIARITQQYLDYLQQMQRLNLQLAGEYFVMAATLLRIKSQYLLPKNDFVETEEEFADPREELVEQLVQYSVFKKISAYFKVRNDEVPVLAAKEPSVAVGAKVQPLPLGQISQQDLTASFILAMRRFKKRNDHAQVTWTGRPIQEMIAWLKEVLEQQDRVGFFALTDQAESLADLVGLFLAILELAKDQYLKVRQKRRFGDLEIERSKHDE
LPJCKDFM_00755 SMC-Scp complex subunit ScpB	MTSKIAQLQALLYVAGDGGIKKEQLRDLLQLADPEIENLAKRLQEKLASDPDCGLQLLEINDEYKLTTSGEVSDLVEAYFNKDLTKNISQSALEILAIVAYRQPITRIEIDEIRGVNSSGALQTLVWRGLVKAQGVKDAPGHPKLYVTTGYFLQYFGYKSLADLPVIENFEDSSFDADGQVDLFAENGTADEALQKMEDL
LPJCKDFM_00756 rRNA pseudouridine synthase	MAEERLQKVIAQAGIASRREAEKMILAGRVRVDGQVVTKLGTKVSSIEQVVVDNQPIERESHHTYLFYKPRGVISAVKDNKGRKTVADYFTDLPYRLYPVGRLDYDTSGLLLMTNDGELANLLMHPRNEVDKVYVAKIKGILQPDEIKALKKGVQIGRYKTKPAQVKVLKTNPRAQTQIVQLTIHEGHYHQVKEMFKAVNHLVDKLSRERYSFLDLQGLTSGQYRELNHKEVERLKQVD
LPJCKDFM_00757 ECF transporter S component	MEAANKRTAKSVSNWLAYAMIGAIAFVVMKFEFPIMPGVSFLKMDFSDVIVVITTFIFGIGGGVAVAAIKCLLSLIFAGFALPSLVGELAAFLASMAFALPFYFLAGSVKEEDRKSLKGYLLPALGLLLGVLSLTVVMALTNQFLLTPVYAYTSVPQAAGMHMSYAQLLTFTEQTYLGKMLHIPSMSSYIMGIIVPFNLIKGAINSVVVYILFESVLKTIKPFVIKHFSVSRKY
LPJCKDFM_00758 LysM peptidoglycan-binding domain-containing protein	MDQNAQKPLSRLARQQAVREVRKNKQAPWWTALLIAVMMALAAVPLITSQNSDYAVPQAKKEQAKPKPAVEKTSNAKPAPKVKTYVVKAGDSWAAIAQKYGISAEELAEQNGLDTSSTLAVGQKLKIKQAK
LPJCKDFM_00759 (d)CMP kinase	MAKIVANKLSFVYIDTGAMYRACTFIARKHGLDYGDEAGILKAIDEDGIVLEPGESGQKVLVAGEDVSLEIRTPEITANVSQVSALPGVRSKMVDLQRKLAGSTNVIMDGRDIGTTVLPEAEVKIFLVASARSRAERRLLDWQEKGIEAKQTVEEIEADIAKRDYLDSHREVSPLKKAADAIEIDSTNLTIDQVVAAILAEIAKKANTSK
LPJCKDFM_00760 30S ribosomal protein S1	MSENNQFLDALAQMQEVKAGDIVDVNVLSVEDGQINVGVQGAGVEGVITRRDFTNDRSVNLRDEVKPGDTFKVYVVRRAGGDKENGEFFFSVTRVKEREAYDKLQKDFEEGETIEGKVTSSVRGGLLVDVGTRGFLPASLISNRFVSDLKPYIGKAIKVKITEIDPSKNRLILSHKELIEEEREQAFENVASQLVVGDVVEGRVSRLTNFGSFVDIGGVDGLVHISEISYKHVDKPSDVLKVGQDVKVKVIGIDNDRHRISLSIKQTEPSPFEQATSSLNEGDVIEGEVKSLTNFGAFVEVADGIQGLVHVSEISYKHVDKPSDVLTVGQKVKVKVLNIDPSKRRISLSIKQVDPENASSSNDRPRARRSSNNDAFARKYMNNDDNGFSLGDMIGDQLK…
LPJCKDFM_00761 ribosome biogenesis GTPase Der	MPLPIVAIVGRPNVGKSTLFNRIINERVAIVEDRPGVTRDRNYARASWMGHQFSIIDTGGITWEDSTIDEEIRAQAEIAIEEADVIVMLADVSQGVTSLDERIAHLLYRADKPVLLAVNKADNPEQRTDIYDFYSLGLGDPIPVSGSHGTGIGDLLDEVVKNFPADAEKTEEGVISFSVIGRPNVGKSSIVNRLLGEERVIVANEEGTTRDAIDTPFVKDGTKFRVVDTAGIRRRGKVYEKTEKYSVMRAMSAMERSDVAILVLDASTGIREQDKHVAGYSHEAGLGMIIAVNKWDLPKKDSSSGKDFEAVIREEFSYLDYAPIVFVSAKTGKNIEQLPKMVKEVYENKNQRIQSSVLNDLLLEASRLVPAPMVKGKRLRVYYMTQVKTNPPTFVVFCN…
LPJCKDFM_00762 HU family DNA-binding protein	MANKAELVSEVAAKTKLTKKDVSEAVDAVFEAIQEDLAKGEKVQLIGFGTFEVRDRAARKGRNPQTGAEIEIPASKVPAFKPGKALKDAVK
LPJCKDFM_00763 tetratricopeptide repeat protein	MTYSEQLLDAIQGHRFSESRALLKQALENDDPEILASLAENLTDLGFTDLAKEVYRSLIADFPNEDLFKVYLAEILLNDGAEDNGLTLLYNVPADSDAYLESLLVQADYYQSEGLIETARAKMEQARQLAPDEDAITFGLAELDYMSDLNDQALPLYQDLRQRQTMFGEVNLNQRVFQTLAKLGRYEEAAAFINDHKENLLDIDAKYQAGVIMEEARQFDKAISFLDDVIKQSPDYVNAYPFLAKAYQEEDNPEEALFAAQTGLGYNELDEELYLTGAKAAAKLGKAEDAEDLLQRGLEVNPDNSSLRLLLSDLYLAQGRAEDSLALFTALADSDLEPQAHWNMARSYQEMEKYDQALQEYLLAYQSLQTSPAFLRGMISFAQGSAQGDLARQLLEKYL…
LPJCKDFM_00764 YfhO family protein	MQFSFNKKRDRAVYWKYSVFFLFLAACVFGPYLVTGHSLIWNTDTANQHLPLLVKYREYVFSFLRHLSQGPAEWSWTMGLGSDLFSVFSYYTIGDVFAYLALLFPTSHLVFAYQLILLLRLYCVGLAFVYFSRHFDFKDGVVLIGSGVYMVNAYLLYAALAQPMFTTTFILFPLIVVQLERLLQGGSAWPLFGVFVWMLVSNYYLAFVLGLGAIIYLFLRWGLAYWEKIPFWPTIKKLFFASLGAVLLSAGLLLPELLAVVNSTRTGSQFANGLTFYPAYYYLLLPKELIDGDNWKLMFWSALGLASIILPALVYLFCNWRKYRLVAASLLLGAVMLLIPAVGAVFNGGMSASNRWALLLYLPFAFSVMVFVKAISEQAVSQKEMRPIFTTSGIYLVYL…
LPJCKDFM_00765 LysR substrate-binding domain-containing protein	MKQDVLYQILTTAEDCQTVSDIAKKLFLSQPYVSQVLSKAEKKYNVVLLERRTLPIELTEAGRTLCDGLAKLHSDQMKIEQDLRRFTEEEQSYIKIGFSPIWAPGESRKIIPVLQKQFETTRFELIKTFSIDSAKRLIDNRMVDIYLGPLLRGENLKNFFLFQPRIFLIIPETSKLYQEGKRDVPFSQQLLMDLSEEKMVSLSDDSGFQKTVDHLLEDQNLSVNKSIKVNDYEVALQMAVGGLGWTATLEYMLPDLDPDLKYNQVELPHTLIQSDNGLTIHMDSNDRAKEVAQVMTRLMKDDLVARKLIKE
LPJCKDFM_00766 LysR family transcriptional regulator	MNFQHLEYFNELAETQYMAQAAKKLGISHPTLSYAVKKLEEELGVPLFEREGRNIRLTVYGKVFKEYSEAGVQQIQEGRRQLSEMALGESGKLLDMPQSGELDLAIVTTRPGEKIAGFDLVPMMHRKLELLLPAGHELAKQKSVSLKQIEQYPYLAFGEEHALAGIIADVFAKNDIHPQISSVTDDVRTLVDLVAIGEGVALLPKSKYNESAGAIAVPVTEDTSYTISLASQNLAQEPKVA
LPJCKDFM_00767 hypothetical protein	MQTFNKIIALSGQFSAAFTRFTGKILLIFAKRKPGWIGCGIFILFALIWLFGLITSQSRLRFACDFFMVGALFIMLIGFGGRHKQVLLQEKRQAAIALKQKNYDQTGEKFWQNSTDIAKSIDEAATSLTTAWQDALKANQQKKKSKSKKAPPLPI
LPJCKDFM_00768 hypothetical protein	MARIIDTQRKLLIQHGLLEDIEEAGEEYGSLTAALAAPDWTLLDRELIPLFKQVKFCLLFGEEEVPELAAASELSRLFPLLASDCPDLKEKLAAGRLAVSFSPQKESNFFLLTGKEQYRFYWGQGATYFLSSGEKTGDDWAMVQQLVKELTAKARNILDKEIYQGYLDLAEDKRSQYLLEVSGLADKLAEAPLKDFKEATRLGQLGQSQAGVSFKKTAKLLRFKSGIDKENLTEKKILADEELSKRLSQIVFGEGNENGEAIVLPDEKAHYPRPLYLQDPVTGTILEKPAIDSYQEEPVAVQKPTRQDVSAIFDIIRFYRDRKQDNESQAAFSFLMYVLESGSIWKIRQAIDERNGIVEDVPIVAGLVGQGETGKSTLLKIASNLTIGNTKEIVQASSE…
LPJCKDFM_00769 hypothetical protein	MTDTKSMIAVQEKDNTVSSLVLDHDGDLERAGRILEENYQDYEQVLALVNLGDLKRLGKTAEESRAYYRDEHEDQLVLENYADTEVFDRATEEQGDYLACCFLYCKYEGDFQWLVRDFSTGDKRFKPLKEALA
LPJCKDFM_00770 hypothetical protein	MTDLAQLGGDELKEILDEKRGSRWQIVFGALLTDTEPSRPLFPGKRCRP
LPJCKDFM_00771 hypothetical protein	MPTLIKLKAYQTKQIRQYDEDIKLLQEEFADRGQEVPRQALSWKKNYFFPLAPTPIDQCLSLEEWIEQTGLPLAAIAHSLVFMGVKERAYNLRASALYDPADLGPGLDRQGKFEIACKKG
LPJCKDFM_00772 LysR family transcriptional regulator	MNTEHLAIFINLAETLSFSGTAMNMGVSQSAVSQTISSMERYIGADLFYRTRKKVSLTPVGKAFYEDIRPVHHNYVDTLRQLKALNEQARDKITIGISNSPYEIFALSKSIKAYQAENPKVQFYIESHNNRDLVGLLNEGALDIVFLSQDSLSPSANVKFKPLLTGKYCAIFQQDYDFAIRGSVKHSDLDEQRVIFLSDNICTPSQYSLQKILWQKLPHLKVTSANSINAAMLSIKAGLGIGILPNFLLPDQLKDLTVVPLSGKNEVSYGTAIPEQTMSTASQDFYDWLEEGKLPAMHELA
LPJCKDFM_00773 LysR family transcriptional regulator	MNTDKIKIFLDLAESLNFSRTAQNMNITQSAVSQSISSLERYLNTKLFYRSRKEVNLTPAGQLFYQGMQPVITQFNKAVTHAREVAQSVNTLLTIGFSGSGYDRYAINQLIHEYRKVRPEVKIFLENYDHRTMVARLKQGFCDVILTRPESIDSGITLTYDKLLEGHFYAVCSKNYCYMGNSPVTMKDLSKERLIFLDNSWCLPKQNSLQNALSRDLASLDYAVANNMADYTQMISAGLGIGICADFVVDPSDDQLELFPLEKEVTDEIGIVTLKDRKSPATEFIAWVKERGLPATRSQNKELESKE
LPJCKDFM_00774 argininosuccinate synthase	MNIDKSKIKKIVLAYSGGLDTSVIIPWLKENYNNPEIIAVSANVGQGDELEGLEEKAKNSGAAKLVVANLEEEYVNDYLLPCLKADAKYEGYLLGTANARPLIAKALAEVAIKEGADAIAHGATGKGNDQVRFELGIKHFAPDMPIIAPWREWDLVSREDEIDYAAVHNVPLRISKETNYSKDKNLWHLSHEGLDLEDLSLEPTYEKPGFLEMGVSPLDAPDKPTYLQLDFEKGVPVALNGQEMPLMEMLEKLNKVGGENGIGLLDLVENRLVGMKSRGVYETPGGSILYFAHEYLETITLDKQVQHKKSELAITYGELVYDGQWFTPLREALAAFVDKTQECVTGTVKLKLYKGNIIKAGVTSPNSLYSTELATFDESDYDQSEAAGFINLFGLPIQV…
LPJCKDFM_00775 argininosuccinate lyase	MKKMWAGRTSGKTDQIADDFNSSIRFDQRMYPEDIAGSIAHAKMLAKQGIIPEEASAKIIAGLEDILADLNSGKLEIDPAAEDIHMFIEETLTDRIGQDGKMLHTARSRNDQVALDIRLYMREGNGQIKQLLKDLVAALCDQAEKYKASLMPGYTHLQRAQPVTFGHQLIAYAYMFMRDLERLGQMEERMNYSPIGSCALAGTTYPIDRVYEAELLGFKAPVANSLDGVSDRDHVVEDLSDLALVMMHLSRLSEELILWSSWEFHFVRLADAYTTGSSIMPQKKNPDMAELARGKTGRVYGDLMAILTTLKGLPLAYNKDMQEDKEALFDAIDNVELCLETFIPMIKTLEANEKAMHQAAQKGFINATDLADYLTKKGMPFRDAYHISGKLVALCIDQD…
LPJCKDFM_00776 hypothetical protein	MGKSKEDKRMRAKWESLSGAEKSEFKKNYAMRRRITIDFIRRWAWNEGDLDNFGISHCGT
LPJCKDFM_00777 multicopper oxidase domain-containing protein	MTVYPDYFYSEKDFDKSHMGYKPLTIPAGVEAQPLAVPPLLAPDKVDGNDIYYTIEAQEGESQILPGKKTKTWGYNAPLLGQTLVVKTGQRVHVRLKNSLPVLTSFHWHGMEVPGPITDGGCHAPVYPGEEKDIEFTVKQPAALTWLHAHPCPSTAMQVWMGLAMGVVVTDDNEARLPIPKNYGVDEFPIILQDRTFHDNQLDYRADYDPMGVFGEVPLINGVVRPYVDVTTQKVRLLFLGGSDRREWRLHFENDLTMTQIGGDDSFLRHPIDVKKLLIGPGERQQVIVDFAGYKEGDVVSLYTDDFKLVEFRIHAFEKDDRELPFNIFTPDDPAVNSEAPVRHVTMDDHDKINGLRFSMERIDMKQTLNSVKYWDVTNTNNSASGMLHPFHIHGAHFL…
LPJCKDFM_00778 hypothetical protein	MMNNNLYLKILWVLLYGIVAVYTFTDKTMMAMYWMAGVMFAQAVLDLVYYFLPKSKTEMTEC
LPJCKDFM_00779 peptide chain release factor 3	MNKELLDKVNKRRTFAIISHPDAGKTTITEQMLLLGGVIRSAGTVKARKTGNYATSDWMEIEKKRGISVTSSVMQFEYQGKRINILDTPGHQDFSEDTYRTLMAVDAAVMVIDSARGIEPQTKKLFKVVRQRGIPVFTFMNKLDRDGREPLDLVAELEEVLGIEGVTMNWPIGMGQSLLGLYDLANQRVELYHPEEGQDRFIALADGKAPAGSPLADDPQFEETLGEIELLEGAGASFDRAKVLAGQQTPVFFGSALTNFGVETFLEQFVDLAPAPGEHEVNGDEELKPDDDEFSGFIFKIQANMNPQHRDRIAFVRVCSGEFSKGLDVTLARTGKQVRLNNAVEFESSARVQVSEAVAGDIVGLYDTGNFQIGDSIYAGKRKLEFPPLPEFTPELFMR…
LPJCKDFM_00780 hemolysin family protein	MTSDPATGSLFGKLRSRFSSNEESGKDQLRAEIDQLHAGNVLTDTEYSMIEGSMAFHDKVAREVMVPRTDAFMIDIEDDLEENLDDILRQPYSRIPVYRQDKDQIVGVIHIRTILREACQHGFDQLTYDRLISPPLFAPETIELDDLLVQMQTSQQQLAILTDEYGGVTGLASIEDLLEEIVGDIDDEVDKAEVLVRQLNDRQFVIYGKMPLTDFNDRFGTDLEMEDVDTLAGYVITKLGMIPGRGEQLEVPLDNGMVLTTRRMRGSRLLTVLLTLPEENYEEETEE
LPJCKDFM_00781 hypothetical protein	MKMRRIMLVFVFLLLIPYICSLAIIGIGFNALVLHSTDPFRTAVGAFVGAIIMLAVKATIQRPLNLLAGDIYDSFLQQILRFFSIRRRPLLQVANFILDFVLCTLATIVIRLLLPLEWIVGTSMGFVILVMFISTCLGAYIEYDNLSIDAEIKQS
LPJCKDFM_00782 hypothetical protein	MQTEINELTFIGKAFPDRMMDANGTFAAANQELEADPAFQAFVKEAGLAGQRASLIVFGPENFMYWYGVIAPKDSEVSGLLKFSLPSARVFQKEETANAAYFDLPLNFELPRFLDEAGDLGSDFQAQLEENPNPYILRQLDLGSKKLTKSLYLPVSQN
LPJCKDFM_00783 recombination regulator RecX	MAIITKVSAQKRQGRYNIFLDQEYAFSVSEKTLAEFVLLKGQELSPQKINEILDYEASAKASDLAARYLSYQPRTIKEVTGYLSQHEISRSAAKRAVNELTQLGYLDDAAYARLFVKNNLQVGKNGPGAVRRDLKKKGVDADLIEAALADVTDEEWAGVGKRLVKSLLGQQGKIAKREVDRKMQTKLLSHGFSGSLAQAVTQDLVPEADEDQERAALAKQGLKAYKRFKRYEPGIREQKMRQYLYSHGFSGDEISDFLAGEIIPLEELEEY
LPJCKDFM_00784 23S rRNA (uracil(1939)-C(5))-methyltransferase RlmD	MQKKIFSKNASKERHVIITIKRLGINGEGIGYYKRKIIFIPGALPDEVVVAKIVKEHPQYLEGELVRIKEASPDRVPFPSGVDPRIGGLELAHLSYAGQLKFKKDNLVSALEKYHPRGYKNYKIKNTIPAPDQWHYRAKAQYQIERENHHVSLGLYAPNSHQLIDLPEMPTQSEDTQATERAIRDLIIKLRVPIANRRRNLPGVKTIVVRQAEASQEMQVTLITVGHRLDNLLQLADEIMRLPKVVSVYQNKTDWQNPQVWGNKTSKLRGKNQITEEIMGKKFDLSPRSFFQLNPVQTATLYSEALKLLSLTPDMTLIDAYSGVGTLGILAADQVKQVVGIESIPEAVLDAQHNVELNHVRNAEYLQGSVEKLLPRLKEDGLPIDALIVDPPRTGLAKS…
LPJCKDFM_00785 alpha/beta hydrolase	MKKKNKKKNKKRSNYRLVKILGGLLAVLALALAGAGYYFFNMAVVPGKKSFVTNGTVQLTKSTPQYKQKLWYKQVTKQHWQLRSAKNNYLLRANYIPAKNSAKTVIILHGYMSNKENMGAYAQLFHSLGYNTLLPDAEAHGQSQGKYVGYGWLEKNDVKKWAEQVIKKNGQKSKIVIFGVSMGGATTMMTSGLNLPKQVKCFIEDCGYTSAKNEIEYEAQALYNMPAFPRFPLVEILSGITKLKAGYFLAQASSLAQLKKNTRPMLFIHGSKDTFVPTKMVYKNYRASRGPKQLLIVKGAKHAKSYEHNPALYARTVKQFLAKYVK
LPJCKDFM_00786 hypothetical protein	MLLEDFLQLLADLGGQNVLYLQVQDQTLPLSKFVLAREDCQLLCGGQAMTLAKFRQLTGKGSKSIPLSFCWQKKEIPVYGVQILPAEGKIICK
LPJCKDFM_00787 UTP--glucose-1-phosphate uridylyltransferase GalU	MKVRKAIIPAAGLGTRFLPATKAMPKEMLPIVDKPTIQFIVEEAVASGIEDILIVTGRSKRAIEDHFDSNTELEDNLTEKHKDALLKLARKTTMSNMKVNLYFTRQPHPNGLGDAVNRARSFIAGEPFVVMLGDDLMRDKTPLTKQLIDCYDETHASTIAVMKVPHEEVNKYGVIDPIGETAPDLYNVKAFVEKPDVDKAPSDLAIIGRYLLTPEIFDMLDKQKAGAGGEIQLTDAIDALNKTQRVFAHEFKGQRFDVGNKEGYTETSIQYGLRHPETKDALRKYIIDLGKKLESEGKKKPAGK
LPJCKDFM_00788 YihY/virulence factor BrkB family protein	MAEKVEPGQKGVRRFLTTLSSVVSQGEIFQSSIVIAYYILFSIFPIVIIVGNALPWFHLATGPIADYLEMIFPSDVARYIIPIVDTLLKSNSTSYISFGAIMALWSMSCMVNAVRIGMNRLYGVHNKELKLGFWHFIWNRTLTVIFSALMVTMFILLALVVVFGQEVLRFLAPYFNLPLAWIDKLFSYRWLVLLVLMLIGVYYLNAVAPNVHFKKALLPGTIVTVAGWEALSYLFSFYLKKFPVKWENYGIVGTFIIFMLWLNLLAILLLFGTAVNVSLDQLRYGPATYSNGPLAEFIAKRRKK
LPJCKDFM_00789 type I methionyl aminopeptidase	MITIKSVRELKGMQASGHLLATMFEALRDVIKPGISTWDIEEFCQEFVSSRGGRLSEQGFEGYKYGTCISVNDEIAHNIPRKNVFLKEGDLVKVDVTCNLNGYESDSCTTYGVGQISEEDQHLMDVTKKAMYMGIDQAVVGNRIGDIGAVIQHYVEDEEGYGDVRELIGHGIQPSIHEDPEVPHWGKAGHGLRLREGMTITVEPMVEAGGDWRILQKTVDDPNDDWVFYATPDGSKSAQFEHTFAITKDGPKILTLQKPYDGLEKYIPHFDEMED
LPJCKDFM_00790 flavodoxin	MRAKIVFASMTGNDEDMAEILEEGLLDQGLEVDSSDVSFTDASDYLDSDLCVFITYTYGEGAMTDEIADFYDQLKELDLTGKSFAVMGSGDKTYKEHYCENVFDFEKAFLACGAKELIPPLTVENAPDDDDIARIDQAAEELADKLNG
LPJCKDFM_00791 GtrA family protein	MDKYFNRRQALGERIFKRHRNLWVYVFFGFIAALINTVVFMFMHDFLHTVLVIDNTIAFIVSNLASFWFNHKAVFTKNVDHEHKLWQKLLSFFAYRIISLLPDTLIMWLGMTVLGWPALIVKVIDQILVGIFNYLTTKSVFEKQEKSLKKRLEKKIKKR
LPJCKDFM_00792 UDP-N-acetylglucosamine 2-epimerase (non-hydrolyzing)	MQKIKVMTVFGTRPEAIKMAPLVLKLISDDRFQAVTVVTAQHREMLDQVLEIFKIQPDYDLNIMQPQQTLADITTRVLTALSQIIQEEKPDIVLVHGDTTTSFAASLAAFYQQTPLGHVEAGLRTWNKYSPFPEEMNRQLTDVLSDLYFAPTSVSRANLLKEGHPEENIFVTGNTAIDALGQTVQADYQHEVLDKIGQGKRIILVTMHRRENQGKPMRRVFKVMKDVVDQTDDVEIVYPVHLSPRVQEAAKEVLGGDPRIHLIKPLDVVDFHNLAKRSYFIMTDSGGVQEEAPSLGKPVLVLRDTTERPEGVKAGTLKLVGTEEDPVKTAMLELLTDPAAYQQMAEAKNPYGDGQASDRILDDIAWYFAGKKGPKPVDFS
LPJCKDFM_00793 hypothetical protein	MTVNIFPLLGDSLLIILAGFSLVYSFDGSLGQKTRRILRITSLLLLLAIIPLSIWILQHPLLIN
LPJCKDFM_00794 APC family permease	MCQRFLSGTLPEINDIFNWLLNLNGIVSPYKTSVVFLAFLAFRYRHKTFAKDDFVFIRNNKGALAVGWWCFIFTFICATMGFLPQDVTFESPQWTKQLWMNIITVIVLFGTGFLLPWLRKLELKHQAKANS
LPJCKDFM_00795 methionine gamma-lyase family protein	MNNLPEELAKIVKKVDEQIAGRLHEIDEQVIYNQAKVLEAFVDNAVAESDLKGTNGYGDDDEGRDKLERVYAQVFHTEDALVRPQFVSGTHTLATALDGNLVPGDTLTYLTGMPYDTLQHAIGLTPDKAGTLIEKGVKFSYVPLKEDGSVDFEEGEKILKRDQPKIVAIQRSRGYDTRESFPVAKVKEMIDFIKEVSPQSLIFVDNCYGEFSEKHEPTEYGADFMAGSLIKNAGGGIAQTGGYIVGRKDLIHRAASRLFAPGISDSEGPTLNSLREFYEGFFLAPNVTGEAIKGMIYSAALMEKLGFDVSPKWDAPRTDLIELITFNDKEKMIKFCQEVQKNSPVDSFVTPIPSHMRGYEDEVIMAGGTFVSGSTVEFSADGPIRPPYAVYMQGGLTYA…
LPJCKDFM_00796 NCS2 family nucleobase:cation symporter	MKEDKTFRNPEAVLDVQDKPKFGPWLLLSIQHLFTMFGSTVLVPLLIGLKPSIALFCSGVGTLVYILCTQAKIPAYLGSSFAFIATMQALMKNYGYPAVGQGAIAAGLVYVIVALLIARFGSRWLDKILPPIVVGPIIIVIGLSLATTAANDAMFNASGKYSLTYFGVAIFTLVITIIFNMFLKGFPSMIPVLLGIICGYLMALFCGIVDLSGVESAKWFSLPAFDVLGVSYKFKWYPAAIITMAPIAFVTMTEHMGHIMVLNKLTKRNFFEDPGLHRTLLGDGLSSIIAGFLGGPPTTSYGENIGVLAMTKVHSVFVLGGAAFFAIVFSFVGKVSAVIESIPTPVIGGISFLLFGMIAANGLRILVDNKVDFEKKRNLVIASVILVIGIGGTYLKIGS…
LPJCKDFM_00797 PTS sugar transporter subunit IIC	MSETTQTKETVGSFTMKVLNGSATAIIVSLIPSAILSTFLTPFAGSNAIVANLLHNVTVFQYFFAVMCGFSIAKQFNLGYTEAACVGGAAFLGSGCVTAVTTTVKGVTTTSFQLAGMGDVINTMLTAAVAVLFIKWVGNRFGSLGIVFFPILAGTGVGFLGSLTKPYVSLVTTAIGDMVNTFTKLAPYLMCILIAMSFAIIIVTPLSTVAISVAIGLAGMGSAAAGFGLASTATFLFWATMKVDKPGVQVAILLGAIKMMMPNFLRYPVIGIPIALTAAISTLSVPILGMQGTPASGGFGLIGAVSPLAAYNAGFHNVLVLVIVWVVVPFAVGYLMKKIFVDWTKICKPEYFITPAR
LPJCKDFM_00799 PTS transporter subunit EIIC	MNSVIDWLERHLLPLANNLASVRWLVALRDAFISTLPISLTGSVAVLIKSLIIAANRNWGWHVFYQLMQPSISICNFVWRGSVAMFALFFVLSWGYQLAKACEVDSLAGAMTALCSFMMSIANYSHLMQGNKRIKLDQAFNIKQLSTTGMFTAILFGGLGVALYIMGVKARLGLHIQTAMPPAQIAAFEAAIPVMLALFIAGGLNYLFQTITGQYFGDWLLEIIQLPLLKLGQGFIMVIAITALTQLFWFFGINGASALAPVVGSIWATAQNANLLAAANGHKIPYLWTNTSFVVFGVNGVCLPLVIAILLTSKRGDQRTLAKVALAPAVFNVNEPMLYGLPIILNPLCFLPFTLAPLANVSLAYLATKLGWINRVQASVPNIMPPVIGPYLATNYDWR…
LPJCKDFM_00800 DEAD/DEAH box helicase	MIYTEQIQAVLQKEGKSQPTLIQKETYEAIKNGASLVALAKTGTGKTLAYALPALERVIPGEKNSLVILAPTTELAVQIRNAILPFAKALGLNTLALVGAGNRQRQDERLKKDNCEVLVCTPGRFFDFFSSGRIKLVQIKTLVIDEADDILEFAKLELLSSLGQNLPSSSQILLFGATESQITQEAEEIFARHFLLVDVRPDQGSQTEHVFLQVDNEHKLEYLQRLCKLDGFRGLLFFDSNEGMLRFARIFAHSKTRFEVLANNFSKDKRQQAIRDLAKGKVKLLLATDLAARGLDIPKLTYVVNYEIPTDANTYMHRAGRTGRMQQEGKVVSLGNDHDLRKLKKLLDGEVTVDRVYFAGYHLSKEKPVKKEKAEDKDKPAVIEQPVKKKKKSKKKNKN…
LPJCKDFM_00801 1,4-beta-N-acetylmuramidase	MGQKKHFQHPATLPALLILLAAIISLLAYGLYNYASQTTLPKGASQSAVGLKVSQADFDLSRLEKGGLSFVYLPVDQNFAARREQVAKTKLAYGSIIEVQGEKNAAKQLSRGKRLAAGHWGALPILLDSGQDDPSAANLTAMSKLAYSLVKSHEIMVNAPVKYKKLFPAGCKFLATSASAPSELDYCFWRYTEKGHVAGVSGIGCKNVMYAYIGTSQQYKEKYGQLAQ
LPJCKDFM_00802 amino acid permease	MKKQISFGQALATVIGSVIGAGVFFKIGSISQSTGSASATILVWLLAGVISICSGLTVSEIAAALNVHGAIEYLDYSYGNIWGFLFGWAEMTVYFPAQIAALASIFGQQFVVLAGLPASGSKWIAAGVVLLLFLINMLGTKASAWMQSVITVIKLIPLFLIIVFAIIRPQVSVSLWPVTVDSSVGWLAGISQGLLSALFAFEGWIVVTNLAKEMKNPKKDLAWAIILGLSLVTVVYVLVNYAFMAVLPFDKIIGNDNTAYYASLKLFGQAGGKIVTVGILLSVYGACNGFMLTGMRTPYILAQANRLPGSEKLAKTSVRSGVPVFSALLINTIALIMISLGNFEILTDMLVFVMWTFTTLLSMAVILLRKREPNLARPFMTPAYPVIPLISIIGGLFII…
LPJCKDFM_00803 hypoxanthine phosphoribosyltransferase	MKSIHDAVDHKLYSEEDIAEMTKRLGQQLTKDYAGKRVLVVGALKGAIFFLTDLLREMDLACDIDFIDVSSYGNGTESSGKITVTHDLEADVTGRDVLIVEDIVDTGLTLKFMKDELLSRGANSVKCCVLLNKTARRTTEVDVEYYGTHVGNEFVIGYGMDFAGLYRNLPYIGVIKPEVVEGLSSKHEHD
LPJCKDFM_00804 hemolysin family protein	MTTTQIWINLLAIGVIFVFASFFVAAEFALVQVRPSQLEDMIANGQGNVKKLKRALHMSQNLNEYLSTTQVGTTLVGVILGWFGADTIASIFERLLSLTPMSKNLVNSVGALVGVIALTYLEVVLTEVVPKNIAIDAPVKMLMWIVNPLQLFHTLVYPFVWLLNVSSSGILKMLGFNPADEENQVYSQSEIIRLSKNAVHGGALDKEDLTYMERAFQLNDKTAKDIMTDRTRLTVLDASENIKTALDKYLEDGYSRFPVVRENDKDDVVGYVYAYDIVQQSRIDDRVPVTRINRTIITVPESMPIQDILRLMISKHTPIVLVVDEYGGTSGIVTDKDIYEELFGSVKDEIDDVSDDYIIKDAEGNIRVSGKTTLYDFERYFHQNLKSFQNSDIITIGGY…
LPJCKDFM_00805 sortase	MKKGDVFYVHNLGQTLAYKVDQIKVIKPTQVDQLKIVKGEDLCTLMTCTPYMINTHRLLVTGHRIPYDPKAEAKAKERIRNRLIWIIIAILLLVLAIIIFIWHKKRKKKKAKSDKEKGQE
LPJCKDFM_00806 phosphoketolase family protein	MTADYDSKEYLKSVDAWWRAANYLSVGQLFLLKNPLLKEELTADDVKIKPVGHWGTIAPQNFIYAHLNRVIKKYDLNMFYIEGSGHGGQVMVSNSYLDGSYSEIYPEISQDEVGMTKLFKRFSFPGGVASHAAPETPGSIHEGGELGYTLSHATGAILDNPDVIAAAEIGDGEAETGPLAASWFSNRFINPVKDGAVLPILQVNGFKISNPTITARMSDEELTKYFEGMGWKPYFVSTFKGGRFDGMKDIDQIHEEMAKTLDAIIEDIKAIQKNARENGDESFAHWPLLIFQCPKGWTGPKADLDGNPIENSFRAHQIPLSVDQKHMDHKELLLDWLKSYKPEELFDETGYPTDLVLQNAVHGDQRMAMNPVTNGGINPKRLNLPDWRDFAFEVGKPGS…
LPJCKDFM_00807 GntR family transcriptional regulator	MADYVYRTVMHDIKRRILAGEYEGMRLPDERSLAEQYQVSRSSMKRALELLALQGIVFKKRGSGTFINPLYLKNQAMFRYEGSNLGLTDSFLAPGKKQGIKLLEFKVVKASPETAQDLFLSENDFVYQFKRLRLLDGQPFLIEEGFVPIKILPELKEEILQGSLFNYLEDAQNKAVTRSYLTITVSPSSAEDQEALQLKATEPVGVMDGIFFLDDGTPFEVSSMRVHYKYMRFNSFVNLN
LPJCKDFM_00808 nucleoside hydrolase	MNKKPLIISTDPGIDDAVCLTIALFAKELDVKLIVPTWGNVSLEKTLNNTLRLQAFLGTKVPVVAGAKLPLVKEAIDASEVHGVSGMDGFDFPEADQSLLVEGLAATKIHEVVSQSPEKVTLMQIGPATDFALYFRQYPEDLDKIDRLYIMGGALGRGNYGPYDEYNVSGDPEAAKIVFDLGAKGLDIYVAPLEVGNQAFVDAASLEEIKALGRVGEMIYGLNSQYELNDADADAGKRIYDALTAAMLLAPDLFEVKEAYVAVDTKGPYTYGASVMDFEGFFGQKANAKIAVKVDRQAFKDWFLAAIAQAK
LPJCKDFM_00809 ribose-5-phosphate isomerase RpiA	MDQAKQDELKKAAAKKAAAFVEDGMVLGVGTGSTVKFFIDELGKKKAAGLTLKAVVTTSSRSQKQLEGYGFTVSPLSEVDQVDLTVDGADRVDKQLNGIKGGGAALTLEKNVAVNSKKNVWIVDESKVVDHLSGFALPVEVLPISCMQVEKRLADEGLKPEFRLTEDGQRLKTHYGNYILDLKLDRIPVPSGLADYLDHTVGVVEHGLFLNICDQVIIARDNGEIEVRSC
LPJCKDFM_00810 ribulose-phosphate 3-epimerase	MIIAPSILNADNLHLGQQIQEAADSGIRRFHIDVMDGHFVPNLSYGPQLVSDFKKQFPDLTAEVHLMSNNLPDLLPAFVKAGSDLIEIHYEADYPNRIDHWLDYLKENGVSCGLVLSPDIDIKVLERYKDKLDQVLLMTVYPGFGGQKFMEEAADRIKAARAILPDLPIEVDGGINAQTAEIAKEAGADVFVAGSYIFGRDSVAKQVAELTSILEK
LPJCKDFM_00811 ribokinase	MQKIVVIGSSNVDTTLHVENFPKPGETINAHKVSEAGGGKGANQAVAAAKSGAETIFISRVGEDSYGSWMKEQLAGYGVKTDYVLPTAGVKTGHAYITLNAEGQNDIIIDHGANYGLTEADVLAAKDVIEAADCIIAQLETPLEATTAAFKLAKAAGKVTILNPAPAIKDLPADLLAVTDLITPNETESALLTSLPVAEEADLEKNAAKLHELGVKHVIITYGSKGAYLSSPVSTGLVPAFKVKAVDTTAAGDTFLGFLAGSLASDFCNLHEAARFANRASSLAVQKMGAQPSIPDRASVASALAE
LPJCKDFM_00812 hypothetical protein	MKIEEVLAKQLLAEDPSIERFEEDFYGDFYDYFVNFLKFKCLSQGKDLASLEKQKLVLYLDLFNSQDFPGRKAYRYKLVFDSQLNFLAAESDFTLSALCRDLRGRVDQLSDYEAVRSQALASLAERFDSKNPDPNTRIQNFNVVLADLYDRYNLSRFKTAYQLVG
LPJCKDFM_00813 hypothetical protein	MSKKLTLYLLPPVLLVAIFMIVDFAGGQHNLWMSAVATLAWWLFSFASDHLAKGWQKVVFLACVGFLLLAAGLCIYIKLNS
LPJCKDFM_00814 hypothetical protein	MILRSYNEKTSKYISVALFSATLLSITAPVVTETVDAATIHTVFEKSKQSSISQQDETVENKLAAEDVDAVVEVLKSEYPDLSEDYLREIVNNQRHGNYSLPSEPQPSSTRSRSAMLSKSNWKGITVSQMGAAIDAAIIGASGGAASLGVKFAIKKIGKEAAKKVIVKAIQAIVGGAAGKVTSTVVGKALDYAGSPGYYIAKYWDAHDKYSKNGRINF
LPJCKDFM_00815 hypothetical protein	MLTNQRQVPSALVTASRYLNRWLEEFPDGHFYIYGHSLGAINAEYALANCRFPDQIAAAYLYEGTNIWRFLTHKERQLVAQLRGRINTYVDIYDPVTLGYTASKRTVGKLHYVDSLSMNPVKQHMWGGYRFDQVGNLLEKEVDQRFLDSSKMQQAFLRRPDGWPII
LPJCKDFM_00816 hypothetical protein	MINEELTDLDRVELTKLSYEAMNVGERVVVAGKKIGQLTRDVYAKDGMQAFFCRKQQ
LPJCKDFM_00817 hypothetical protein	MEKDCHEIETFKIDQMFIGDSQEELIKQGEGRRKEYPIAAISTFNPVKRDVFQLIKLTEEKMITELLGMRHKRMMQNPFSYFRATAGIMEKDLRQFPDGQSHIPVIICGDSHLTNFGFFASPERQLLFGLNDFDEARIGNWEFDLKRLLTSVVLTGRINGYPKEQLDGILAESVHSYRQGIMYANSLPLLDRFNLSYSVDDLLGQMTDNEQMKRVLLKVADRAPKNNSDAVVKKFTEKTEDGRLRFKENPPRARRVSQKVYVELMAGLEDYQKSVTDDIRVLLINYEVTDIIRYSVGVGSWGTRCYLALLTGKDGSHLVLQIKEALPLRYNLSALTVEESQAQGKGEGKRIITAQRVLQTYHDPFLGAMEAGGRSFYVRQFRDMKDSIDPLNLDQESFS…
LPJCKDFM_00818 RNA degradosome polyphosphate kinase	MTIAKNKKKFTDPSYYANRELSWLDFNDRCLDEARNPDEPLLERANFLGITQSNVDEFYMVRVASLSKLVAAGVKSHDASGLTPLEQLTAINHKEHEVVEKRYSTYSRSLLPLLRKNGINILESDELSEDQEEYIRRYFSNELYPVLTPMADDQSRPFPFINNDSLNIALRLKDRESGEHKFATVRVPNIFSRLVKLPDGDNDFIMLEDIIKVFADRLFDGYEIRQAACYRVTRDMDLDVSESDTSDFLLAVKKQLEDREHGHVTRLEVESSMNTKLLKHLIKRLNVDEGSVFSINGPIDLTFLKKLPGMVEGHEDLRYKPMQAFVDPSLRGDHNIFDSIREKDYLVQHPYDSFDAVLNFVKQAAKDPDVLAIKMTLYRVSGNSPIIKYLGQAAKAGKQ…
LPJCKDFM_00819 HD domain-containing protein	MSKRQFGLIYISSYQARLFIVDLKKLAIIEQLSSAQFVQGGKKFEVYENELPRLTDALIGFKRKIAEYGIDNYKVYGNRQLLDKISARYLADQIKVRTGLEIEWLNGAQIAYYKIIAGMALPQFTELADDEFTYLLSMGSAMLNLTLFKGQHYLSTWNFAMGPEEIEEMAAMTRDTPSDPIDIIGDYISRKLVSFKTIEKPTGKARIIIQHVSGRGEQSLRPQEKARVIDLKQFAGVYSDFREAPDQYLMEKYELDTDSLARMKPTIVLINQLVKIIKPHTMTLTQSSAITGLMIQEAARLKYRPDEYSTIVLTATKNIACRYESGGQHVNLSTKFALHIFDRLAHAGMVDRRDRQLLEIAARLHDIGNFVNFHNHYEHAAYIVGANQIIGLSDRKNEM…
LPJCKDFM_00820 transporter substrate-binding domain-containing protein	MARKLRELTAFMAVLLLSLVFTACSHSQSSSTYDRVKQTNTITWGMRADTRLFSMMDVDSGKATGFEVDLARAITKRILGPKGKMKIEYISEKSRTMDLKIGNVDAVMATMTNTPDRRKIINFSDTYFMAGETLIVPKKSKLNSIKDFNNSKYSIAAVKGSTADSDVHKYAPKARVIFYDDYGSCYNALKAGKANAMVSDNAVLAGLISDDKDKFKMLPDTFTVEPYGIGIKKGEDKFTAEVNQALKVLRKNGTYARLMKKWFNGVPGFNIKSSSRLKASE
LPJCKDFM_00821 amino acid ABC transporter permease	MENLTEALSWINLRFLLQGFWVTIEVSVISIILSFLIGLALGLIRFTRIDAKTTRISKVVGGIIDIIRNLPLLLIIFFSYFGLPVMGIRVDAFQASVIAMVVFESAMIAEVVRSGIMAVDPGQMEGARSNGMTYMQAMTHVVLPQALTKMIPALLSQFVSLIKDTSLATIIVLPELLYHAEIIYNQNTNYMIPMYLAVAVMYFIICFALSSFANYLSKRIKY
LPJCKDFM_00822 amino acid ABC transporter permease	MLSLLGANWSTFLLGFWNTILCSLISLFFSLIIGSGFAILETVPNKFWRGVAKVYVEIFRNIPLLVVTMVFYLVLPTYTPLKLTGFQAGTIGLSIYSSAFIAETVRSGIQSVGTGQMEGARSNGMTYWQAMRYVILPQAFRIVIPPLGNQFVNLIKNSSILAFVAGFDLMYQGDIVASNTFQTIPSYVLVSLFYLVLTLPLSYYMQYLEKKGV
LPJCKDFM_00823 glutamate ABC transporter substrate-binding protein	MKHTKLFRKVASLLFLLLTTVSLSACAVESDNSVRVYNHVKSSKTITWGVKFDTSLFGIKSVKTNKLEGFEIDLARLLTKEILGKDGKAKFIEVTAQTKIPQLKNNNLDAVLATMTITDERKKSVDFSTPYFKAGTSLMTKTSSPIKSIKDLNHKGRVAIVVKGTTAADDIARLAPKVKISHYNDYGACTNALLAGQGDAVATDNGILAGIAEQHKSLHLVGGTVAVEPYGIAVEKGQTKMLEAINKALKEAKADGSYHKLVKKWFGNIPGFSVKEAEY
LPJCKDFM_00824 amino acid ABC transporter ATP-binding protein	MTAIIEFKKVNKFYGDYHALKDVNLSIDEGEVVSIIGPSGAGKSTLIRTMNGLEGISSGVLVVDGYDLGDKKTDLNKIRRNVGMVFQHFNLYENHTVLENVMLAPRIVLHRDEKENREIAEKLLKQVGLLDKEDSYPRQLSGGQKQRVAIARSLAMKPKVLLFDEPTSALDPEMIQDVLDVMQSIAAEGMTMVVVTHEMGFAREVSDRVIFFDQGQVLEDSHNPKDFFEHPRNLRAQEFLSKVIYH
LPJCKDFM_00825 uridine kinase	MSKKQHHVIIGIAGGSGSGKTTIAHELYDQFKNDRIRIITEDSYYKNHPEMSMAERNKINFDHPDAFDTELLISQLQDLLNGKAIEMPIYDFTTHLRSPETVHVEPADIIILEGILVLASEQLRNLMDIKIFVDTDDDIRLIRRQRRDMAERGRSFDSIIDQYLATVKPSYHQFVEPSKRYANIIVPEGGANDVALDMLTTKVRDILRRNDLAEKETK
LPJCKDFM_00826 uridine kinase	MAKQKPLVIGIAGGSGSGKTTVSKEISKRLPADRVLILTEDAYYNDNSALSMDERKKINYDHPNAYDTDLLIEQLQDLLDGKAIEMPTYNFNILSRAKDTIHVEPADIIILEGILVLASEELRKFMDIKLFVDADDDIRFIRRLQRDTQERGRSIDWIISQYLATVKPSYNQFVEPCKKYADIIIPQGGENQVAIDMVSYKLLSIING
LPJCKDFM_00827 hypothetical protein	MTHLILSRPKKMNRAYWSTVGLLLALMLLTAWIGLHTFAYLNL
LPJCKDFM_00828 ECF transporter S component	MLRRESKWNVKAIILMALIGIIMGVIYTYVVNPIYNSVELALSLVGLGPLAGQICAGLWYMAAPLAMYFVPTFGSGIVGETLAATVEMAFGGQWGAMTILQGLVQGACNEIGFFPKKENYDRFGWGSLITGAVCCAVAGYVMSYLTYGWSAYKPALLIEMFIACIISSIAFDAVLVKLITKLFDRVMAK
LPJCKDFM_00829 M42 family peptidase	MEKAAEIQMLKDFSNANATSGFENEFVDLFTKTVKDYADLEVDGMLNVYASKKQNTGKRPVIQLDAHSDAVGFLTQAIRPNGLIKFVTLGGWNNVVLPALKVKVRNRDGEYIPGVVALKPPHFMSEAERKSVPQVADLSIDIGSSSREETINDYKIDTGCPIFVDVDCEYNEKTGLFFGKDFDDRFGAAAMADILENLKDEEVNFDLVAALSSQEEVGLRGAYVTARKIKPDLCLVLESCPADDTFEPDWLSQTGLKRGPMLRDMDVTFLPNPKFQQYACDLADKNGIPYTRSVRTGGGQDGAAIYYENGAPTIVIGIPVRYEHSPYCFSSYKDYKAAVDLALAIIRDIDKEKLESFKSFN
LPJCKDFM_00830 C69 family dipeptidase	MQKPAECTTILIGKDATIDGSTMIARSEDGGSTIIPEAFIAVNPKEQPKHYKAVISGQEIDDEDLLPNPLRYTSAPDASGKNGIWAAAGINDATVAMTATETITTNSRIQGIDPLVEEGGLGEEDFVTLTLPYIHSAREGVKRLGYLVEKYGTYEMNGSAFADHDEVWYIETIGGHHWAARRIPDDAYVAAPNRLNIDFFDFNDEENFMCSSDLLDIINEYHLNPDYQGYNLRHIFGSSTIKDAHYNNPRAWYIHRYFDPEWEGEPGDQDQPFITYAKKKISPEDIKFLESSHYQDTKYDAYSTTNTEAEKKLFRPIGINRNFETHILQIRNDVEEGIAGVQWLAFGPNTFNCFVPFYTNVTTTPASFQTGPDFDLTKIFWLNKLNAQLGDTNYKVYSA…
LPJCKDFM_00831 glutamate racemase	MSKEYADRPIGVFDSGQGGLTVLSRLVDLMPNEDYVFYGDSANAPYGVKSKEEVYQLAKRVVDELIDKHQVKAAMIACNTATSAAADCLRREYSLPIIGIEPAVKPAAEENPGRQVVAMATPLTLEQDKFNQLVAECAEPGQVVKVPAPKLVELIEKGQTDSPAIYQYLEELLAPYAGKAAGVVLGCTHFPFAKQAIQEILGPQAKVYDGAIGAAAEVKRQLASRDELNASSQPGQILFENSAPAGADLSKRLYALYRQKH
LPJCKDFM_00832 Bax inhibitor-1 family protein	MFNVSPEQERRHIVDDSALNGFLTKMYSIMGLAVLVSALTAYLTLTVFSGSLLPILTNRVFLWVLLLLPLILSVGISFKATRKPTTAFFMLMAIAVVYGLEFSLLAFAYTGAQIGGAFISASAVFIGMAAYGSVTKKNLDTIGAYASAAIWGLIVASLVNMFLKSTPASFIFSIIGVIIFTILTAWDAQKMKSIYASYGDQLPELGLAVNGALMLYLDFINLFLQFLRIFGIADNDN
LPJCKDFM_00833 MFS transporter	MQKQPVWKRNLQVSTVSVFLAGIAFSEITPFLSLYIDTLGKFSHQQLSFWSGIVFSAVYVVAALVSPIWGKLADKKGRKPMILRASLGMAVVFTCMGLAQNVWQLLFLRGMQGVFAGFISNSNALIASETPKNKSGKALGIMISAQTGGQLLGPFAGGALSQAFSYRVTFFITGALLFTCFILSVFFIHEDDFVPVESKQRGSSKDTMKQFKSGQLILGLLLTTLIIQAANNSINPIVSLYVRSLMHNSGQVVLVSGVIAALPGIATVAAASYFGGLGDRIGTHKIILGGLIGSIILFFLTAFVRNTVELGVCRFLVGFTDACLFPQVQTMLTKHSPTELTSRVFSWNQSAMYVGNIFGPLLGSTVSAHFGYSAVFLVTSGIVVINLLLYRTNILKNIA
LPJCKDFM_00834 C40 family peptidase	MGNARWIKFMGAAALFFGGLGLGGQSANAQVKGHLSKVQVVKKAPVWTNYKKGKKTHKYLKKGTVKKVKASATDKKHKVWLKIGNKKWIASKYTVVLTTTKQTAAKKPTNPVLNTNQLTQAASSQAPVGSSWRQNAVVALAKEQVGKAYVWGATGPSSFDCSGLVQWVYKTAIGQTVSRTTYTQVEEGVAVPVSTASLQPGDLLFWGDVAVPYHVAIYVGNGQYVSAADEQQGVILATISSYFWPSTARRIL
LPJCKDFM_00835 NlpC/P60 family protein	MKKSNMIKFSAAALTFLGISATGVKPVKQPAQAASKRIKVISKQCVTVWTNYQKGRHVATHLKKDSSHFVYQTATDSMGNLWYRIGKKEWVMAKYFNQVKSAKKAVKAKKTKVKSKKTKTVKKARSAASLAASWPAPMGSEARAKAVVSLAKQQVGKAYVKGSKGPNAFDNASLVAYVYKQAAGVNTGSSTKSQVKKGIAVDPSSGFAEGDLLFWGSKNKPYNVAIYVGDGKYVTAAGDQQGVVQASLSTYFWPSRARRVL
LPJCKDFM_00836 GTPase HflX	MIDNQTHSVKAYLAGVNLDDPNFDYSMTELANLAEANNFTVVGSSQQKAENIVASSYLGKGKVAEIKDLAQGLGASVLIVNDELTPVQIRNLEHMTKLRVIDRTELILEIFSSRARTKQAKLQVQLARLQYKLPRLHPSENNLDQQHGSGGSTGGGFANRGAGESKLEMNRRTIGKQISAIKHELKEISGQEEIKAARRNQSQLPKVAFVGYTNAGKSTTMNGLLNAFGAGNEDKQVMAKDMLFATLDTSVRRIDLDGFSFILSDTVGFVSKLPHKLVDSFKATLQEAKDADLLINVVDAADPNMNQMIKTTLEVLDEIGVKDLPMITAYNKADLTDRNYPQIEGGDLLYSAVDPASIQALAKLITTRLFSNYQITDLRLPLTAGKDLAYLHQHSRVLK…
LPJCKDFM_00837 LCP family protein	MNEPDQSRVHHHHHHHRHHRRRKRHIGRWIAGIVGVLLLAVLLVIGYAYKNTRDAATTMYTPVSKSTKSNKDRSSLDKILEAKKPVNLLILGTDTGSEGRSVKNYHGLTDLMMFVTVSPSKKQTRVTTIARDSKVNLPDYPEVSPIKLNSAYSLGGVSETIKTLDKYYSVPIDGYVLVNWASTMKIITKMGGVDVISPLTFDNMGYSFKKGQMYHISGKKALAFVQLRHGDPRQDYGRQERERLVMMAAIKKSVSYKTILNSSFMQSLGDSMQTDLSLNDMIKLAMNYQGATDNIKSDYAQGKSSSVNNQRFGNMEVEIMSTKERQRISNNIRQTLGIKNVNVYKEDN
LPJCKDFM_00838 hypothetical protein	MSAEQQNNEEVTIDLRRLFILIRKHIISILIWMIGLGLIAYGVSEYVLVPKYTASTQLLVNRKSTDANQAYANQQADINAVTTYKDIITSNVILKGASKYLANPVTLVKKATPAKKAVYKTNDDGTRTLVKKAVKAKPAVYKRESKSYSISPSELASAVSVTTTTSSQVLTLSATAETPAKAQAIANAVAKEFKEQIPKIMDVNNVTIVAEAPKGTKSFPKVSLITAIGVLAGLVISLLIIIIKDLSDTTVREDSFMTNELGLTNLGEIVSITMPKDWTFTAKTAEKRGSSRRRV
LPJCKDFM_00839 polysaccharide biosynthesis tyrosine autokinase	MALFRKRKQLDSETMKNGAKLITLANPQSVISEQFRNIRTNINFMNVDKEVKTIAFTSAMASAGKSTVSANVSITMAQAGKKTILIDADLRRPTLHSTFNVSNSNGLTTLLTSRAKEMDPNSVIRESGVENLSILTAGPIPPNPSELLSSKHMLDLIEVLKQEYDMVVIDLAPILDAAETQQLTSSLDGTILVVRQAHSQKSAVKRAVELLKLTKSPILGYVMNDVNADGDDGYGYGYGYGYGYGYGEEEEKKGLFGRKK
LPJCKDFM_00840 exopolysaccharide biosynthesis protein	MPVVDLHCHILPGIDDGSKSWEVSLKLARAAVADGVTHALCTPHTLNGRYTNHKQDVIKLTEEFQDRIDQAGIPLTVFPGHEVRLSGGLTEALDNDDILFCDEDGHYMLLELPSNEVPHYTKNMVYELTRIGITPIVVHPERNKEILANPQKLQEFLEMGVLVQITASSYTGLFGKEIEDSSREFIKAGQCAFFASDAHDLPRRQYQLSEALDKLAKEFGEDKKQEYLNNAQAVINGDPVYLNWQPLPKKRKKFLGLF
LPJCKDFM_00841 sugar transferase	MDMGYSSSPAYVKQSKVKGRPLYHGIKRLFDFLASLVALILLSPLFLWLAIKIHGEDDGPVFYSQIRIGKDEKPFRIYKFRSMVVNAEKLKQDLLEQNEVEGAMFKMHDDPRITKIGKFIRAHSLDELPQLWNVLIGNMSLVGPRPPLPDEVELYTDYDKQRLLVKPGCSGLWQATSRNAADFADMVQLDIEYINRSGVFFDLWIIFKTIGVIFHPNGMYEE
LPJCKDFM_00842 UDP-N-acetylglucosamine--LPS N-acetylglucosamine transferase	MSKENIKVCLVGSSGGHLTHLYMLKPFWQNKDRFWVTFDKEDARSKLKGERFYPCYYPTNRNLKNLIKNTFLAIKVLRKEKPDLIISSGAAVAAPFFYIGKMMGAKLVYIEVFDRYNKPTVTGKLVYPITDKFIVEWEEMKQVYPKAINLGSIF
LPJCKDFM_00843 glycosyltransferase	MIFVTVGTHEQPFNRLIEKMDELVEKGEIKEKVVVQYGFSTYEAKHCEMHKMMSFDEMQQTFKDARIVITHGGPSSFVEALQYGKVPIVVPRQLEFNEHVNNHQVDFTKLIAKRMNNIIPVYDIDDLGKTIVNYDTIVKTKNTGESSNNKKFNADLGRIVDQLMQGDIF
LPJCKDFM_00844 glycosyl transferase	MIPKIIHYCWFGNSELPDIVKDCISSWKKYCPEYEIKRWDESNYDVNKNAYTKEAYKNKKWAFLTDYVRLDVLYNEGGVYMDTDVKLIRSLDSLINKGPFMSFEKRGRVNTGVGFACEAGNPIVKENKDYYENNSFADKNGNFEPEICVKITTKILIRHGLNYKENVVQKVDGLTVYSSDYFSPKKLGTDKITLTNNTVGIHLFASSWYTGSKVTRKVKYCLIPFKEFVKYKILSRKLYE
LPJCKDFM_00845 alpha-1,2-fucosyltransferase	MIYVEMDGRCGNQLFHYAVARYVQLATGDKQLCINFNKIFDKKLPKEGWVDYLKDFNTVQYNYYTKPGTVLKNESNFIQKLVIGLKAVQIKFTSRRSRQERAMLAQSGQKLLNSVGVYWVREGVEKIWPSKRKKSIISGVCESNFIYEIQKILQDEIVPKYPVDDKNKDLINLIDNSNSVCISVRRGDFFTDTNQKKYGVCSPEYYIRAKKFFDDKQIDNTMFFCFSDDIEWCKEKLNFKGANIVFVSQDMPVYETLRLMAHCKNFVLSNSTFSWWGQFLSKNNDKVVVSPSRWNNEGYDSDLISDDWVLIDA
LPJCKDFM_00846 glycosyltransferase family 2 protein	MLTEERKKVLGGVVTYNPEILRLRENLESLTKQLDTIYIFDNGSKNLDDIERLLDSFSNNFKLHKAPKNMGIAYALKEIMNYAQKEKYDWVLSVDQDSVLNEKLVDEYMSALSSYHGNDIGMLTCLIKDRNFKDESVEKQKEALKEVPICITSASLTNIKNYFLTDGYDENLFIDLVDTDICLSLRERGFKILRLNFLGIFHEIGHGENKKILWKNVIVHHSSVFREYYMSRNTVILNRKHPQLYPKSTMVKGLIHNLLIITLFEEGKKERLHNFHKGWTRGLIMSRKRPK
LPJCKDFM_00847 glycosyltransferase family 2 protein	MSIGVIVVTFNRLNMLKVALKSFEEQTCKPGYIVVVNNASTDKTPEYLDGWKKDQKNYKRYVITTEKNLGGSGGFYTGLEFAQKLNCDWIWVSDDDAFPEHDALENAQNYLKNRDTSNISAICGEVINQGKIDTAHRRNYERRGLNIVTTDIPVEYYSKKEFEITAFSYVGAIINKEKLKEVGLTLKDYFIWYDDTEHSLRLHKVGKIICVPSVKVHHDAGKGSTDLNWKFYYGIRNKADMYRRHFPKKCYYYYCYGSLIKASINDLLGTHREYNKVTRKAIYDAMHNKFGVDALYKPGWKPQNR
LPJCKDFM_00848 UDP-galactopyranose mutase	MSKYLVVGAGLFGAVFAREAAKRGHEVTVIEKRDHVAGNIYTKEIDGIQVHQYGAHIFHTSNKDVWEYVQQFAEFNRYTNSPVANYKGKMYNLPFNMNTFTQMWGVRTPQEAMDKINEQRAEMAGKTPQNLEEQAISLIGRDIYEKLIKGYTEKQWGRKATELPAFIIKRVPVRLIYDNNYFNDDYQGIPKGGYTKLVENMLKHDKITVELDTDFFAKKDEYLQKFDKVVYTGPIDEFFDYKLGELEYRSLRFETEEKDVGNYQGNAVINYTDAETPYTRVIEHKHFEFGKGDPAKTIITREYPADWHKGDEPYYPVNNDRNNDLYAQYKEMADKEDAKVIFGGRLGQYKYYNMDQVIAAALEAVNDEFGK
LPJCKDFM_00849 flippase	MRVVKNYLYNVGYQVLAIIVPLITSYYVSRVLSPEGVGANAFTNSIIQYFMLLANIGIGYYGNREIAYVRDNKQKMAATFWEIQIVKTVMTVVAYLSFVVFMAFYSGNKTYMWAQSINLLAVAFDISWLYQGVEDFKRTVLRNTFVKITSMIAIFIFIKSPKDVALYIIVLALSTLLGNLTLWPHAVNNYGHVDRGTKLNPWRHFVPMVTMFVPQIATQLYVQLNRTMLGLMVDQKASGFYQYSDSLIKLILAFVTATGIVMLPHVANAFAQHDMEKVHKMLYKSFDFVSALAYPMMFGIAGVSMTLAPLYYSSKYAPVGPAMLIESIVILMIGWSNVIGTQYLLPVNRVKDFTTSVTVGAVVNIIMNFPLIHLWGLNGAMWSTFLSEILVTAYQLFVV…
LPJCKDFM_00850 hypothetical protein	MKETVKIKFDNILLVIYSCIVVIGNFLFAYINTTLIGRAYQISIVLFFVLVMCLKKLTLEQWLITILGISSALICWKNGGPNYYLYFVILMIAGSTLNPKRILKYTALITFLSLATIFLLCKFGKIVDIVFYSHDTYRHAFGMLHPLNFAATSLMAIMSFSMAIFSNKKNWQYAVIIIIWILFLDQWCNARNDEIALLILAITFLFDLDKIPSIKKILSVVLIFADVMAVIAIFITKIVPYGTNIYDHINYSMSNRLYLQSILFNNYGLKLFGQNIPQLGLGGQTATNIRNYFYIDSSYTRLAFMGGIVLFVIAMYVVNRFVYKLLKLGLYRQAVVLLLLMFNAVAEDTYTSLGINTIIVVLLSSEQLLRSSFAVGADSTSKKLLLNLKPS
LPJCKDFM_00851 hypothetical protein	MTEHPIVPLELPKDRIRPKNRPGKNRLVLNLKSNVVELSFYSDATNELMIEVVDRFLNHD
LPJCKDFM_00852 IS66 family insertion sequence element accessory protein TnpB	MINLAELGRVFIVCGNTDMRRGIDSLAYIVKKNFNLDLFSGCVFLFCGSRRDRFKALYWDGQGFWMLYKHFENGKLAWPSNEDEARELSDEQVMRLM
LPJCKDFM_00853 EVE domain-containing protein	MLDKIRFDDLVEEYQKDFEYRIHSDHSLWLAIACFQNNWSLDDQDFESMFADVVQNLGNILNLNTFTFDSDALLELIERSTKIVHAMMVDLFDENQDTVIRIKNFEQQANELLDGDYALDEETVSMLLCLNSPDKYSVFNLRGCQRLASWLKLDYEFEQQATAKNLQNWLILAQEIIERLSDNQLLLDKYMYYLEWDTEEEPNYLYYLCDKLGNDFQWSTEKDSQLLVVASDICNYLAQHRNLTLTIGQKQYWWLNANPSFWNLSDLKVGEERYYTLYSESGYKRRVFQHFLDAKVGDKIIGYESYPSRNVVALMEISRASDGEAVFFKKIEEFEHPVAYKDLRQCPELKDLEVFISLTGSLFKVTEDEFNFIMDKVREHNPVAYTKENFLSEVYMPEA…
LPJCKDFM_00854 5-methylcytosine-specific restriction endonuclease system specificity protein McrC	MIKDKSIFIKNVYYMLSYAFGNLHETEYKNIAKESFDNLDNLFATILAKGIGKQLKQGLYREYVACHDNLPTVRGKIDLVETVRNQLACRKLVACDFDELSANNLYNQILKSTALQLARSKKADKKYLDQLKKELVFFGEIDMVDLSKVSWHKLRFHRYNQSYRLLLGLCELMTEGKIMTTEQGIIRLTDFADDQRMSHLYEKFILEYYAQEYGQKYRGFTAKAAMIPWQLDDGNKNLLPVMKSDVLLSYGGRKLVLDAKYYAHSLQSNFDTKTIHSANLYQIFAYVKNLAVMRRDDMVAGMLLYARTDEEIVPDEDYQMSGNRISVKTLDLGQEFPVIKEQLDKIVTEYFTELG
LPJCKDFM_00855 hypothetical protein	MEADVESNIDRLDWEEIIAQVFYSAELNRDFYKSVYSSQKEIDVIGEISRHIAVLLRKIIKEEGMTDNHRASNFVTVFSIGLTYTMIDNLLSHHPLDYDVIADRVNSALHFTLSNHTSEE
LPJCKDFM_00856 membrane protein	MRIFMAVLWPILLVASAAMTTISYRKKKSGKADKDYYSVRGWGCLAFMSLLGVMMSYLPLGISSIGGCLFIASFVLMYFAYSKKEHKLKVQKATAWLLLALSFVTVGVGSVAAEEYSPRTKVVVKYTGAKEYQQVKEKNAALISANKAALLAYAPLAKKVKKLEAQEKAEKEAAAKAKQEQEKQAAEAKKEAEAARKAAENQAAAASSASDSNTDDSADTSSDQRGDMNTADSQKIVGNVNSKIYHVPGQSGYRMNSSNAVYFNSEEEAQRAGYRRAKR
LPJCKDFM_00857 DNA/RNA non-specific endonuclease	MKKKRIIFAAGVVALLFAVTSTKPVDSQNYPKITVKTKRVNKYKDKIEDYESDNLTLEAETDLIKGKTEKAKEKLAKKPGSKTSQTTSTKETASAKSKQTDLASLTYSGQLSTEVNNNQPDFSQSDLSTSRGAWQTYGNLDRLNRATTANAMLNQSLMPTAKREPLHWDPTGWHNKRISSGWLYNRSHLIGYQLTGQNNNPKNLITGTEEMNVSGMLPYENEVADYLKGSSNNYVRYRVKPIFKGDELLARGVQMEAKSVGSNAVSFNVYVFNVQPGVVLNYSDGTSRVQN
LPJCKDFM_00858 hypothetical protein	MLFIFFCAFLEFLTAFSAASFVLWAVLLAYLGLAACLLFFSKLREYGPLIWTLSSGIIFTTLGCELLYVIHEEYGYLALRNICFQILSLILLALDICQG
LPJCKDFM_00859 aquaporin family protein	MTSDYYVGLGLYSVTFGVYVAGQFGSQGHLNPAVTIGFAAFGFFPWSQVMPYLLGQFLGAFVGAALVILHYYPHFKADEGNSVGIFATGPAINNPAFNFLSETIATFVFIFTLLNLGNFTQGLKPLIVGFLIMVVGQALGSTTGFALNPARDFSPRLAYAILPVPNKGGANWAYAWVPVLGPIAGGLLASSLQALLK
LPJCKDFM_00860 methyltransferase domain-containing protein	MTNYYTSGEFAKRAHVSVRTIRYYDQQNLLKPSARSKGGARRYSDADFAKLQQILLLKYLGFSLGEIRGLTLGASDRRRLLDSLQIQRRLVEERIEEMTAVEAAIDSTTQTLEAGKPVDRSRMLELLHRSTMTQSLKTQYQNATNISARIRLHRDYSMNKEGWFPWLFRQLDLTPGLKILEIGCGNGELWATSHDRLPEDCQVILTDISEGMLADTKKEIGEDSRFSYDRCDAAYLPFADEEFDLVVANHMLFYCDDIPQVLNEVRRVLKKGGRFCASTYSKRHMHEITDLVQEFNSQIVLSSVNLYDRFGLDNGEEILAPFFAQVTCQRYEDAIELGEAEPVISYILSCHGNQNALLLDRYQEFKQFVEDEVAGGFHINKDAGTFICRK
LPJCKDFM_00861 dTDP-glucose 4,6-dehydratase	MKIIVTGGAGFIGSNFVFYMMKKHPDYKIICLDKLTYAGNLSTLKDVMDKPNFRFVKLDICDREGVYKLFEEEHPDVVVNFAAESHVDRSIENPEIFLQTNIIGTSVLMDACRKYGIKRYHQVSTDEVYGDLPLDRPDLFFHEDTPLHTSSPYSSSKASADLLVGAYGRTYGLPVTISRCSNNYGSYQFPEKLIPLMIQRALDDKPLPVYGEGQNVRDWLYVEDHCKAIDLILEKGTVGEVYNIGGHNEMHNIDIVKLICYYLDKPYSLIEHVTDRKGHDQRYAIDPTKIHDELGWLPETMFKDGIKKTIQWYLDNKEWWENIISGDYQNYYQEMYGKKQVLDEK
LPJCKDFM_00862 glucose-1-phosphate thymidylyltransferase RfbA	MKGIILAGGSGTRLYPLTLVTSKQLLPVYDKPMIYYPLSTLMLAGIKDILVISTPADTPRFKELLGDGSQFGIKLSYEVQPSPDGLAQAFTLGEDFINGEPCAMVLGDNIFYGNGFTDMLENAAKDAQNGRATVFGYYVNDPERFGVVEFDKDGHAISIEEKPAQPKSNYAVTGLYFYPAGVSERAAQVKPSARGEVEITSLNEMYLNDNTLDVQLLGRGYAWLDTGTMQSLVDASNFVKMVEERTGVSISAPEEIAYVHGWIDEDKLMEAAKHYGKSPYGQHLKAVAEGKLKY
LPJCKDFM_00863 dTDP-4-dehydrorhamnose 3,5-epimerase	MGQIKVEKNVGGIEGLAVITPAVHGDDRGYFMETYNENDMKEAGFDINFVQDNQSSSTKGVLRGLHFQKHFPQCKLVRAVRGDVFDVAVDLRSDSKTYGKWYGVELTAENKKQFLIPEGFAHGFLVLSDVAEFCYKVNDFWHPNDEGGMAWNDPEIGIEWSQLVGEYPGSADASGYALEDGTKLTLSDRDQKWLGLKDTFKF
LPJCKDFM_00864 dTDP-4-dehydrorhamnose reductase	MKVFVTGVNGQLGHDVMNELAKRGYEGVGSDLASGYSGIADGSAVTTAPYVSSDITNAEGVKQAITEVNPDVIVHCAAWTAVDLAEDDDKVAAVRKVNTDGTQNIANVAKELDVPMVYISTDYVFDGQGTTPWDPDFKGYKPMNVYGETKLGGELAVSETLDKYFIVRIAWVFGLNGKNFIKTMLNVGKTHDEVKVVSDQIGTPTYTLDLARLLVDMIETDKYGYYHATNAELPETASGYDENGTKTGYISWYDFTKEIYRQAGYKTKVTPVTTEEYGLSKAVRPFNSRLDKSKLEKNGLKPLPTWPDAVHRYLEALKADGFFD
LPJCKDFM_00865 HigA family addiction module antitoxin	MPKSIKTPTVAEIINDEYLQPLGLSTTDLAQAIHVPAARIKDILQGSQEITADISLRLAKFFGVSDAYFLNLQSDIDLRDAKKHLSRDLSAIKPFTEVEVKNKESLN
LPJCKDFM_00866 peptide-methionine (R)-S-oxide reductase MsrB	MNEKADLKDRLTPMQYAVTQKAATEPPYTGEYDNFFEKGIYVDVVSGEALFSSLDKYDSGCGWPAFTKPLVKLTQRRDQSFGMERTEVRSRQADSHLGHVFTDGPLDKGGLRYCINSAALKFIPYDQLEEAGYGEYRQLFE
LPJCKDFM_00867 ABC transporter ATP-binding protein	MAGYLSSLSFLDLAGRLPASVAQGLFWGIVIDGQDVRGLPDFKRAPLIGRVFQDPMTGTAATMQIDENLALAARRGKRRGLKWKVTAKEREEYKEKLKVLNLGLEDRLTAKVGLLSGGQRQALTLLMATLVKPKVLLLDEHTAALDPKTAEKVLKATDRIVAEGKLTTIMVTHNMRDAIAHGNRLIMMNDGKVVLDIKGEEKKKLTVEKLLHQFEVVSGEEFASDKAILG
LPJCKDFM_00868 ABC transporter substrate-binding protein	MDAATKGFKEEVTKELGKSHVKFDTQNAQGDSSTATTICNNFASENEDLILANATASLQAASAATKSIPILGTAVTNYQVALNLKKFNGTVGGNISRTSDLAPLDKQEKMIKDFVPKAKKLGIKVPAGYKAYKN
LPJCKDFM_00869 YSIRK-type signal peptide-containing protein	MIIMSHKHDPNFNSKLNGKEKFGFRKLSIGLVAVALETSFFVGSGQLVHAADDTATETVVQQGNASDSSSADTSSSTTVEESTSSESTTETAPAEKTNSESTTEGTATPADEQKQAAVTSRQTVSTETADKQATELAKASASATETSIPELKDQFITYLNSLELKDPETGALLSLNPDGSGSFRDLVVKYLKSSSKVYKIGI
LPJCKDFM_00870 alpha,alpha-phosphotrehalase	MQNLGQKVIYQIYPKSFYDANGDGIGDLRGIIEKIDYIKKLNVDMIWFNPFYVSPQNDNGYDIANYREIDPLFGTMADFEELQAKLAGIGVGVMLDMVLNHCSTEHEWFKMALAGDEKYRKFFYLRPGKPDGSLPNNWQSKFGGPAWSKFGDTDLYYLHLYDPTQADLDWHNPEVRKELEDVVNFWRGKGVRGFRFDVINVIGKSEDLVDSTDPTEEKTLYTDTPVVHDYLKELNRTTFGQDEDSITVGEMSSTTIPNSVRYTNPKEKELSMVFAFHHLKVDYKDGEKWTKTPFDFMKLKGLLSSWQTGMTEGGGWNAVFWNNHDQPWALNRFGDPVHYREKSAEMLAATIHFLRGTPFIYQGEELGMVNPDYQSMDEYVDVESKNAYQELLDKGMSED…
LPJCKDFM_00871 trehalose operon repressor	MTAKQDMITQDLAGKIRHGIYPPKSFLPSENELANLYGASRNTVRKSLEDLTSLGLIQKIKGKGSIVLDFSRLSFPISRITTFNELNQSLGLKAETKLLEIKEVKKVPDDFSCDNTEPFIKVKRLRIIDGELDVLDVDYISTKYVKEISPSVAEHSLYDYFENDLGLKISYAVKDVSVQTVSEELAKMLELDPDRKAVLVKSMVYLEDTSLFQLTASYHNPNRFRFIDFARRSKI
LPJCKDFM_00872 beta-glucoside-specific PTS transporter subunit IIABC	MAKKDYSSLAKTIIANVGGKENINSLIHCITRLRFYLKDESKANDEVLKETDGVIDVMHASGQYQVVIGNAVTQVYDAVMAELGGLPEGGETAETKEDDGKNPVSKAFGNLIGFITGSMSPVVGVIAASGIIKGILALLTLPQLGALLNVKSTAYITVSAMADSAFYFLPILVGFAAAKKLNGDPIVAAVIGGVLTYPQLVTWGGQYKTMFSLGGFNFQFLNYTYSIFPMILAAWLAKKLEDWLRDHLPDYLQMIFTPMITILLVSAVTLMITGPVIQSVANGIADLINWTVSASGWIGGLLIGAFYQVLVIFGLHWGVVPLVAQQIAQSGQSSLNAIISVTMVSQGAAVLAVALKTKKKGTKTLGISAAVSAFCGVTEPAIYGINLRFKKVFISGLIG…
LPJCKDFM_00873 hypothetical protein	MQFTKQFEGTFAQVKEQIDKFVAEGGHIDAVITDHTGEKVTEDHTFSYKMRVIAICSEEES
LPJCKDFM_00874 hypothetical protein	MKNNRLMKNLGKATVAAALLATGVSPVLAATENKTEVKSNKTAVESSSKKTSSPESSKASSSSEASSSSKKAAKKSAKKRTKKAAKKSAKKSTKKAAKKSAKKSTKKAAKKSTKKSTKKAAKKSTKKAAKKSTKKSTKKATKKSTKKAAKKATKNTKKVAKTTKKSTKKAAKKASAKSTSASSTSSAK
LPJCKDFM_00875 CHASE domain-containing protein	MRTPIFIKKKGKKQFWGFAVVVMKIPQTVSSTAANLKSAGYSYELEKQVSSLNTSYK
LPJCKDFM_00876 LLM class flavin-dependent oxidoreductase	MFKQLRKANQNDYLLITATLILLVVFNLSLLSYVQGEQKAAERNQAQALETGFSRTLKGEIKNALTLSTTLKELVLASDGKVDNFSTVAQQPAAGA
LPJCKDFM_00877 NAD(P)-dependent glycerol-3-phosphate dehydrogenase	MAKIGVLGAGTWGMALARMLSNSGREVTVWSALPQEVDELSRTRRQKNLPGMVIPDEIKFTKEIAEACQDKDIILFAVPSVFVRSTAKTAAPFIPDGQIIVDVAKGIEPDTLLTLTEVIADELNKDGKHGNVHYVALSGPTHAEEVAKDLPTTIVSACEDQAVAEKVQDVFMNKNMRVYTNSDRLGVELCGALKNVIALASGICSGLGYGDNMRAALIIRGMAEIKRLGLKMGGKEDSFDGLAGMGDLIVTATSKESRNNNAGYLIGKGKSAEEAKKEVGMVVEGINAIPAALELADKYDVEMPIVFAVDAVVNRGADARETVDDLMLREKKSEMTK
LPJCKDFM_00878 helix-turn-helix transcriptional regulator	MEKNMIGKYLRDLRRRRGMSQQELALALGVSKQTISNWEVGRKVPRMKAVEKIANIFGVSRNSILAGLPVEMLAQEGQEDRRVVDLTDRDIRLTYLGQQVPREYIDIIEKLMRCDIAERDAQ
LPJCKDFM_00879 hypothetical protein	MKEKNWLTWLTVLALVVGFVAMGASIWLSAQAAKQTQRNSQLAGQLYQASRVKSQEASSVKKRLDKLASDNSSLKKKNSRLAKENQALKQANQDLSAASAAAGLKVWETEEKSGKLQLKIDNQTGQAVSDLLVLAVAANGRITLNSLPSYFPVGGAKPRYFYRKKVAIGGTEGSLTGAYAGSDMVCLFADASGVYWFKGNRGQIEKIGSQAHFKKLLRQISLNKLEESLLPVKKTKTEKRRK
LPJCKDFM_00880 DNA/RNA non-specific endonuclease	MKKAMQKLTALLLASASFLVASPAKASSLADRNYQGQKVITVNQNRPTFPKKALSTKKGAWQSYHKLDSLNRAGEADALLNKRLMPTKAREPLYWNPTAWHNKKIAGGWLYNRSHLIGYQLTGQNNNPKNLITGTRQLNDPGMLKYENQVASYIKSSSRHYIRYRVKPIFRGRELLARGVEMEAQSTGSNAVRFHVYIFNVQDGVNLNYSNGTSVVTGAAKKSAKKTVVKKAAAKKSTSSKKKIKTSTTGRIVGNRRSKIYHVPGQAGYHMNSANAVYFRTETEAKRAGYRRALR
LPJCKDFM_00881 glycoside hydrolase family 68 protein	MKKEEKKRGLFGKDYLMFSAMTIRLLAGAGKTQTVKADTVEKATTEVKAATTATTTTTADTMTATNNNTAAGTNNTNTANNGTANTATGNTNQATTGTTIGTPDPTDPGSSTGNTSSDETSELGKQNVSEDVSNENIGEGSVINSYLTTQAAKDNYAKLNDTGKKIVAAALREGSTLDMDKLTDTQIAALNKMVLNKTESEAQRRSLLS
LPJCKDFM_00882 LCP family protein	MKTLKNDNDVNTRVGKRKKRGKTKRIFWGILAVLLLGIAGFAYHEYHTVKNAADSAYKSGGISSAENGSKNSVISSSKPIAIILMGTDTGALGRTYKGRTDSIMVAVLNPKTKKTTLVSFERDQQVNLPDYPDKSPSKLNAAYAYGNAKELAKVLKKYYNIPINAYILINMGGLKTIVNKVGGIDIAPVLSFSYEGYTFTKGKTTHMNGAKALAYSRMRYDDPQGDYGRQKRQRQVLSALLKKAESATTLLNSSFISSLSKQVQTDLTFADLTSLAKNYLAATKNLKTDYTHGTGYMQNGVSYQKISVSERQRISNLIRKALGIKTKKVSTDSSDTSTSSSTSSSSSSSAGNTPGSNASGSTTAPGSDTNTGSNYNSNYGSNSNSTYNSGYSTQDSSQN…
LPJCKDFM_00883 LCP family protein	MNEKKLNTRTEKRKKRNKFWRIFWIVVGVFVVGLAGFAWYEYSSVKNAANTAYRSGGISSAENGSKNDVISNKKPMAVLLMGTDTGALGRTYKGRTDSIMVAVLNPKTKKTTLVSFERDIQVNLPDYPEHSPSKLNAAYAYGNAGELAKVLKKYFNIPINAYVLINMGGLKTIVDKVGGVDIAPILSFSYEGYTFTKGQKTHMDGAKALSYSRMRYDDPEGDYGRQKRQRQVLQALVKKAESAQTLLNTSFVSSLSKQVQTDLTFSDLTSLASSYLPATKNVVTDYTHGTGFMQDGVSYQQVSTTERQRISDLIRKAMGLKTKSVQ
LPJCKDFM_00884 DNA polymerase I	MNKKKLLLIDGNSVAFRAFFAMYQQLDKFKNPEGLHTNALYAFKNMLDVVLKQEDPSHILVAFDAGKTTFRTAMYKDYKGGRDKTPAELSEQLPYLREMLKDMGIKSYELANYEADDIIGTMAKKGAEAGYEVAVVSGDKDLTQLASDHVTVYVTKSGVTKLEAFTPDHMKEVNGVTPTEFIDMKALMGDPSDNYPGVAKVGPKTASKLIQEYGSVENLYNHVDEMKKSKLKENLIASKDNALLGKKLATINCDSPVEVTLDDLSYEGSNIDDLRRFYEKMNFRRFLADLAQKGELTENKTEVKKQDYVVLSADNLDQLPKAAEVTFYLAMFGDNYHLADFAGFALKIGGETFVSRDVFLLQESPLKGMLEDSAVQKNVFDLKRTTYGLYRLGIKAESL…
LPJCKDFM_00885 DNA-formamidopyrimidine glycosylase	MPEMPEVETVRRTLRPLVVGKTIDHVDIWYDKVITGDPETFKRELKGKTFTAVDRYAKFLLFRLGDLTVVSHLRMEGKYHLTTWDAPVDKHEHLQFAFTDGSSLRYADVRKFGRLQLVETGTEFQVTGLKNLGVEANSPEFSLVYFEKGLKKRSMNIKSLLMSQTLVAGLGNIYVDEVLWQSRINPLTPANELTKDQVKQLHSAINETIEEATKYGGTTVHSFLNAEGESGHYQEKLKVYGKEGQPCPRCGEDFVKIKISGRGTTYCLHCQKR
LPJCKDFM_00886 dephospho-CoA kinase	MTFYLGLTGGIATGKSTASRILKEMGCQVIDSDLIAHQQAEVGQVSWQRILEEFGPDFFNEDWSLNRKKLGQYVFANPKALAKLSKITQGEVLKEVQKQMKDNQASVCVIDVPLLFEAGWQDYFDAVLLIAAPEEVELDRLMKRDSLSEAEAKRRMHAQLPLGEKRLLASYVLENTGTIEELRDKLSNLLKTIA
LPJCKDFM_00887 transcriptional regulator NrdR	MLCPNCHQNASRVIDSRPTDEGRTIRRRRECENCGYRFTTFERVEQSPLLVIKNDGTREAFSREKILNGVAAACQKRPVTSEQLNKLVDNVENRIRAKGVSEIYSKEIGELVMDQLADIDDVAYIRFASIYRQFTDMSSFMKTMEDMMDRHSKAK
LPJCKDFM_00888 DnaD domain protein	MYENSNPRLRYVVLNGLADQSGQGQVLIKLYQPLIGALGVALYQTLVQGFDPYRSLSASSALYSLQEDLDCSLRQLWQALHKLEAVGLLKTYVSHNLRLGDILAFKLHAVPEASEFFNTSLLASLLKEKVGGVRFSQLSREFAKQAQVKERQLDNLEEVSASFFEVFRLPENEAINPSEDVQKAAEENAGQKMEEAQVNLKQIDWQYLKDRFVTYQIPESEIDRQKDEIRSIMELYGLSEEEFINETLPTLHGSYQLDAAAIRKSLNYNYKADHRRKQVIKRQEEKQDRPSVDQQDQQFLDLVKSKSPVNFLDDMKREKGGFTTARERQIVYDLRENVGLEMDLINVLVYTCLNYQPVLTQDLAYRIANDWLQKGIMTPEAAIKHLRAGKKQAQSGQKK…
LPJCKDFM_00889 primosomal protein DnaI	MRAIGDMLSDAAKAAAAKNGQDFSAESFEKMKKQVFADPDVRAFLTAHQDQLTKESVDASFASLYEYCRQKDSHDKVISGYLPQLFMEGPLIGIRYQASQDKQRRDKEAAAKRRIELIDLPEKLRRVKLADLDMADDRKQALFEVGAFLQAYQSNPHAKGLYLSGDFGVGKTYILAGLANRVAEMGGRVIFLHMPTFIAGLSSHFGDNSLQTEIQRLAACDVLILDDIGAETLSPWSRDDVLGVILQARMDNDLPTFFSSNFDMKALESHFSATKNADDPVKAARLMQRVRYLAKEVVVYGNNRRLP
LPJCKDFM_00890 threonine--tRNA ligase	MSFALTLPDGSKKEFDVAVSVADLASSISTSLAKNAVAGKVDGEIKPLDFQLDADHEVAILTNKDAEGLSVLRATVAFVLEALVKDKYPEIKLGQAEVSEDGFFIETDKEDQIKVTELPDLEKALQKAIKNGEAIEHVQVAKSELTEAFKDDPYKSELLAKEGDVVDAYKLGDFVDFGFSALLPNTGKIKKFKLLSVAGAYWKGKSSNPMLQRIFGTAFFKEADLEADLKRRAEIKERDHRTIGRDLDLFFVDPKVGAGLPYWMPKGATIRRIIERYIVDKEVAAGYQHVYTPVLMNLDAYKTSGHWAHYREDMFPPMDMGEGEMLELRPMNCPSHIQIYKHHIRSYRELPIRIAELGMMHRYEKSGALSGLQRVREMTLNDGHTFVALDQVQEEFART…
LPJCKDFM_00891 hypothetical protein	MKQIFMKVFSVTLILFIFAYIVEQLTNRNSNYWSIIPISVVGLGSYELLRSDSVSDRVKKVINIITVVAAVLLAIILVYVALL
LPJCKDFM_00892 ATP-binding protein	MFIGRNQELTALNKLYQEDSFQFAVIYGRRRIGKTSLINQFLKGKRAIYFTGLEENALENLSRFSDAIHAYEDPSYLDGPNFASFEQAFKYLVHLSEKNDRLILVIDEFPYLAKAYPPISSMLQSYIDHYFKQNKLFLILCGSSMPFMEKQVLGYKSPLYGRRTAQFKLKPFSLHDAEEFFPQLNKEEVFELNAITGGIPLYLSLMSPKKSLRENIKDNFLTTSAMLYAEPMSLLNQELREPASYSSIISAIAAGASRQSEISTKTGIASGALSPYLDNLIDLGIVEKRLPVTELDKARSRKTIYAIKDGMFRFWYTFVGKRVSFIERGITEPILDYIIKQLPHFMGPEFEKLSQEYLWSKLFDPDLVPEPFVNLGNWWGPDPKEKKQVEMDIVGFDDQ…
LPJCKDFM_00893 translation initiation factor IF-3	MILNESIRAREVRLINAEGEQVGVVSRNEALRQASDAGLDLTLISPNAKPPVAKILDYGKYRFEQQKKLKESRKNSKQVSVKEIRLSPAIEGNDFETKLKHARKFLEKEGAKVRVSIRFRGRAITHKELGQQVLEKMAEETSDIAVVTSRPKMEGRQMFLMLSPKSDKDKNKQ
LPJCKDFM_00894 50S ribosomal protein L35	MPKMKTHRASAKRFKRTGNGGLKRHHAFTGHRFHGKTKKQRRHLRKAAMVSRSDLKRIKQMLSQMR
LPJCKDFM_00895 50S ribosomal protein L20	MPRVKGGTVTRARRKKVLKLAKGYRGSKHVQFKAASTQLFVSYKYAFRDRKKRKSEFRRLWIARINAAARQNGLSYSKMMHGLKLAGVDMNRKMLADIAYNDEKTFAALAETAKKALA
LPJCKDFM_00896 ribosome biogenesis GTPase YqeH	MSEEIRCIGCGAALQSQDKQLPGYLPASALAKVENGEREEVYCQRCFRLRHYNEIMPVSLDNDDFLALLNTMAEKKALIVNVVDLFDFSNSLISSLKRFVGTNDFILVGNKLDLFPKNSKESKIKDWMRQEANRMGLYPKDIFLISAAKKKNLDTLIDYLNKHSQDQDVYFVGTTNVGKSTLINAIIDEMGDVQDLITTSRFPGTTLDQIEIPLDNGHFLVDTPGILTDKQLASRLNPKDLDLASPKKPLKPATYQLLPGNTIFLAGLGRIDYLKGPSTSFTIYAARGMYIHRTKTEKADEFYQKHVGELLSPPGPNSDLPPLKGQEYSIKYRSDVLFAGVGFITVPEGCVIKAYTPGGIGLGTRRALI
LPJCKDFM_00897 nicotinate-nucleotide adenylyltransferase	MDSLVDFSKETQVKVQTAESQRKGKQIGIMGGTFNPVHMAHLVAAEQAMTKLRLDEVWFILDNIPPHKDAPLNVSARDRATMLDLATRDNHRFRVKLLELFRGGVSYTIDTMRYLTKKAPENTYYLIMGSDQVNSFHKWKNAEELAKLVTLVGIRRPGYPQDPQYSMIWVDAPDIRLSSTAIRRAVSTGTSIRYLVPDKVREYIEEKGLYRD
LPJCKDFM_00898 bis(5'-nucleosyl)-tetraphosphatase (symmetrical) YqeK	MTDPVFKETYSPLSSSELVAKEKSMMDEKRFAHCVRVSETARTLAKLNGYDEDKAALAGFVHDYAKQIPVEEYIKVIKEEGFDPDLLNWNRAIWHGIVGSWFIKRDLGITDLEILAAVYRHTTGDVEMTTLDQIVFVADYIEPGRTFAGVEEARKTSYADLASGVGYELAHTLAFLVQKRSKIYPRTLAAYNVWAAE
LPJCKDFM_00899 ribosome silencing factor	MKSEELLDLVLNAISERHGEDAEAYDMRGISILADYFVATSATSSRQLHAIANSIIEACHEANFYDYRVEGNHDSEWLLVDLGDVVVNIFSEDARAFYNLEKLWADGKRVEIEED
LPJCKDFM_00900 nucleotidyltransferase	MSVVGIVAEYNPFHSGHEFLMNQARLIAGDDPIIAVMSGNYVQRGEMAILDKWSRARSAIEAGADLVFELPFSYAVQAADMFATGGVDLLTRLGAKNLVFGVEDANLNFEYFGDRISKIPRQRQEFADYSQTYSTQYNQMVAREVGHEVSEPNAILGLAYAVANANLGSPLKLNPVNRVGAGHDDVLQREAAVQSASAIRNLLLNGAERSELEQWLPKGEIAAFDQEKVLPNWELLFPFLKYRLESASIKELQQIYQMSEGLEYKFKAEIHLAENFADFLRRVKSKRYTYSRLRRLSLYTLLNVTEADVLNSYDHVSTMLLAYSKRGRKYLKQQRKDFEINIVSKVDRKNAQEGTLGLQVRVDRLFEQIVGADQNFGRRPLEVN
LPJCKDFM_00901 hypothetical protein	MLELSIFQIKNSREPLTRISADLTFSDGFYQRAKDLVYEVKSAHVEGQLFYDEPFVTGNFQVEADLLVPSSRSLEAVPLKQKFSFVENYSDHEPTQEEKELGLMIIPLDDDRIDVQTAVEDNMLLNIPSTVLTKEEAEEDLYPEGQGWEVMSEQDFAGQKKDQVNPAFAQLQGLLDKMQAEEDKDKAEDEDK
LPJCKDFM_00902 response regulator transcription factor	MPKILIVEDEKNLARFVELELQHEGYETVVENNGRKALDSALSEDFDAILLDLMLPDLNGLEIARRVRQSKTTPIIMMTARDSVIDRVSGLDHGADDYIVKPFAIEELLARLRAVLRRVKIEKDALKDKLPRQKVVKFKDLTIETANRIVHRGDGKTVDLTKREYNLLMTLIENKNNVVGRDQLLNKIWGPESNIETNVVEVYVRYLRNKIDIPGQPSYIKTVRGTGYMVRDEEDNA
LPJCKDFM_00903 HAMP domain-containing histidine kinase	MLKQNAASGKKGTRHVSLIVRWVSIVAMTIMVSFLVFSAVVYNTVKQEALSQQKDTSNEVVNVLRKRLIGIDDELEITNVVQQLSPNTRRILTGWPALSENDNSNSSVFGDSVLSTVTNPDMTVAIYNLRNEIVFHNGDSAPKLVKFTSESKSVVKEGKDGQSSLYVYRKVRNRKSHKLTGYIVVKNQMTGYNRLISRTLKAMLWLSILGIGLAIVISYLVVRSVVRPINKMSKVAREVNADPNSTARIPELHRNDELEELALSFNMMLDRMQKYIEQQKQFVSDVSHELRTPVAVIEGHLSMLKRWGKDDPQVLEESIDASISEAERMKHLIQEMLDLTRAEQISVHYPNAIAEPMEVLTRVVGDMGMVHPDFKISLEVEDLDPDTKIQIFQGHLEQI…
LPJCKDFM_00904 membrane protein insertase YidC	MKKIKKRLLPVSLLALLPLFLTACASQTSKNGSLKAPTSGPYYWIYEWIGLPLQHITVNIAHAIGGSSGAGWAIVIITLVVRVILMPLMLSQQHKATLQQEKMHLLQPQMQLLQKAMKTPGMTPDQQMALTGLQREIYSKNNVSMTGGMGCLPLLIQMPIMIGIYQAVAYSNALAKSTFFGISLSSKSMVLAIIATVFALIQSYVAMIGIPEEQKKTMQATMLINPIMTFFFSMSFSGALALYWAVGNLVMVIQQLITTFIVQPRAKKRVSKELADSPIVEVVTQAKLDQILKPAPEQKPTSQPKSGDLRKRNQGKQKRK
LPJCKDFM_00905 acylphosphatase	MQTWELLAHGVVQGVGFRWSVQMLAQKMKLPGSVRNNPDGTVTIVIQGTPTDLVKFKAQLPKAAPYAQISRLDTKVLPEMEQMHSFHVLY
LPJCKDFM_00906 RNA methyltransferase	MQERTSVNNPQIKAIGKLQQKKYREESGYYLIEGFHLVEEALKASVKYREILATEAALSRLAQLGLAYDEGKLIKISQSVASHLSSTKNSQDIFMTVKINQPEHFAFSYGKWVLLDDLADPGNVGTIIRTADAAGFDGVILSNKTVDLYNPKVQRSMQGSQFHLNLIKADLPDAIASLKAADIPVYASLLDPASKQLGDFAPVAQVALIIGNEAHGVSPEIAALADEKLYIPIKGRAESLNAAVAAGIMIYHFS
LPJCKDFM_00907 helix-turn-helix transcriptional regulator	MTELAEQDAPCCKNAENYEMCARFVKAFEIIGKKWNGLIISSLCDTKAMRFRDLAHAVGACSDRVLVERLRELEANGIVKRSNDAEKKIVLYTLTPKGAELKPVFSHVHIWADKWA
LPJCKDFM_00908 phenylalanine--tRNA ligase subunit alpha	MDLFDRLKDLREQGLAEIKEAESEKSLNDVRVKLVGKKGKLTQILHQMKDVAPEKRREVGQKVNELRDLFNENLASAKDNLIEKAIEARLEAEKIDVTLPGRRKHVGSKHPIRIIQDDLERFFIGMSYQVVQGPEIESEHYNFEMLNLPKDHPARDMQATFYVDADHLLRSQTSPVQARTMEKHDFDKGDLKMISPGKVYRRDDDDATHSHQFMQMEGLVVGKNISLSDLKGTLELVAKHEFGQDRKTRLRPSYFPFTEPSVEMDVSCFECGGKGCAICKNTGWIEVLGAGIVHPNVLSAAGIDPSVYSGFAFGLGLDRFAILKYGIDDIRDFYSDDVRFLQQFRQEED
LPJCKDFM_00909 phenylalanine--tRNA ligase subunit beta	MLVSYNWLKDFLNMDGVDPYALAEKLTRSGVEIASTVHPEDGLSKLVVGHILTCEKIEGTHLNKTTVDVGEDEARQIVCGAPNVAAGQDVIVALPGAHLPGGIKIKKGKLRGIESNGMICGLQELGFSDSVVPPKYADGIWVFHDPDLKPGDSVFAALGMDDYVLDFDITPNRADTSSMEGAAYEVGALIDQKPKIEDVVLKEDGADWTGDFTAVADEKIAPKYYLRKLTGVKIAESPLWLQARLWNAGIRPINNVVDATNYVMLLTGQPMHAYDAKLFDKTKKIEVRLAKEGEKLKLLNEKEIDLDPQDIVITDGEQAVGLAGVMGGLNSEVTEETTDVILEAAVFDPALTRKAALRHDNRTDASALFEKGINWDNTQKALDICALILRANAGATVLA…
LPJCKDFM_00910 transcription elongation factor GreA	MPEKTYEMTAEGKKQLEEELQTLKFVKRPQIVERLKIARSYGDLSENSEYDAAKDEQMRLEERIDAVSEQLKYAVIVDTAAVDPDEVSIGKTVTVTEVGEDEPETYEIVGSSQSDPFHGKVSNESPIGKALLGHKKGETVKINVDSANVSYDVVINDVKTTD
LPJCKDFM_00911 YfhO family protein	MYMSTIKRFFQKFGLKQLYACLVFALPALIFAGYFLSKKGNILTVDLGQQYVDFLAYYQQNLFKDPSKLIYSFASGLGGSMLGTDSYYLLSPFNLLLLFFPQKFLPQGILLVISCKIGAIGLSAYLVWGKKYQLAKEYVLAASLAFALCGFVVSNNLNLMWLDSLVLLPWLQEAIDRLLSGEKNHLVLITFLLWLTNFYTGYMTLLFGLLYLLVGLATNREPRKRFWAYFKGSFFGSCLAGVSLWPTFLELLAGKTDADISWKLNFQFPPYQLIAKFIDGAYSFHEMSDGLPNIFISSCFALLALLFIFNSQFSKREKLARGLLLAFLVLSLSFTPLVLIWHLGQFPVWYPARFSFLVSFYALNLALENMDREPSFNLQQKILAALLGASVFIYLAINP…
LPJCKDFM_00912 penicillin-binding protein 2	MSYFRKNSGTGNSSQTANTPLRMKILVGVIVILFAALIGQLAYLQLFYGSRFSAEVNATDENTTTKSVPRGVMYDSQGRVLVGNKAENAITYMRSLSTTSKEMYKVANTLSNYIKITDEKPTKRQIADYYLADSSRAKKVLAALPKSQKKSSLSTSEINDNEVAYVENTLKPSLTSQEKTAALLYNMMSGATTLSTINLKSSGLSNKEIAQVGEHLSSMPGVGIGTDWNRYYPNGSSIKSIIGSVSTTKTGLPRDNLQYYLVNGYSRNDRVGISYLEKEYEALLKGTKASYKVTSNASNEITKTKQVYKGQSGASLKLTIDAKYQAAVTKALKQQFNSALRAGAASLSSGAYAIAMNPNSGAILAMSGISHDPSTGKITDNALGNINQSFVMGSVVKGG…
LPJCKDFM_00913 50S ribosomal protein L33	MADNIILECTECGDRSYLSKKNKRKHPERLTLKKYCPVERQVTLHRETK
LPJCKDFM_00914 5-formyltetrahydrofolate cyclo-ligase	MDKKTFRSWQRQRLADFAKTPAKKRQDQELTSLALQHPLVHEAKKIGLTLPMPLEVDINGLIKELRGEGKELYLAKCHPGWQLDFLKWDEDAPLMQTKFGVWELAEEKEADNALDLLFVPGLAFSPAGKSRIGFGGGYYDRFLAQNSVQTLALVNSAMYFKTPVWPMEYHDQAMDDLIIVKEAGDE
LPJCKDFM_00915 rhomboid family intramembrane serine protease	MNNLRRNYMTTALVVVLFAVFLVETFMGGSESTSVLLKMGAMFNPAVVMEGQWWRLFTAQFLHIGIMHIASNAIMIYYIGQYAEPVFGHWRFLLIYLLSGVGGSLLTLAFGNDQAISAGASTALFGLFGAMTCAGFKDKDNTLLSFLGRQALTLAVINLVLDVFMPDVDILGHVGGLITGALLAVILGDATYKGYGKGGRLLAAAGLIVYVVLILRLGMVVTV
LPJCKDFM_00916 hypothetical protein	MTVLKKLYDVQQLLKKYGILVYLGKRKWDIELMAIELDNLYKAGLLEKKIYLNAKLVLKHEHEYEERLEREKRMD
LPJCKDFM_00917 rhodanese-like domain-containing protein	MTNFLIVLDVILGVILLGFLGFWAYNRIQAKRLGGELTNEEFKAGMRKAQIIDVREANEFKHEHIDGARNIPYTMFKYQYTELRPDLPVYLYSDSLTMTLRCASILRKHNFAKVFYLKDGFSQWDGRKKAAKN
LPJCKDFM_00918 tRNA (adenosine(37)-N6)-dimethylallyltransferase MiaA	MQKVVAIVGPTAVGKTSLAIEIAKKLDGEIVSGDSMQIYKEVAIGTAKASREEQAEVKHYLVDAHSVFEDFSVKNFVDEARSAIGEIAGKGKLAIIAGGTGFYVNALLNDMQLGDKEEEAASVDPEWEDFLAANGPQALWEELNKKDPEAAKKIPVANSRRSLRALSVISRTGRLFSKQQAKIKPRYDYLIIGLNSDREAIYQRINQRVDLMMEAGLLEEARFVYEHRAGEHQVLQAIGYKEFFPYFAGEASLEACVTALKTASRRYAKRQLTYFRNKLQVEWYDPLTDTNCANRIAVRIEEWMKEEK
LPJCKDFM_00919 methionine gamma-lyase family protein	MRKLPEELKAILAEVDQEIAPCLREIDDQVVYNQGKVLKAFVDHQVSEADLKGTNGYGDDDIGREKLEAIYAQVFLTEDALVRPQFVSGTHTLAVALDGNLLPGETLTYLTGMPYDTMQQVIGLAPKKRGTLIQKGINFSYVPLNEEGGVDYEEAEKILKRDQPHIVVIQRSRGYDTRQSYTVDQIKEMTAFVKKVSPESLVFVDNCYGEFSEKHEPTEYGVDFMAGSLIKNAGGGIAQTGGYIVGKEELVENAAIRLTAPGIGKEEGATLTNMHEFYEGFFLAPHTTGEAIKGMIFSAALLEKWAVKSRQNGMNRGPTSFRRSSSMIRKR
LPJCKDFM_00920 methionine gamma-lyase family protein	MINFTKEVQKSSPIDSFVEPIPSDMPGYEDKVIMAAGNFVSGSTMELSADGPIRPPYALYMQGGLTYAHDRIAVTNAVNNLFFKENG
LPJCKDFM_00921 type I glutamate--ammonia ligase	MSKVITEEEIRKDVEEKNVRFLRLAFTDINGTLKNLEVPVSQLDDVLGNQTRFDGSSIDGFVRLEESDMVLYPDLATWVVLPWTTVEEGTIGRLVCSVHNVDGTPFEGDPRNNLKNVIAEMEEMGFSDFEIGFEAEFFLFREGKNGEETTKVSDHSSYFDMASEDEGAKCRREIVETLEKLGFRVEAAHHEVGDGQQEIDFRFDNALATADKLQTFKMVVKTIARKYHLYASFMAKPVEGLAGNGMHTNMSLLKDGKNAFYDKDGQYHLSTTALTFLNGILEHARAITCVANPTVNSYKRLIPGFEAPVYISWASRNRSPMVRIPNANEVGTRLEMRSTDPTANPYLLLSACLKAGLTGIKEGKLPMAPVTSNLFEMTDDERKELGIKPLPSTLHNAIK…
LPJCKDFM_00922 MFS transporter	MSSKSASISQAKAGRMEKEKGKSIYSKDVILVMTASFLFLFGTMFNNPLINGYAESLGASSILAGVIVGIMSFAAMFLRPIAGNLTDKFSKYQLSFIGGVLILIGIVGYIVSPNGELLLLFRIINGTGFVLCTVCMTTWIAFLVPRQHVGAAMGLYGLMNALAMSIAPAISINLYKVIGYRKTMMLPAAATLIMIIIIQFVGNRAVPSPGQKEKKRFKLISVNALPVALLTACFGIPYFVTQADIVTYVAKMHMPVAVGSYFFIYAIVLLLIRTFLKNYFDTVRFGVWFWLSLVATAIYLVLLAYMNSNWMMALGAAGMAVGYGLIYSVLQSTALLLSPADEQGLGSSTFYLGLDIAMAFGPMLAGVVAKALPGRWFYLVQLILLPLALIVYLIWHKRL…
LPJCKDFM_00923 hypothetical protein	MEIDKLKADYLSWLAGQTSFNPWSETVFQVETELVDAYGRKPFVLVEKSGDKYTVTDDGSLMYKYNPLEENEELNEYAAGMIMDVGFDFDEDHAVIYNEVSEEALPGAINALLQLEIVLSFIA
LPJCKDFM_00924 amino acid permease	MDSLDETGKRKYISWPVIALMDFVTVIGFDDIIYNFQNQGLAVVSDWILLLVLFVIPYEMMVGHLGSVFAKEGGGLSSWIRHTSGDRMGYITAWCYWVVSLPYLVDVANSTVISFAWLFKGRALDDKEMSNWFFALFTALIFVVFIFFQHKFANSLQWLSIIGGGAMFVMTILFVIMTFAYLGEGRSVATQPFHFKNFLPTFDMKFMMSLGLLIFAMNGSEFVAPYVNEMKNGPRDFPKAMYMLAAMTGFLTIFGSFSLGVFFNAHKLPDDLKMNGSYYAFQAMGDKFGMGNFFLYAFIITQALYMLAQLAVLVDGGARIFLSDTAKQYLPKQLTKVDKNGLPINGYWLTTFICSVLLFLSSTLPTVNDIFNQLLNLNGIVSPYVTGLLFWAFIKVRMH…
LPJCKDFM_00925 oleate hydratase	MYYSNGNYEAFTDARKPKDADKKSAYVIGGGLAGLAACVFMIRDGHMDGKKIHLLEEEDLAGGSLDGMKRPEYGYIIRGGREMENHFECLWDMYRSIPSMEIPGASYLDEYAWLDKDDPNSSNCRLIHHRGDRVPTDGQYGLGKCAGEIVKLVMTPEDKLEGISIEDFFSDEFFETNFWAYWATMFAFEKWHSVIEMRRYAMRFIHHIDGLPDLSALKFNKYNQYESMTKPLLAYLESHGVDICYNCQVENVLVDTGNGEKVAKKIILTRDGKHQEIDLTPDDLVYVTNGSIVESSTYGTHHTPAPITHKLGGSWHLWQNLADQDEAFGHPEVFCENIPERAWFVSATMTMKDATLEPYFERLTKRDIHQHRVNTGGIITVTDSNWMLSFTIHRQPHFK…
LPJCKDFM_00926 vitamin B12 independent methionine synthase	MTSWAASCGRRNLKEARAKFKGGEISKEELTQAEDKWISDLIEKEKEVGLKAVTDGEFRRNWWHLDFLWGLKGVTRYDYQQSNKFKGAKTRTDKAELGGKVAYNPDHPFFDHFLFTKKAAGKAVAKQTIPSPTMLFRDNRSDKWPEFYVSWEDYLADLGKAYNETIKHFYDLGCRYLQIDDTTWAFLISKLNESQDNPEEHAKYVNLAESAVTVINAALADLTVTTHICRGNFKSTFLFSGGYEPVAPYLAQLNYDGFFLEYDSDRSGDLAPIKQIWSGRENVKLVLGLVTSKFGKLEDTRTPAATCLWKTFASALPQLKKATA
LPJCKDFM_00927 vitamin B12 independent methionine synthase	MPLENLCLSLASTEEGNSLTEAEEWENLKFIKEVADEVWGE
LPJCKDFM_00928 DegV family protein	MTENKDYPIQATFFDAVNPERNDAWLADYQAAFPQDKFDQSIIGPVVGVHCGKNTVAIIWCRDLDSYFDENGQPLPDVNSAEVGEKF
LPJCKDFM_00929 transposase	MTMGWTDGSSFVPIASSLLSSKNDQNVIGTTNKIDKRTIAAKRRIMAQSKGTDVVIQLLDQALKAGLTAKYVMFDTWFSNPHQIVQISQRGLNVIAMVKKSSKITYEFEGKRMNVKQILNACKKRRGRSRYLLSVPVKVGDPAKDGAQIDARIVCVRNRSNRKDWIALICTDMTIDENEIIRIYGKRWDIEVFFKTCKSFLKLGTEYHGLSYDALTAHTAFVFLRYMFVSVEKRDDEDDRTIGEHFYYMVDELADITFNHSLQILVEAMFESVKEIFQPTE
LPJCKDFM_00930 ABC transporter ATP-binding protein	MTEEQPMVQFKDVEKVYRGENVAVEHIDLEIHKGEFVCLIGTSGSGKTTTMRMINRMLEPSGGQILFNGKDIHKIDAVKLRRQIGYVIQNIGLMPHMTIYENITIVPKLLKWPEEKRRKKAKELVDLVELPEDYLDRYPSELSGGQQQRIGVIRALAANQDLILMDEPYGALDPITREALQELIKNLQEKLGKTVVFVTHDMDEALKLATKIVVMDHGHIIQNATPTELLTHPANKFVENLVGQDRLVQARADVITVEQIMLKNPAAITPGKSLAEAISLMRKRRVDTLLVTDDENHLKGFIDLESLGTRYQSATSVGDITKSSIFYVNKNALLRDTADRILKRGFKYVPVVDNDQKLVGIVTRASLVDAVYDTIWGENEDDQASDSAKESETPTDQEP…
LPJCKDFM_00931 ABC transporter permease	MFAFLNAHGSELITKTWEQLYISAIALALGVIAAVPLGILLTRFPKTAKVVIGIASMLQTVPSLALLALMIPLFGIGTVPAIVALFIYSLLPILRNTYIGMEDVDPVLIDAAKGMGMTAMQSILQVEVPLAMPVIMAGIRLSAIYVIAWATLASYIGAGGLGDLIFNGLNLLQPDLIIGGTIPVTILALVIDWLLGRLEYHLTPVSERT
LPJCKDFM_00932 osmoprotectant ABC transporter substrate-binding protein	MKQFKKLFLSLLLIPVLLLSGCGFLGLGGSGNDGTVRIASQTSTESQIMANIIAELINHELGYKTTLVNNLGSGTVVHQAMVRNDADISAARYTGTEITGTLGMNPVKNSAKATAIVKREFKKRYDQTWYPSYGFSDTYAFMVTQKEAKEDNLNTVSDLKKVAPQYNAGVDSSWMNRKGDGYSDFTKAYGFDFKRVYPMQIGLVYDAVEANRMQTVLGYSTDGRIRSYNLKVLKDDKNFFPPYQCSLVVNNSLLKKYPKLKPLLHRLDGKINLKTMQELNYQVDDQLLEPNVVAQKFLAKHNYFKGSDD
LPJCKDFM_00933 ABC transporter permease	MANMDTWQQFWYYLANNGSYVLSQFARHFLISIYGVLIAAVIGIPVGLAIARHRTLSNTVIGIANVIQTIPSLAMLSIIMLGLGLGVNTVIVTVFLYSLLPIIKNTYTGMQNVDKNLMDAAKGMGMTRWQSLYMVEIPLSMSVIMAGIRNALVVAIGITAIGAFVGAGGLGDIIIRGTNATNGGAIILAGALPTALMAIISDLVLGFLERRLEPKGKAAS
LPJCKDFM_00934 peptide ABC transporter substrate-binding protein	MIYNGPFVQKGWTGSNLSWKMVKNKYYWDKKSVKLNTITWSVQKTPSTSYNLYQSGKLDYTSLDSSQTKQLKSTKGYTTLNQGATFYMQFNFAKNKYLANTNIQKVISLAVNRKGLVSSLGGNNVAANTLTPPGLTDVNGKDYAKLLSSSAESIYPSSTKKSEAVKYLNKGLKQLGVSKFSFKILADDTDSGKKTAELLQSNIEATFDSKVNVTVQNLPFKTRLSRSTSGNFDLVISGWSADFADPISFLDLFTSTNSENKGKWKNATYDKLIADSKTTSSISKRWSDLTKTENILLKDAGVAPLYYSTTASLIRPSVKGVIQNRGTWNFKNAYITSSK
LPJCKDFM_00935 HD domain-containing protein	MERKLIADFVKENLAEERTGHDYYHGKRVAVLAERMLLADHPEAGQKSRDIAYTAGFVHDTIDEKVCPNPSEVLAKLREVFTAAGLSASDQDNVFFAIEHMSFSKNIDRHYRLSLEGEYVQDADRLESLGAMGIARAFVYSGKHDHKIYDPEIPPMELVSHDQYRNHEETTINHFYEKLFKLEGLMNSRAAQKEARRRTEYMRDFVREFRHEWDLD
LPJCKDFM_00936 zinc-ribbon domain-containing protein	MQDKTIVCKDCHNEFLFTEGEQEFYKEKGFDNEPQRCPECRKARKQERRNFNNRNYR
LPJCKDFM_00937 transposase	MSSLPSFDTENEPKIARSVEKFFKDYKVMELLRRCGLRKSKRIPLWSILSYIFSNVFPDRRMYMQQKSGKCTAGFSKNTYYRFMQNPHINWLRLTILLAERIVNGHLKDLTSDQRADRFVFDDSLYSRTGYKKTELAAKVFDHISMTYKKGFRMMTMGWTDGSSFVPIASSLLSSKNYQNVIGTTNKIDKRTIAAKRRIMAQSKGTDVVIQLLDQALKARLTAKYVMFDTWFSNPHQIVQISQRGLNVIAMVKKSSKITYEFEGKRMNVKQIFNACKKRRGRSRYLLSVPVKVGDPAKDGAQIDARIVCVRNRSNRKDWIALICTDMTIDENEIIRIYGKRWDIEVFFKTCKSFLKFGTEYHGLSYDALTAHIAFVFLRYMFMSVEKRDDEDDRTIGEL…
LPJCKDFM_00939 tyrosine--tRNA ligase	MANFDILEDLKWRGAINQETDEEGLRDYLAKYDDLALYCGTDPTGDSLHIGHLIPFMILKRFQLAGYKPVIVIGGGTGSIGDPSGRSTERVLQSEETIKHNEEALTAQMAKLFGTENFRIVNNRDWLGKMTLLEFLRDYGKLFQVNNMLNKEVVASRLENGISFTEFSYQILQAIDFYILNRDHGVQMQIGGADQWGNITAGIDLIHRLEGADRPAFGLTIPLMLKADGTKFGKSAGGAVWLDPEKTSPYEFYQFWINQDDRDVIKYLKYFTFLNHEEIDSLEEKVKTEPWKREAQKRLAEEVTKFVHGEEGLKEAQTVTEALFSGNVKDLTTKQVEIALAKAPSAESGAEKKNLVDFLVDTKIESSKRQAREDVNNGAIYVNGDRIQDTDFEVDPAAS…
LPJCKDFM_00940 acyltransferase family protein	MVTVAKFLIGSYDHLWYLPMIAGLYLVTPLRRRQMLEYYLLLSQLFAWLLPTGLDLIRLWPNPPKHMADALAAFKRLLGKLDLQTVMGFGGYYMAGYYFSQAHMSKRNLYLYFVQALGLLGAGATIGLSGWLTAKAGHLRLTLYSYNSFFVLLESSAVFLSLQTLNPRLWSEEVLGELAGSVMGIYLLHPLLIYYWGKTPVWQLAASNSAWLPGLVILIFASSLAIVWLLRRSRFLARWLL
LPJCKDFM_00941 acyltransferase family protein	MAHKQRVAYLDYLRLVAILGVITIHAATSLNFYRQD
LPJCKDFM_00942 LTA synthase family protein	MSEQTQSRKIHSLLKYGFLLLAALVLLLQMFNFKSSMLKSSITYLRHLPPIVESATYWFIPMVFGAVYSKRKLRFNEGFRAWVIMEVTLLAYYLVFFISKPWHLNAWRFWGILFPILTSTSVLMTGLVFGLLVQPVIYDWQEKFSKKQSLIILIALTLLVFTLSAGTYEMNYSIYGLYLALPFAWGMFLGKVDFSAKQTVIFIVAGILSLGLVIVGVAGFNAVYWSQIMSWRANPSSWNYQFLLNVTSPFIFIIALAAFAFARPAIKALEAKDLDFLVPLIIFMQAPDANSFMSSFKYGTGSRQLNRMITILIMLVIAIAWHWLIERYLWRFKPVKRINRFLYESKSFGAAAEGAFNRLWGWMKYHHHRTNLLTWTFFFILSFASFLVESDNMRIQITT…
LPJCKDFM_00943 glycerol-3-phosphate acyltransferase	MLSKFLAVIIGYLFGNFISAMFVGKYYLHKDPTKYGSGNPGTANMGAVFGKKAGILTCIGDLLKTLLAICLVYAIYHQHLLTAYTGLCVVLGHCFPVFNHVKGGKAVAVTAMVTVLYDWRAGLITLLIALVLTAIMQNLTIPPLVFMLSFSIYQLTKSLEPGLVFLIMTAVMAFKFRYDIRDFFTGHGKRVDILYTIKKKLGILK
LPJCKDFM_00944 LCP family protein	MKKEDKLGIPETRQHARKRKQKQIRNWIIGILAVVCAIAAGVGLYAAHLYKTAEQAANKAYDSENAVKMTYGEFNGKKPFAVMLLGTDTGALDRKEKCGNTDTIIVVVVNPKKKNYTMISIPRDTMADMVGDDSNDVQKINAAYSIGGAKMAMKTVSNLLNIPVKYYALVNMGGLMKLVDYVGGIYVTPPLTFTYSGFPFKKGVRQHLNGQAALAYSRMRYDDPQGDYGRQKRQREVITKLVQKLATADSLTNFSKIANNLSSNVKTNLSFQALKSILTNYSDCTSSSDSDYLHGYSAYVNDAAYQIAPTSELQRISNKIRKLLGLKTATVSNRETELNTLNETAGFKFGSGETQNYTIYDPGTTADSVKSGKKSSKSSSSSKSSSQASRSTDYSGNTA…
LPJCKDFM_00945 2,3-diphosphoglycerate-dependent phosphoglycerate mutase	MSKLVLIRHGQSEWNLSNQFTGWVDVNLSDKGVEEAKKAGHLIKEAGLEFDQAYTSVLTRAIKTLHFALEESGQLWVPETKSWRLNERHYGALQGLNKAETAEKYGDEQVHIWRRSYDVLPPVLADDSEFSQANDRRYANLDPHIVPKAENLKVTLDRVMPFWEDHIAPDLLAGKNVIIAAHGNSLRALTKYIENISDEDIMDVEMKTGEPVVYTFDDKLNVVSKEKLD
LPJCKDFM_00946 hypothetical protein	MPSKKKKIHLLTILALASLFLTACTKPSPKSLVKQAQQSKITNFQLKIDEHYYTGNKPVRFYGQINYQRSPFVMQADLTQSGDQNVKMWVGQRYAYVKYYKDQQEAWYKAKLSQFTTISHFQQLVKDMDTLTLSQKSAKLFSVSRTKNGWRLSYTGKSQRLWQEITETNGLASLSSNSQMAKAKLQQIRMTIDFSQKKQLTGLAIYAKYKVKGQTSSTKLSMLKVNQQKKLAIPKTVSKNSVDVSRLNK
LPJCKDFM_00947 Gfo/Idh/MocA family oxidoreductase	MQLGIIGSGKIVRDFLTALPLPGLKLAAIATTKRSAATGQELADQYGISRVYDDYLEMLKDDQVDTVYVATPSSMHYQMCLDSLAAGKNVICEKPFVFTTEEALELKQLADQKGCLITEAITNRYLPAFKSLASDLQLLGPVHVVSLNYTQYSSRYDRFLAGDIAPAFNPRLGGGALLDLNVYNIHLAVILFGAPLDVHYFPNLQKGVDTSGVLVLAYDDKQASLTAAKDSQAFAHNPSLIAGEKGAISFIGSPGDIRSYRLETADGQTAKNFDPDLHRMIPEFTGFIRIFDQKDKTAADRAFAHSLQVIAVLEAARDCMP
LPJCKDFM_00948 cation:proton antiporter	MEGLSLFLTVLLALVIPIFMARLRVTTVPTAVAEIIVGILMGKSCLNLITQTYQLTFLSNLGVIVLMFLSGMEIDFDLLSPKKHTRARKSESGRQVKPMVVAAFAFGGVAVASVLLALGMKALGLFNDVALASIIFMTVALGVVIATLKEKEILGRPIGQTILLTAVMGEVIPLLLLTIYSTVNGGDARKLWLIILLFVAAIILLRRFKRPYLWFAKVTKATTQLDVRLAFFLIFALVTVAEQVGAENILGAFLAGMVMKLLEPTQATKDKLTSIGYGFFIPIFFIRTGVNLNLKLLFANPQALMLLPVLVICFFLAKLPVTLTYMRAFNKRNAFAGGFLTATTITIVLPTLQVARKLNAITATQSSAFILAAVIVCITCPIVFNSTFALTPEDKIKEK…
LPJCKDFM_00949 SLAP domain-containing protein	MLKAGQYLKVYGSAVTIGKAKYYKYANGKYVKAGNIDGTSRPLKHNAYVYRVKGTRKWSEAKRLKGSTVTTYGSRVKLAGKYYYMVGFSGQTALYLKAGNF
LPJCKDFM_00950 SLAP domain-containing protein	MRFNKILTAAAVASLGLTFVFSQGKAAEASINSEAKTKTYSGTKSLETLLKAAGLTYNQFNSVANGNKYGSRFGYRNGVGKPEGVVVHETATPGATAWDEGRYFNNNWMTAYTYVHAVVDNNQTIQLMSPDYGVWGAGPIANVRYIQVELCEVSTRSQFVQSVANDAYYIASLLHSYNLTPSRASQDGSGTIWSHNEVSHYLGGTDHGDPDGYFAKWGYSMSDFYSLISYFYNKQGASTGTNTGNTNTGSGSNTGNTNIGSNTSSSTDSSSNSSSQAPATQPVTTKKLRLMRNAYSYDASGKKLAVKALKAGQYLKVYGSAVTIGSSKYYKYADGKYVKAGNIDGTSWTLTGNAWTYTISGRREWSTAKLLKGSKVTTYGSQVKIKGKAYYMTGFTSNN…
LPJCKDFM_00951 SLAP domain-containing protein	MKRRFLTGLATAAMLTSVVVPVTNNMFLSNQAVEASATSDAFLSKVSLQAQKTSKKYGVYASLMLAQAALEFGWGTSTLSTQANNFFGMKATGWTGATYSVKTAEQTSSGKTYYITAAFRKYSSYQASFDDYGLKMRTTLGNYGSLCYSKTWLENASSASAAAKAIKAAGYATDTNYATKLISHIGTYNLTKYDPVYSGTNYTAKVAKSGATYLYPTDHSVSPKKSYVTAGQTVTVTKTYTYYNGKKRMYLKGLGWINGESLNTGSSQAPSADNAASVSGQMKLLMHSAAIYTSTGAKSTAKSVKAGKSVTTYGSVTINGAKYYRVNSASADQFIKASNFDGSRRKLKHNAYFYNSKGKRVGKSKWLKGSTHTVYGGSVKIKHKQYYIVGLNQYVKKGNF
LPJCKDFM_00952 hypothetical protein	MTTTTELQLTFKSSAGKKKSLNLPYAVKGLSADVVREAAAAIVGEGVFVKEGEVLYAEPLAANYIERTVTGVFDDSNH
LPJCKDFM_00953 hypothetical protein	MNFTLADQSIQYTFKAEKYDKGQMQRSLQNVKLDASPESLVKVGQAISKLQGDELAALTLVQKHNLTLA
LPJCKDFM_00954 Mid-cell-anchored protein Z	MKRSTIWSIVVVAVLALGGAGAYFYSSQQKQSQEQTASSSYSSHMQAGKEAVKAKKYSQAADEFDQAYQAKATPQAKNYQAQAENLADSVKLAKTTVKYASALNLAQKAQEQNGGYNVMTSQAKKLVKQLKAVKDNYDSEIKPLLNKAAKAMEDGNYDSAVSTYSSILDLPYINGAYYAKVRSNVKDLLKEAKSKQEDSSSSSSSSDSSSKSSRKESSSSSSSAASSSASSSSNHTEGSGTSNNDKVGGSTVTSRDVQQIRTRLDNLGESTAGWSPQDLINLFNYAYQQGHTTIDSITKDDVKGYLKSGK
LPJCKDFM_00955 hypothetical protein	MAEEEEKKIRSNEDMFKIVMPEPERVTMPAREVADQPAYLVNFANFYVSSFERDDLEIISEFDEDHNMVNINHYLLLNQPFSRKNLVKHVLIDHAHNFQAILDKMTAETGVDPEAMTTYEDWSNWYEGVRAKIESSLS
LPJCKDFM_00956 KUP/HAK/KT family potassium transporter	MEVENKLNRMTAAGLLIAIGIVYGDIGTSPLYVMKSVIAGNGGLNTVSRDLIIGTISSILWTVTLLTTVQNVIIALKATNHGEGGIFALYTLIRHKAAWLVWPALIGGAAILADGTLTPAVTVTSAIEGLKGLEFGKGNVPVSNQTTVLVITIIILLVLFSIQRMGTRIIGKAFGPVMLVWFAFLGVMGLINIGGNWWILQALNPYYAIKLLFSPYNKAGLAILGSIFLATTGAEALYADVGHVGKGNILGSWPFVFVCLSLNYLGQGVWILNNTNLHSATEINPFYAMIPENIRLASIVLATLAAIIASQALISGSFTLVAESINLKFLPRMNILYPSYERGQIYIPAINKMLGITAIALVLYFRTSDHMEAAYGLSITITMLMTTILRYEWMLLKQG…
LPJCKDFM_00957 peptidase M13	MNNKFAVRGGIGDTTVVDKTARPQDNLYLAVNSDYLDQLEIPADRSRMGSFDQIAENVEKILMADFAAFASGEKEVPNLPNLAKAVELYKLAKDFDKRNADGAEPIQADLQKLEGLNSWNDLQDAAAALAKEGFDLPFSFSVDADMKNTKVNTVYFGGPHLFLPDTTTYESPDAEKLLGVLKEQTLKLFQMAGVSEEKAAEYVDGALAYDQRLAKVVKSSEEWADYPAMYNPISLADFKSKFTSFDMGQFLAGFLGEEPEVLINTEPRYLDQAEGLLNEASFSEIKGWMLVKFINDVASSLSQEFREAAFPFSQALTGQPQLASGIKQAYRIANSTFSEVVGVYYGQTYFGAAAKEDVLGMIKRMLKVYEERLAKNDWLSQATKDKAITKLQALILKVG…
LPJCKDFM_00958 glutaredoxin	MLKVYGTKICPDCIACEASFKKYGIGYEFVNIFATMPDFKEFLRLRDASPAFAHAKEQGSAGIPACVKEDGEIFTDWEGFLKDQGLEPIWPEAADQAKAEIEAQCDLRQHNY
LPJCKDFM_00959 MFS transporter	MKTKHGQSQLPEIALPWLVVAELATWIGASFIWPLTSVYLNKRLGISLSVIGIVLFCNCAANMLGSTISGRLFDRLNPYPLITGGMLLDALVLLAMAFFHGWPVYWVWLVCMGFLGGWNGALVNSIATSLRKYPGRYVFNILYFSQNLGVVIGTLIVGYLYDYSIELLFIIASCLFLIGTLVAFCKFKPIVAYHARRQEQKKTGQTPLKAEKMPKANFWMTMGFFITLGVTWLMYMNWESNLSVYMVSLGIPFHLYSTLWTINAGIIVVVQLILVRFPRIFKSIYQQIYFGIFMFAVSWLTLIFAKTYPGFVLSMSILTLGESTAFSAIPAYVNDMSPYSSKGRYQGMTLVASGVGRAFGPLFGGTLIDLFGYKTMFVVASCGILLCLLALLPLRTKLK…
LPJCKDFM_00960 hypothetical protein	MTMSLRERQEKLLEILRLLRDKGDFDQAKAMFNEAFSSVSVKEITEAERALIAGGLNPQEIQNLCTVHAEVFRGSIGEQEAGEAFARPGHPVQTLKQENVVLTSLVNDALLPDLAKYEAKPAPELLAKIKQELADLAQVDKHYTRKEISMFPLMTKYGITAPPQVMWGVDDDIRAWIKEARQAAETGEAELLAKKVKQAAKEVTEMIFKEEAIMLPLLTEVATPADWLRVKEDEPRVGYCLIPNTPAWRPSATELAEKKAADPAAIAKWNDQIGAFAGQLGGNEAENYQKLVEVEQAEEKARPALTDSFIEFAEGSLSYEQLSAVLDLLPLDLVFVDKDDVIRYFGGSCGFYPHSKNDLGMNLFSIHMPKSVPKVKAIVDDLRSGRKDKHAFWFEVRGR…
LPJCKDFM_00961 iron-sulfur cluster assembly protein	MNEEKRALVNQVIGQLQTVIDPELLVNVVDLGLIYGVDIDDEGNCLVTMTLTTAGCPLNDYLNREIRQAVGQLAAIKQVDIKLVWYPVWTPDRLSEQAKKQLGIKEEPAPAAKEINLHQPIKTFADQYPEFTEDMAEIGFNRIKIPGMLDTVGRLMTLPMGCRAMGFDLEEVKEKLRLKGYEVTE
LPJCKDFM_00962 anaerobic ribonucleoside-triphosphate reductase activating protein	MPEKDKNQQEGPDVRDNLIRISVGGETVFVDANQYKDKNAGQTAKPRKMKRQPKNPKPGEWISEDYSKHKIADYKPFNFVDGEGVRCSLYVSGCLFDCPGCYNLAAQNFNYGRPYTQELEDQIIADIGQSYVQGLTLLGGEPFLNTWVCNRIIDRVRAEYGHSKDIWSWSGYTWEELLKETPDKVEMLKKLDILVDGRFMDNLKDLTLQFRGSSNQRIIDVQKSLKTSDLHPVIWDKLQR
LPJCKDFM_00963 anaerobic ribonucleoside-triphosphate reductase	MLKPAAETMSLNFANAPKKFIKRDGAPFKFEQFKLEMVLDELGLEDSEIKAAVLSKVYAKLAAYTVDAVQVHAAFRASLNELGYLNEAKEYEAKRQEDETDWRAETDTKQRLAKLVDKDPSIVHENANKDSDVFATQRDLTAGTVGKTVGLTLMPQHIAKAHLRGDIHWHDLDYTPLSPMSNCCLIDFDYMLNHGFKIGNAFVEVPNSIRVATSQVAQIITSVASSQYGGCSFDRCDEVLAPFAEKDYKKHLEEGREFIDDEDKVKAFAKKRTQKDIYDAMQSLEYEINTMFSSQGQTPFTTLGFGLGTNWIEREIQKDILQVRIEGLGREHRTAIFPKLVFSLKKGLNLHPGDPNYDIKKLALECATKRMYPDVLSYDKIIDITGSFKAPMGCRSFLQ…
LPJCKDFM_00964 carboxylate--amine ligase	MAKFTPILLGSDINVYGMARSFNEAYGIKVQAWAATQLAATRYSKIVDVEVHPGFSEDPGFMEVMQEKIKEYQNHEEPVILIACGDGYAELLAKHKQELEGTFVVPYIDYQLLEKLISKEGFYEVCEEYGLPYPKTKIIKLADYQDGSYADVPFAFPVALKPEDPVSWLDVQFEGRKKAFVIKDLAEFKDIVGKIYTNGYKEDLILQDFIPGDDSNMRVLNAYVDKNHQVKMMCLGHPLLEDPTPQSIGNYMAILPAYDEKLYETVQTFLEKINYVGMANFDIKYDARDGQYKFFEINLRQGRSSFYVTLNGYNLAKWYVDDYVEDSLAGQETVYANKLESSHMLWLGVPEKIFKEYAVDNEAKQAALKLIDAGQVGTTVFYYQDSSFKRWLLMKYMFH…
LPJCKDFM_00965 asparagine synthase (glutamine-hydrolyzing)	MCGIVAFYDPEINDKQAAIGKMMAAIQHRGPDSDGMYTNDKVALGFRRLSIIDLRGGSQPIYNEDRSRAIIFNGEIYNFKPLREELIKAGHTFSTKADTEVILHGYEEWGMDGILKRVRGMFAFIIWDDNTQTMYGARDFFGIKPMYYQDVDGHLLVGSELKSFLAFPHFKKELNTEAVKPYLMNQYNDLKETFFKGVYRFQPGHWFEYKDGKMKTHQYWDAEYKDNNLSFEETVKKINEDLKETVDLYRNADVKVGAFLSEGVDSSFLTALLDPDEVFSIGFDDNTYDEASKAKALADINGWHFYADKVYSEEAMRDFPEMQYHMDEPDANPSIIPLWYLCKLARKHVTVALSGEGADELFAGYVNYGMHTHNNVIKVFTDKLKKLPKGKRVKLAHKI…
LPJCKDFM_00966 metallophosphoesterase	MDLFKYTKGIIDKVVGASKLHAVQKNAGELLDPMQKYLTVGEYHVDARDATPDGRPFTLTVYQDDQGILHQALSPESTDSLAAEYDRKFVPELNRFKAFRNRETGRRYVVEDYLARFASDVKKEIREGDDSVNIGVITDTHFKNVDSLDFYGWNGLMHVKEFSYLDQLDILDLKCHLGDWIDGSDAGLISESELMKLRDSFKSSKVPYLMIKGNHDENDKFDEHHDLKASFSEREFEKIMWPEMYRQRELGYVSRQHGVAWFDQGHVRVISLNTSDIPYILDEKGQKKYDVKLTLGVREDQVQELIEILQQSSGKQVILLSHANPINRKGGNALKYNGRSLHELLVAFNQKEKGRMHSSKDVPAEFRLSNDFDFTKVKDARIIAYFCGHRHVEDQYRIN…
LPJCKDFM_00967 hypothetical protein	MEKLTTMELADELAEAQDKILNGEAKLDTGRVYQAIDDLGVLNDPISNYFDRTEDEYYETESDHYLALTNLTGKLGDLHDRILTNHVDGFVDKDEINLTYNHENAYVEDNYVPRTDLHVLVYGLKVIGAVEAIAAADLRNVLSKDAVLSLGLAAHALAEKL
LPJCKDFM_00968 peptide ABC transporter substrate-binding protein	MRSKKLLASSIVILASAATLAACGSNSSQSSAKKQTLTWMNTAEMTTLDASKATDQASYDQINNVEEGLYLLGKNAKVQNALATSTKKSADGKTWTFTIRKDAKWSNGDPVTAKDFVYSWRRTIDPKTASEYAYLFSGIKNADAIVSGKKKPAALGIKADGKYKLTVTLEKRIPYFKLLMAFPLFFPQNQKFIEKAGSKYATSSKYMIYNGPYKQVGWTGSNLSWKLVKNDKYWDKKSVKLDTVKFSVQKTPSTDYNLYQSGKLDAAYLDAQATKSLKGKTGYTQRKMSTTQYLSYNLKKHPEFKNKNLRLAISMAINRKELTSTLGGAATPATTFDPEGMTTVNGQDYADTVKNTATEKATTYNVKEAKKLYKQALKETGKKKISFTLLGDDDDTAKK…
LPJCKDFM_00969 phosphonate ABC transporter, permease protein PhnE	MDTTMKKLPPKPVTAKSRAIKWGGWIISIAIIIWSCTGIDFGGIKPTAGQITGAIFNGLFHPDWSYVYNGSGEDLVSQLWQTLCIAFLGTFISAIISVPFAFWAANTRHKKFWVSESGKIVLTFIRSFPEIVLALMFIKAVGPGAPAGSLALGLHSVGMLAMLFSEAIESLDDGPAEAITAAGGSKFNVAVFATMPDLMPAVVSNTLYRFDVSVRSASVLGLVGAGGIGYPLIIALNYRQWSRVGIILLGIIVMVVVIDWISGAIRKKLV
LPJCKDFM_00970 phosphonate ABC transporter, permease protein PhnE	MSATDRDMLKLPKKKFKMWNWVWVILMVLGLVLSVNNTQTSLPEFFANFDQFAEIFVQMAQPDWSYAGTAIPYLVETIKMAIVSTVIGSLLAFVYSLLIARNIVHNRAITGVLRFIMNIIRTIPDLLLGSIFVAVVGIGPVAGILALTVFTFGVVVKLFYEAIETIDPGPSEAIKAVGGNGMNNIMFAVMPQILPYFISYALYAFEINVRASAILGYIGAGGIGLQLKNTLDMFNYNQTGMIILVVFLVVLVIDFVSTKAREALMR
LPJCKDFM_00971 phosphonate ABC transporter ATP-binding protein	MAEHPVIEMKNVTKVYDNGTVGLKNINLKIDKGEFVVIVGLSGAGKSTLLRAINRLHDISEGDILIDGESITKAKSKNLRLMRRKIGMIFQSFNLVKRSSVLRNVLAGRLAYYPTWKTTFNLFTDEDKQRTYEALQSVGMAEKVYSRADELSGGQQQRVAIARVLTQRPEIILADEPTASLDPKTSRQVMEDLKMLNEKFDMTVVANLHSIELAKEFGHRVIGVRAGEIVYDGKMEDTPQSVFDNIYNGGKGKEED
LPJCKDFM_00972 phosphate/phosphite/phosphonate ABC transporter substrate-binding protein	MKKFKKALFGALTVAAAVLATACSSSKSSSSSKGYTPSKSHPLTIQFVPSLAASTLEAKAKPLEKILSKKLGVPVKISTSTDYNTVVEAMKSKKVDVGFLPPDGYVLAHKQKAADVLLQALRYGVKQPGGKATNKLVKFYHSEILVKKGSKIKSWKDLKGKKIAVQNATSSAGYIFPIAELKEKGLDLTKKGNANLVTVTGHDQAVLDVLNGDVDAAFTFEDARNIVLADQPNIMKKVVPIYFTKGIPNDTISVRSDMSSSFRKKLSKVFESLRKDKKSLKIIESIYNHEGYTPSKDSDFNIVRKYDKMAATK
LPJCKDFM_00973 universal stress protein	MTEEKIKILVPVDGSESAERAFDKAVKIAANNGYHVDVLNVIDTRQFMGEMQDTLISGDTIYQMTQDSEEYLKSLKQWAHDNLAFDDIDYHIRYGSPKRIISYDFVKDHGNNLIVMGATGLNAVERMLMGSVTEYVNQHAMADVLIVRTDVNNMPAK
LPJCKDFM_00974 tyrosine-protein phosphatase	MTSLKQQLLDVKGGRNFRELGGYQTVSGKKIKMHKLIRSGHLADLLKEDQEYLRRYGLKYDIDLRTSFERNKQPDRKIASVEYFADPVFDEDLTNSTMSISDMARESQDPGWGYQRMLWAYKNMATGKNANKAYQHLFEVLLANEKDGESVLFHCTAGKDRTGFGAILILTALGVPMKTIEKDYLFTNEVIKDFVSQLLAKEKAAGADDSLLATFRDLQTVQPAYFKYLLDVINRNYGSINAYLHQQIGLSNADLLDLRTIYLEK
LPJCKDFM_00975 PTS sugar transporter subunit IIA	MTEELLKAESCFVLRPEDRADMFAQVYKKLLEQGLVAAGFLDQVVDREEDFPTGLASCNLAPDLPNLAFPHTEGCFVKEQRVVPIKLLAPVSFKSMVDPSRELPVGFCFMLLDQKADGQAELLARTMTFLSQAEPAALSRIFAQTDPAGLYSALREEGF
LPJCKDFM_00976 DNA-processing protein DprA	MNKTEFLLRLKLQKGLSYLKILQVMQQMPPDEDVDHEWLNCLELPDEILYRVEQSFLSDRYESAIENLQRNFKIISFFDDAYPVRLREIYRPPILLFAKGDLSLLEKEVTVIVGSRTPSQYSGKVIENLMPVLLKKKQVIASGLAKGVDALAHQNALNFGGKTIAVVANGLNYFYPRENTLLQQQIAARGLLLSEYLPDTPPRPFRFPERNRILAGICKNVIVTEAKAHSGSLITANLALQENRNVFAVPGAITSPLSAGTNQLISAGATPVIDKEIDL
LPJCKDFM_00977 type I DNA topoisomerase	MPATAKEDKSKSSKKTTAAKKSSPKRKKSKVKKDLVIVESPAKAHTIEKYLGRKYHVIASKGHIRDLPKSQMGVDIDHDYQPKYISIRGKGDTIKELKAEAKKANKVYLASDPDREGEAIAWHVAHVLGLDEKEANRVTFNEVTKDTVKDAFNHARTIDMDTVNAQQARRVLDRLVGYSLSPILWSKVKKGLSAGRVQSVALKLVIDREKEIKAFKPVEYWTIDAEFAKGNDKFQASFYGEEGKKTELPNNEAVQKLLAKFDKKQPFTVSKVVKREVRRQPAAPFTTSTMQQEANRRLNFRTSKTMNIAQHLYEGISLGKEGTVGLITYMRTDSKRISPVARQEAAQFIAEEYGSDFAVKKERHFKNQGDAQDAHEAVRPTNVYRTPKSLEKVLTKDEL…
LPJCKDFM_00978 methylenetetrahydrofolate--tRNA-(uracil(54)- C(5))-methyltransferase (FADH(2)-oxidizing) TrmFO	MTEKVTVIGAGLAGSEAAWQLAKRGIKVDLYEMRPKKMTQAHESGNFAELVCTNSMRSNQLSNAVGLLKEEMRQMDSLIMQAADACQVPAGGALAVDRELFSKYVTDKLTSLPEVTIHDEEITDLPSEGITVIATGPLTSDSLAEKIQDFEGTESLHFFDAAAPIIAADSIDMDIVYKKSRYDRGEAAYLNCPMTKEEYDRFANALVHAETAEMHGFENSEVFEGCMPIEVMAARGAKTMLFGPLKPVGLENPKDGKTPYAVVQLRQDNAAASMYNIVGFQTHLKYGEQKRVFQMIPGLANARFVRYGKMHRNTYMASPEVLKASYEAKKRPGLFFAGQMTGVEGYVESAGSGLVAGINAAREALGQEAVEFPVTTALGSMAHYITTTDAKHFQPMNAS…
LPJCKDFM_00979 tyrosine recombinase XerC	MTLEEQFLSYLKNERSYSPKTVLAYQKDLAAAKKFWQENGGFSGWDQISRRDLEIYLLATGQKLASSTLSRKLSSLKSFYRFLTRRGLVKADPTVAIQLRRGEKKLPEFFYQDEVGQVIRSLNDGKPLTVRNRAIVALFYATGMRLSELTDLKIKQLDLENGMILVHGKGNKDRYVFFDQESKKYLEEYLQAARPSLLKNEPDTGALFLNKLGRPISSRGIAKAVQQIFQKAGLTAGAHPP
LPJCKDFM_00980 ATP-dependent protease subunit HslV	MTTICSVKYNGQTAIAGDGQVTLGKSIIAKTTAKKIRRIYHDQVVIGFAGGVADAVSLQEMLEGKLESYSGDLRRAAVEMAQSWRKDSALQKLEAMVIAFNDQDLLLISGNGEVLEPDESVVAIGSGGYYAQAAAVGMLRHASGMTASEIAKEAVNIAADIDVFTDHEIVTDEIEEK
LPJCKDFM_00981 ATP-dependent protease ATPase subunit HslU	MREKTPKQIVDLLDKYIVGQNEAKKSVAIALYNRYRRAQLPEDVQKDITPKNILMAGPTGVGKTEIARRLADIVDAPFVKVEATKFTEVGYVGRDVESMVRDLANEAVRIVEKEEFIKVEGQAIRQANKTLVRLLVPGVKRNNRQNQMQQMQEMMQSLLAGGGMPEETEEVTDEIRNQRLSVAEKLDRGLLENEEVTIEVEQAPKANPMGDMMGQMGMDMSSMLGDMLPKKKVKRTMPVGQARKLLVQEEEKKLVNYDDIYQKAMDRAGQSGIIFIDEIDKITAADKRNSAGVSREGVQRDILPIVEGSTVSTKYGPLSTDHILFIAAGAFAESKPSDLIPELQGRFPIRVELDALTKDDFVRILKDPQNSLLKQYIALLKADGVDLVFTAEAVDKIAE…
LPJCKDFM_00982 aldose 1-epimerase family protein	MDYTIENEILKVTVSSRGAELQSVIGKHIGNEYIWQADPEVWGRHAPVLFPIVGKLKNDEYSYQGQTYHMGQHGFARNMEFALEEQTKEKLTFLLTDTEETRAVYPFKFEFRVSYELLNNMIKESFHVTNKGEGDMIFGVGGHPGFALPVEDGVKKDDFYLQVNPAKPRVQVPLEGGLLNWEKRFLAPTESLITITDDLFKDDAMVLVMRHPDNKFSIKTETSRFHINVRTDSAPYVGIWSQYPKTADYVCIEPWWGIADLTDTDGDLEDKKGMNRLASGKDFEASFRMSFHSKVQSE
LPJCKDFM_00983 Rib/alpha-like domain-containing protein	MTVTVNNPADSSRYTPVLLAAKIQVGKAIAASSLIANFASLPAGSQASYLMVPDFANAEGHIPG
LPJCKDFM_00984 TFIIB-type zinc finger domain-containing protein	MRKIKCELCGQRDLLKEGSRFVCQTCGAAYSADQLRRQFDLADQVEIYAEAKQAYRAKRFKQARQLYLALAEEGEQQGAFYASLSSSQLDPAADFAPLLNQLRTALVASREKGREGYFAFASLAWLIKSKAAHRCVGESDDLAAVSPYFWELVDAIIDDLSINQKRGTIALGNVKEERAYFEALKAEKKAKKLVNG
LPJCKDFM_00986 diaminopimelate decarboxylase	MNGLIKASDVNQAGHLQIAGVDALELAAKYQTPLQVFDVGKIRQAIRAFKRVFEEERVDYEVSYASKAFSCLAIYQVINEEVGHTDVVSGGELWTAMKAGFPMDKVSFHGNNKSRAELEMAVDQGVGVIILDNFYEIDLLSQILEEKDASSKVMLRVTPGISAHTNEYIQTGQVDSKFGFDMESGQADRALKLVLANPRMKMVGIHAHIGSQIFDVRGFVGCADKLCQLASAWEEKYGYETDILNVGGGFGIHYTDQDQPLPAEEFVRAIVKEVKSKCQENNLKLPAIWIEPGRSIVGPAGFSLYTVGSRKDLPGYPSYVALDGGMGDNIRPALYQAEYSAVVADRPQAEDEERVNLVGKYCESGDILIKSCPLPKTEPGDVVALLSTGAYGYSMASNY…
LPJCKDFM_00987 aminotransferase class I/II-fold pyridoxal phosphate-dependent enzyme	MPKLAQDLLPIINHKLDAVVPSDIRRFDKYVSQFDDVVKLTLGEPDLNTPEHIKQAAIRDIENNDSHYGPQSGKPELLQAISKYVKGVTGIDYDPASEITVTVGATEALNCSLSALLNDGDKVIVPTPVWSMYMQLVCLTGATPVEVDTSDTGFILTPEKLEEVIEREGKGIKAVMLNDPTNPTGVTYPKEVIEGLAEVIKKHHMYAISDEIYSELIYGDAKHYSLATYIPDRTIFISGLSKSHAMTGWRLGYICGPAEIMASVRKMNDFMITVVTNNVQAAAIEALTNGLDDPKEFKDIYQRRVNFMEKGLKKLGFAMALPRGAFYIFAKIPEKYQGDDVGFAKALAKDARVGVIPGSYFGAGGAGYVRMSYASSDEVLKEALKRITKFVEAE
LPJCKDFM_00988 hypothetical protein	MQENEKIKFIFYRLSESGSTSTSESLSVSESESISQSQSLSSSTSESQSTSESLSTSASQSATQIPNAGNTPFVPTIPAANTPAANTPTASVGNSESTSAEYQASVSASISQSELEKLQMSASELASMSDPTSAEQSVVTSVSASASASTSESTFNSSVANSQSNSQVNFNR
LPJCKDFM_00989 YitT family protein	MKLFDLNRLSRNYGFLVKIGTAILYSVMVAVALNFFWHPGHIYSSGITGFAQIVNTVTSRYMPFTIPTEVMYFALNVPLFILAWLKIGREFTGYTIFAVAMSAIMMRFIQPTQVSLDPILCAIFGAAVNGIGTGMALKSGISTGGLDILGIVVRKKTGMNYGKFNILVNLIIVLIAGFLFDWSRALYTALNIFINGRFIDSVYTQHNKLQVMIVTEHPNAIIEGIQEKMHRGITIFHDVEGAYGHTEKTVLITIIDTYDLYDIRTTVEKCDPFVFMSVTEVQKVYGRFREQEVV
LPJCKDFM_00990 kinase/pyrophosphorylase	MTENKAENKQTEKTEKMEVNIIIISDSAGETAFNNAQAAAVQFPDAEVNYRRYPFIVNEKKLAATLEEIEHYPNLVIVYSMLDEKLQLPIIKFAREHKARYIDILSPIIEAISQTTHMKPTGLVGANHQLTNKYFNRISAMEFAVMYDDGKDPRGFLEADVVLLGVSRTSKTPLSLLLANKGLKVANLPLVPQTHIPKEIYQIDPKKIIGLTTDPQVLNRIRRQRMISYGMDPDTAYSNMDSINAELDSAMALYKKLGCFVINVAERSIEETAALIMNHLGYEED
LPJCKDFM_00991 30S ribosomal protein S21	MAKTIVHENESIDDALRRFKRSVSRSGTLQEYRKREFYEKPSVRRKLKSEAARKRRHY
LPJCKDFM_00992 PhoH family protein	MEKKFLPHSSENVQKLVGVNDSNLKLIEEGYEVTVTDLGGQIKVAGPEEQVETVLRVLKALDGVASNGINLTPADVVSAMKMADRGTTEYFGDLYKQILIRDAKGRPVRVKNMTQKSYVEAINKSDVVFGIGPAGTGKTFLAVVCAVAAFKRGEVSKIILTRPAVEAGESLGFLPGDLKEKVDPYLRPIYDSLYAILGQGPTDRLMERGVIEIAPLAYMRGRTLEEAFVILDEAQNTTDAQMKMFLTRLGFNSKMVVNGDMTQIDLPGKAHSGLITARNILQGIDQIKFVEFSAADVVRHPVVAKIIKSYEEEGK
LPJCKDFM_00993 rRNA maturation RNase YbeY	MQGIDVSYSDEVGFLTKGDRDWEDWIMQLLLMAKKEIGKDNAQEMSINFVDEDRSQAINRDYRDKDRPTDVISFAIEDGDDGLDLAMFTQDPDFTEDIGDLFMCPSVIERHSKEYGTGFDREFGYTIVHGYLHLNGYDHIEPDEAKEMFGIQGKVLEEYGLPLYPDQLDEGRGK
LPJCKDFM_00994 cytidine deaminase	MNELEEKLFLLAKDHLADAYSPYSHFHVASVLVTDAGEIFTGVNIENSSFGLTNCAERTAIFSWVNAGRPGKIKCLLIIGNTDRPISPCGACRQVMSEFMAPETEVILTDSQGDYERFTIEQLIPYHFTEKDIQDGENK
LPJCKDFM_00995 GTPase Era	MGKTSKHKSGFVALVGRPNVGKSTLMNRLIGQKVAITSAKPQTTRNKISGIYTEDDMQVVFVDTPGIFKSHSDLDEYMDKASLSSLKDVDLVMFMVDAKEAGKGEKYVAGLLKDLDIPVFLVINKIDQVHPNELLPIIDSYQAVGKFAEFLPISARQGNGVDDLLKTLKDYLPEGPQYYASDEVTDRPEYFVVAEMIREQILRLTDQEVPHSTAVWVDQMNQRINGKLQIDVTIFVEKDGQKRIIIGQRGSMIKQIGMRSRKEIENLLGEKVNLKLWVKVRRDWRQDPAFLKSIGYDKKDL
LPJCKDFM_00996 DNA repair protein RecO	MATDLLDVHGLLFKRQQYKEADLLAKLWTKELGIVTVIAKGGMRPKSQLAAAVLPFTEGTFGILTRYKGISQLRTYKKLSQHDELFTDLGKNAYLSYLFDLADHAFSEYQKLGGYYDLLLVAFNRIVAGQDLEIIAQIVQLQLLDAFGVAPQLVACVICGKEKGIFDYSIAAGGVVCSDHFRSVSRLHLSPKATALIRTLGLLPISRLGEIQIGEDLKKESRRAIAQIYQATVDLHLPSLRFLNEVRGS
LPJCKDFM_00997 glycine--tRNA ligase subunit alpha	MAQKLDIQTMIFKLEQFWASKGCMIMPSYDENKGAGTMSPYTFLRAVGPEPWNACYVEPSRRPADGRYGDNPNRLFQHHQFQVVLKPAPLEIQQYYLDSLKVLGIEPLEHDIRFVEDNWENPSMGCAGVGWEVWLDGMEVSQFTYFQTVGELDVKPTMGEITYGVERLASYIQDVNSVFDLEWGDGVLYRDIFKEPEYEHSKYAFEESDQKQLLEFFDTYERIAKRLLGQNLVHPAYDYILKCSHTFNLLDARGAVSVTERAGYLHRIRNMAHEVAVKFVEEREKRGFPLLKSAQAKVEASND
LPJCKDFM_00998 glycine--tRNA ligase subunit beta	MTKDFLFEIGVEEMPAHVVSKSVKQLADRIGKFLKEKGLGFKEIKTYSTPRRLTVLVKELDEKQADVDEVKKGPAKKIALDADGNWTKAAVGFARGQGMSADDIYFEELKGVEYAYVHVQKAGKEAKEILLGLDEVIKAMTFPTKMRWDSQDFEFVRPIHWLVALYGSEVVPVEFLDITAGRKTAGHRFLGDSVVLANADDYVEALRDQYVIVDADERKAMIVSQINDLVNSHNWQIKLDASLLEEVNNLVEYPTVFAGSFDQKYLEIPDEVLITSMKDNQRYFEVYDQEGKLINCFISVRNGNKDHLENVISGNEKVLVARLDDAVFFYDEDRKYPLSHFVDRMDSVSFHDKIGSMAEKMTRVRIIGDYLAKRFGLSAEEVADFDRVSGLYKFDLVTQ…
LPJCKDFM_00999 DNA primase	MAGRISEDFINEVRGSVNIVDVISQYVSLEKRGKDYVGLCPFHQEKTPSFSVNPDKQFFYCFGCHKGGNVYKFIMEKEEVTFPESVERVAEFANIPMPQEYQEQPVKLNPLMQMHKEAADFYQQVLMTTKIGERGLEYARKRGLDDDLLKHFKIGYAPGKSDLLLTYLRGEGYTDDQLAESGLFVKSQDGRLFDRFRDRLMFPMSDESGHPVAFSGRRISDDPEEPKYLNSPETSIFNKSDLLFHFSEAKKHARKEGHLVLFEGHMDVISAYKAGVKTGIASMGTSLTQQQVYMIRRITKQVVINYDGDDPGQHATERAVGLFKQAGNFDLGIVILPDKLDPDEYVKQYGPDSYQAVIRGAISTTDFFLQRLKKKYNLNNEREQVAYLSEAVAEIAALP…
LPJCKDFM_01000 RNA polymerase sigma factor RpoD	MTEEKQTKANEMSLEKAVKLVVEGVKASHQITEAVFEDRLIKPYKLEGKAVDQLVQEFEDNGISIVDEDGKPSKLALTKQKNVEKAELNNMDAPTGMKMNDPVRMYLKEIGRVNLLTSEEEVALAKRIEAGDEEAKQELAEANLRLVVSIAKRYVGRGMNFLDLIQEGNIGLMKAVDKFDYRLGYKFSTYATWWIRQAITRAIADQARTIRIPVHMVETINKLIRIQRQLLQDLGRDPEPEEIGAEMDLPVKKVRETLKIYQEPVSLETPIGEEDDSNLGDFIEDKDAMSPEQHAANEMLKEQLAEVLDTLSDREEEVLRLRFGLDDGKARTLEEVGQHFEVTRERIRQIEAKALRKLRHPSRSSQLRDFLD
LPJCKDFM_01001 RNA polymerase sigma factor RpoD	MTDKAKQTGKADQVYLAEAVKLVVKDVKKSKQISEKKFTDRLLKPYQIEGRAVDQLVQEFEDNGISIVDDKGEPSKLALAKQKNVEKAELEHLSAPGSRMNDPVRQYLKRIGRVSLLSGDEEVQLAKRIEAGDQEAKDELTSANLRLVVSIAKRYVGRGMSFLDLIQEGNMGLMKAVDKFDYQLGFKFSTYATWWIRQAITRAIADQARTIRIPVHMVETINKLIRIQRQLLQDLGRDPEPEEIAAEMDLPVKKVREVLKVAQEPVSLETPIGEEDDSHLGDFIEDKDATSPEQHAASEMLKDQLTEVLDTLTDREENVLRLRFGLDDGNPRTLEEVGRVFGVTRERIRQIEAKALRKLRHPSRSNQLRDFLE
LPJCKDFM_01002 sigma-70 family RNA polymerase sigma factor	MAKENASNVNDFPLEKAVKMVITGLKKTKQIREKDLKARLLLPYGLNDAETAKLVEEFADNGISIVDDQGEPSALALKAEEEAEKKEQKELVASSDNDLVYDSVRMYLKEIGKVPLLSRDEEVEVAKRIENGDESAKDELAAANLRLVVSIAKRYAKHNGKMGILDLIQEGNIGLMKAVDKFDYSKGFKFSTYATWWIRQAITRALADQDRMIRIPVHVVESINKMNRIQRTLQQDLDREAKPEELAAEMNEPLQKVQEIITVAKNQETDSLDKPVGEEGDSQLGDLLEDNKAINPEEYTASEMLKDQLSSMMGEFLTDREAKVLKLRFGLENDEPHTLEEVGHSLGVTRERVRQIEAKAVKKLKQHSDLLQDYFSAE
LPJCKDFM_01003 transposase	MTPEIRTLISGVIFMTKYTKEIKLAIYHEWIDNDRRGAYLSRKYGMRPGEIAYMVALLQRHGEGILDRPQQKYTCDFKLAAIDRVLLGGEALRQVSLDLGLTNQGILANWLRSFKENGYTVITKKKGRPPKNAQKQGQTTDQRVGRAGKEAYSRACIHKKIGGLNSRTEEPRKEELARAITLYFLL
LPJCKDFM_01004 WYL domain-containing protein	MDNFQISKRTALRDIANLEELGLALYAEAGRAGGYSLIQEDLLTKIYFNSDEVAAIFFALKAMEQLKETPFNESFQMISQKLLKNLAASRQQQVLASQAAVSFFNTPAVHHNPYLRMLMESILHDSLVQANFKGQQVLLQPCQLFFRDGNWLFAAYDLLGQAFWNYRCDQLQNCTEQAAVPNKLSLAELKQKQLEFEHDSSDQGFKILLNHRGQEHFLKNRYPNMQLEHEGEITYLTGSYTPRTFEYLIDYLLTFGLNAKIITPEELRRSFKERLAAILDQYN
LPJCKDFM_01005 phosphoenolpyruvate carboxylase	MMKNFATKPAVKTVFLLAGICLALFMAVQWIFALGNPGPVSWAIAGMIAITLLNLFLGIIPLTKLSPAVGYVTAAALAVIVLIFVFNIHEYISIGILYLLYAALACGLLWAKK
LPJCKDFM_01006 hypothetical protein	MKLLKILVKVVDVILLCFLTVVVCSNLKDYINALRTIKGNDLKVTVFGHVLLILVLLTELGLAVFSQKIPRKPFLIIGLVCIALTLIGLITPIAFGPGNLPLNFLALVLLAVSRFLQENVA
LPJCKDFM_01007 hypothetical protein	MTKTERYMWLVNDLLLTAAAVSLIINLVGQTASGYAFSGSHGQATELLYDAFILLVAAAALGVWLSKWLAPAAAWVIGACLLLGLVIDRVVGLYFGLTWYWTLAVVALAVSLVLASYRWRGKAVSNYWLAGILLAVSLVSCVMAWLG
LPJCKDFM_01008 23S rRNA (pseudouridine(1915)-N(3))-methyltransferase RlmH	MNIKIVCVGKLKEKYFKDGIAEYQKRLSRFAKVEIVQVPDEKAPESLSPAQMEEVKKREGERILSKIKDKEYVYVLAIKGKERASEEFAKELKDLGTYGHSDITFVIGGSLGTSDAVNKRANDLFSFGKLTMPHQLIRLVLIEQIYRAFMINSGSPYHK
LPJCKDFM_01009 trypsin-like peptidase domain-containing protein	MSEEQDMQRNMRKKENNRLLTKAAIIGVVAGLLGGGIAYGGLSAANLNSNTSLSTTSSSSSNTGENGSVTTSSSGTTKVNKSKTTSGTMTSAYKKVQNAVVSVLNYKYTSSSSSSSDIYSMFGYGDSDSSDSSSSKKSLTLYSEGSGVIYTTANGKGHIVTNNHVISGAAKVKVILASGKTIAAKVVGKDSTSDLAVLSIDSKYVTQTASFGDSSSLQSAQTVIAIGSPEGSEYASTVTQGIISSPSRTITYNSNQMTVIQTDAAINSGNSGGPLVNSDGQVIGINSMKLASSSSGDSVEGMGFAIPSNEVVTIINQLVKKGKITRPQLGIKVAAIAELNSYYKKQLGISTSLKKGLYVASVTSGSAAASAGIKKGDVITAANGKTVDDVATLHSILYS…
LPJCKDFM_01010 MBL fold metallo-hydrolase	MQFAVLSSGSAGNCSLLMTDQHKILMDAGLSGKKTKELLAKVGVAIEDLDMVFLSHDHGDHSGGMGVLMRRYPQLNAFSNTGTWKYLEETGKIGCLPKDQINVIEPGQTKCYGDLEVTAFATSHDAAQPQYYVFSSGGKRLACLTDTGYVSEEVEYEIQDADAYLLEFNYDDLMLRSGPYPWSLQQRVRSDHGHLSNDQAAETLARIISSKTKHVFMAHRSQQNNLNYLARDVAEEVLAARDADVASDLELHDTEPMAPSYLINL
LPJCKDFM_01011 two-component system regulatory protein YycI	MDHRKIEWLFLILFCLVDIYLLIELWRPPVTLTSSTNSVMTSSSLKAEMKSDNITVPSLSRKGDSGYYLATRSKSDLKDAAKKLSSDVSTSYAEGDKTLYATMKTTIPLERMTVGEFKNDSNYVPHGKQYVYAKNLSSNSSYVYVQKSQYGLVYSSLAQLVVNVKNKKITGYYQTYLTDLSSVRELQATISPLRAVTNLYTTRELADNSRVMQVKLGYTKLTEVRGSVIFVPTWLVWIENKSSKSSSLKRVNAFSGQLLQNSTLDD
LPJCKDFM_01012 two-component system activity regulator YycH	MKFKFKFKFNDFLLHLATLTVILISIGLWVTVMTSDQRFSRISNESSSQSSASLSTHYRNVQSFYAPGQTYVFQNGVCYQVHDAKRNLPLKFVQYLEKVKLGTIEKMSTTASDYEKLLADQNYIMFAYPDQINFTVLLGKKQANSSLQFNRVFVPVKSKTRYLYFGNDKGSRVYRVKIKSGSFRQLAKYVKSAQDRQEVSFLHLKKLYVPFYAKEIKAKEYSYLISYQSSSYYASRLLGSSYRKSVAKNGRTVYTAGYSKRLQIPKEGKSNDHQYLYQNYLTSQERTATQEMLESAAYVKQLGLAEQDLRFFESSGKTVSYINYIEGYPIFANDALAQTQVTMGTELVSVAFSSMNLQIPIPYDGHVKTLPKTATLLKELNSIGIKESEIEKITIGYHI…
LPJCKDFM_01013 cell wall metabolism sensor histidine kinase WalK	MKKDKKARKEKVKKEKTNLLKRAVSSIQTKIALIFMLLLLATIEIIGAYFTRQMEQTSINNFQTMIQLQSIVTDQLTAQLVKNGKGADRKMNQIITDYSNDAISEIQVVDSKNVIRAVSNLNDKNRVGQLSNNGDIREVINSGQQKTQVTSDQKGSFMVQIVPLTSGTNIVGAVYVRASMADVFNNLRNISMMFLTASLLAVVVAAIASMFISRAITRPIEELRQQAIQVADGDYSTQVKIYSNDELGQLGAAFNTLSVKIERSNEQSESERRRLDSVLSHMTDGVIATDRHGNVSIINQMAQDFLDVKAEDAIKKPISQVLGLGEDYTSQDLISNQSDMQVTVNAGTDDEMILHASFTLIKRVTGFVSGAVCVLHDVTEQIKNEDEQRQFVSNVSHEL…
LPJCKDFM_01014 response regulator YycF	MPKKILVVDDEKPISDIIKFNLTKEGFDVETAYDGEEAVEKVEEYNPDLMILDLMLPKKDGLEVAREVRQTHDMPIIMVTAKGSEIDKVLGLEMGADDYVTKPFSNRELVARVKANLRSRDIVKKAVEVNQQKEKEQESNDIQIGNLLIKPDAYLVEKNGEKIELTHREFQLLYYMAQHMDQVMTREHLLQTVWGYDYFGDVRTVDVTVHRLREKIEDNPVRPKILVTRRGVGYFVKQQTEE
LPJCKDFM_01016 1-acyl-sn-glycerol-3-phosphate acyltransferase	MSKKTYYYHSESEELVSSAQQDFQLPDDYQVFRKGAAWQFWNVLVRSLACAFAWLYSRLFLLVKVKGKEKLRPFKKHGYFVYGNHTQMLGDPFTPMTIVNPYHYYALAAQANWGIPFLGKYVIPAAGLPVGKNIKQSICLLKDVKYAYEEKQAAIVIYPEAHLWPYYTKIRPFPATSFNFPVSLKAPAFAMTTTYQPCRWRKRPKITVYIDGPFYPDEKLGKKAAQEKLHSEIAKSMQERAKLSTCEYCSYVKIDSKN
LPJCKDFM_01017 glycosyltransferase family 8 protein	MNFLFCGDHNAERGVLIAVLSLLKAERGEEVHVYILTMRAKSKSRSFKPFSQHAADFIRSLIVADNPNSSLELIDCTENFIKEPPTANMGTRFTPYAMLRPFADELPQIPDRILYLDDDVIIRRPVDQFYTQDLTGTELVGVLDYFGRFFFHNQKKIFDYLNSGVLLLNMPEIKRTGLFKRVRHLMQVKKMFLPDQTAINKLAKEKRIAPRKYNEQYALQDDTVIQHFTTSFRFFPYFRTQTVKPWDVKRVHSVLHLHEYDDLLNEYLKLKDQL
LPJCKDFM_01018 1-acyl-sn-glycerol-3-phosphate acyltransferase	MIIGDHRLDVIHNIELAANNRDFTAKTEIGDPQMSMEEWVKLVEDFWAKQDKFKTNAEGLAGNLILQALTQKFFGKIQVTGLDKLQHLAKGGAIVTANHFNQVDALAVNRLAQKTYHRMEIVIEDTNLKLPGFFSFIMNNMGSIPLVQSPNYIGREFIHHLSHAFNKGHWVLIFPEQEMWWNYRKPRKPQRGAYYFAAKCNVAIISTFVEIQDLPEVENDNEHFYQTRYTLHVLGVLYPDPTKSVNFNATDLMEKDYALKVQAFEDCYHKKLDYDFTPWDIAGWRGEDD
LPJCKDFM_01019 hypothetical protein	MDTTNSITFTSKLTFWDKFKCFYLLHLCSLIFLIRFQKKWQKILIYLWYTSVCGFSLAILVVSYPFVTIKMFIEVFLTLSCFSWVPAITAFLISLKCPSIINLKLSPDNNLGRAPIVKIGDSNSQIVYLKSSLLLDTKNFYLIMCPNYLPKHKSRVFYSFISKSQNTTALSKVNFIASVKPHFKKFIKLHIWC
LPJCKDFM_01020 hypothetical protein	MDERVKDVQVWLNQTYGKVSGFKKAPENGLTGWPTIYSLREGLQHELGITALAEGFGDSTKKALSAKIGDLKRGYHGNIIKLVKGAFWCKGISPNNFTDSFDSDLTTAIKSLQGDAGITANGQLTVNLMAALFDMSAFVLIPGQGKSKVRQMQQYLNGKYGDELGILPCDGIYQRATNTALIFALQKAIGVEGANGNYGPGTVAATPTVSEGASGEVVRVIQYGLLVNGFYDGDCDGKYDADVASAVIAFRKFMNLPPFTGKSDLSVIKGLLTSNGNTDRDSIALDTSAQLTDKDIANFKRYGFSVVGRYLTGSVGTGASKRSKYLTSDELERITDAGLRVFPIYEDGGYEIEYFSRNRGYQDGITAAKKAAELGFPSKTTIYFAVDVDIQDGDIEGTV…
LPJCKDFM_01021 bacitracin ABC transporter	MKEIDIRDPRSKGRIKTKICNYIKTDDGTELLEFKYQRIRRTILVDDFLNEVMQARKNSYTTEQ
LPJCKDFM_01022 XRE family transcriptional regulator	MKIGTKIKQQRKKKGLTQKELASILGLGGVTTVASWEQGLSNPPAKRIPAIADALDISVSELLGNDDAKPKNLVDLADAKVISIPILGTIACGKPIFSEENYEGHLNKVYFGDPPTGELFALTCQGDSMAPYILDGDKVIVRKQETVENGEIAAILINNEATLKTVKYVGDKTLLIPKNDAYDPLVLTPDNQNQVLGKVVSIIRDI
LPJCKDFM_01023 thiamine diphosphokinase	MDAVVLLGGPKEEWPADLKEQLKQAQAKGDLLIGVDRGALLLLELGFKPDLAIGDFDSLKADELAWVEGMVADIRYSVPKKDWTDSELMLGIAFGDYKIDQLKVYGATGGRLDHAAINAFGILNPDLRKYANQLTLIDKQNLIFYRQAGSYEIKQQDYSYFGVTCLLPVEDLTIEGALYDLAPYSGDYLRSFTSNEFLPDKDSCRLSLKKGLVAVVYSKDLDRYQMA
LPJCKDFM_01024 ribosome small subunit-dependent GTPase A	MAEIVQGTVVSLIAGYYDVQTPVGVVRTRARGVFRKNREKPQVGDSVQVKLDEQGLAYLVKILPRKNRIGRPAVANVDHVLLVISAVEPDFSTALLDRFLVFFAWQGVEVTIYLSKSDLLEKEKLAEIESQLAYYQKIGYRVYLDRENLAAELPKQIGESEIWTLAGQSGAGKSTLLNFIKEDAGQATGAISTSLNRGKHTTRTVTLFKLGEGFLADTPGFSAIDLTPIKLNELCTYFKEFKALSTGCKFRGCQHLHEPKCAVKDQLALGEIAAFRYDDYLAMRTEIEEGRMPEYLK
LPJCKDFM_01025 Stk1 family PASTA domain-containing Ser/Thr kinase	MINKGYLLGDRYRIVDTLGEGGMANVYLADDIILKRQVAVKIIRLDLQKDSQVLARFQREALATSELSHPNIVSVFDVGTDHGLPYMVMEYVKGPDLKEYIREKSPIPLPQVIKIMDQILSAMELAHKHNVIHRDLKPQNILMDEKGNIKIADFGIAVALNQSAITQTNSVLGSVHYMSPEQTRGGMVTKQSDIYSLGIILYEALTGHVPFNGETPVAIALKHAEDYIPSLRKQNKAIPQALENVVLKATAKDPRDRYASVAEMKADLDSSLDPSRAGEAIYRPSHGNNDETKILPALNGKVMQAEKAKEGKAEEPKKRSLWASIKKYKWWWIGSLFPVFAILLFMFLAVGHNNIRVPDVVNMTEKAAKTSLKSSGLAVGAVKRTYSSDVKKGKVISTT…
LPJCKDFM_01026 Stp1/IreP family PP2C-type Ser/Thr phosphatase	MIKTAFASSIGRVRESNQDFVQIFQNRVGVIMAIVCDGMGGHQGGDVASTMAVSHLGHNFANTDLHDKNLARKWLDVQLRSENETILKAADRFPDLNGMGTTIVLAMFFDQEVLLAHLGDSRAYSYSEGNFHQITEDHSLVNELVKMGQITKEQAKTHPQKNIITQALGVSSTIDPEYNELEMKTDDVLLLCTDGLTNSLSDPLIQQVLATKGLNLQERCNKLVNEANRLGGGDNITVCLAVNEEDGASDQ
LPJCKDFM_01027 16S rRNA (cytosine(967)-C(5))-methyltransferase RsmB	MKTNARTVALDTLMKVINQGSYSNISLNHALKAAKLPGEESRLATNLVYGTIQYQLYLEYQLKDLVKARLREPYIKPLLLMSAYQIFFLDKVPNRAVLDEANKLAKAYGRQKSSGYRLVNGILRSLLRRGEVLPEKDAPDYLSVKCSMPLWLSDYFVANWGKSRAEKIMASFNSKAKNEIRILALADEKRVVRDLDRAHFAPQESPLASRSYALSRGGIVMTDFFKDGEVTVQDEAASLVAEAFDFKGNEQALDACSAPGGKTIQIAEQLPDGQVTALDIHEKKLRLVKENAARIRVADRVKVKALDARKAREYFSGQEFDKILIDAPCSGLGLLRRKPEIRYTKTAEDISNLAEIQLDILNEVSGLLKKGGELVYSTCSISVEENEENVRKFLAAHPD…
LPJCKDFM_01028 methionyl-tRNA formyltransferase	MNSVIFLGTPQFGATVLEGLIKAGYHILAVVTQPDKKVGRKQKVVYSPVKEVALANDLPLYQPVRLSKSAELDELLQLDADFIITAAFGQFLPTKFLKSAKIAAVNVHGSLLPKYRGGAPIQYAVRNGDAETGVTIMEMVKEMDAGDMYAQASLPIRPDETSGEVFEELAPLGRDLLLETLPKIASGEIVKKPQDPSQVVFSPTISKAEERISLKLTAKEAKDLIRALNPDPGAYLVIKGQRLKVWKAEVADDNTSLPAGHLLTNQGRFAISFAGNTVLNLLEVQPNGKKAMAIKDFLNGQGKKFAAGEKIVDED
LPJCKDFM_01029 primosomal protein N'	MIAEVIVDVAAHQTDRVFEYHIPDDLEVEIGSRVVVPFGRRKVQGFVVAVKKSSDFTGQLKDLLLVVDEMPPLTPELVALSSDLARQIFAYRISILKTMLPGVMRANYRKILLPNSPRAEQMPLFAGDPVDLANLEEPRLIKLVKQLLNKGEARIEYLVENKAKKKLVSVYYPLLSAADYQEIFLETRKTASQQRKLLADLAGDFAAYPKSREELTGLGISSATLKTAVSKKWLQEKDQEKYRRPTKPAAPSRPLDLNDEQAAALSRVSQDIKGRVSQTFLLEGVTGSGKTEVYLQAISQALALGRTALMLVPEISLTPQMVKQVQARFGQQVAVLHSALSEGERYDEWRRIRQGQAQVVVGARSAVFAPLDNLGLIIIDEEHEGSYKQDNNPRYHARD…
LPJCKDFM_01030 DNA-directed RNA polymerase subunit omega	MRITYPSIDKLLDEVDSRYSLSVLAAKRAGELEAGKPGALDNYHNLKPVGQALEEIAAGKVTIDADPHGEADE
LPJCKDFM_01031 guanylate kinase	MADKGLLLVLSGPSGVGKGTVKSAIVEHKVFPFEYSVSMTTRKPREGEVNGKDYYFVTREEFKQAIADSQLLEYNEYVGNLYGTPLGPVKEMLAAGKDVLLEIDVNGARMVRQQMPDGVFIFLTPPDLHTLRDRLEHRGTESEDVIRGRIAQARKEILVMQDYDYAVVNDTVANAVNHIKAIVDAEHVSVKRMIDDYRKMVKED
LPJCKDFM_01032 hypothetical protein	MSKFQNFASQAAQSLKKAFHYLFAYDEDRLTLRGDSLAVNLAKLQLAFLKRQYLLVTLNDGSWRVGKITKRISPSRFVFRDADNKIFYLLDINDILTVELP
LPJCKDFM_01033 peptide ABC transporter substrate-binding protein	MRPIKNKAPLALAALSMIMLTACGKSNSQASKKQEFSWSTSAEISTIDMSKASDTVSFDQLRNTMEGLYRTGKNSKLMPALATSSTVSKDGKTYTFTLRKSKWSDGSPVTAKDFGYSWRRTVNPKMASEYAYLFEGIKNSTAITAGKKPLSSLGVKAEGDYKLVVTLDRRIPYFKNLMAFALFFPQAEKALKKYGSNYGTASKHMLYNGPYMQKGWTGSNLSWKMVKNKYYLSCLLDQTGNQECLQRQPRRLAIQVRQSEITKSVREHKCKKSLEKPGSFLL
LPJCKDFM_01034 DNA repair protein RecN	MLVELDIQNFAIIKSLKIKFQPQMTVLIGETGAGKSILIDALSLLLGHRAQKEMVRSGQSKAVVTGLFTLQDEEMREVEQIATDYGLPMDGDDLIISREISSKGRNVVRINGQLTTITALAKIGEYLVDIHGQNDQQMLMDQSRQIDLLDEYAGKDFKPLLGKYQAEYQTWQILNQRLEHLRRDSRELAQRQDILQFQVEELTKADLTDEQEDQNLEDEFNKLNNYQKIAESANFMIQLFDDDEHGLTSLLGDAQGTAEDLADLDKEFKNVAQSITDGVYSLSDARSELGDIMDSLEFDKERYQYVQNRLDLLNNLKKKYGPSLADVFDFYAKVSKELRQFETGGLDEEELVKQIAAVEEKMSVMAADLHQARESTALKLEEAIKHELADLYMDKARFS…
LPJCKDFM_01035 TlyA family rRNA (cytidine-2'-O)-methyltransferase	MASKERADVLLAAKGIFNSRTQAQRAIMAGLVTDHNHQRIDKAGEKYPVDEEFFIKKDKLKYVSRGGFKLEKAVKVWNIDLKDKVCLDIGASTGGFTDVALQNGAKLVYALDVGYNQLAWQLRDDPRVVVMERQNFRYSVPADFTEGLPDFAMTDVSFISLDLIMPPMYEILKDKGDAVCLIKPQFEAGPENVGKHGIVRDHAVHQAVIEHTMAKALEIGFSILGVDYSPIKGGKGNIEFLLHLKKDQANPGQNLWSGSVSELVDWAAQGL
LPJCKDFM_01036 polyprenyl synthetase family protein	MTTFKEFQAKYTPIINNFLEGQLAKESDDPRFAEIMAYSVMVGGKRLRPLLFLATLDALSVEITEKEVQAACGIELIHTYSLIHDDLPAMDNDDYRRGELTSHKKWGEAEAILAGDALQPLGIQWIAQAEHNWKLVEIITEAVGPKGMVAGQYLDIDTTNNEDSSEEVIDHMEWLKTGCLILASVQMATALAACPDQQAQRYLAFAKHFGRSYQLYDDLVDIVESQEEAGKATHKDQEVGKNNSLTMLGAEATRNELKQLIEKGKADLAGEKAEVLLGFLDLYQKVL
LPJCKDFM_01037 exodeoxyribonuclease VII small subunit	MTEKNNFESQLKELQEIVGQLENGQLSLEESLAQFQTGVKLSRELKQELTKAENTVAKLIESDGSEKELDPTDASAPKE
LPJCKDFM_01038 exodeoxyribonuclease VII large subunit	MDSIKGTDEKYLTVSELNWYVKQKFDRDPYLRQIFIQGELSNFRFRRGGHQYFSLKDDKSKINVVMFRGDFDKVKFEPEEGMKVYVTGRLSTYEAQGSYQFYAKSMEPAGLGALYERFRQLQEKLAKEGLFAQEHKRPLPLFPDKIAVVTSASGAVIHDIMVTANRRFPHAEIDLFPAQVQGESAAGSLVSAMQQIQAWADEYDVLIIGRGGGSLEDLWPFNEEEVVRQVYAMKMPVISSVGHETDTTLCDLAADCRAATPTAAAEMATPDLTQVVAEIGQLQTRLLTDIRAVIQVRAQALAQLENSFIMKEPQRLYEQKMQQVDQLSQQLSRMMEVIVKDQGQRLRLLTQRLQHQAPDRRIKQLKQENSYLAKSLEMGIKRILEQKQAACRQAVQQLD…
LPJCKDFM_01039 bifunctional methylenetetrahydrofolate dehydrogenase/methenyltetrahydrofolate cyclohydrolase	MGEILDGKKLSRELGEKLGSEVAFLKEHGVSPKLCVINIGDDPASKVYVASKKLKAEKLGIKQVVYQLPADESEEDVLKLIDSLNADPEVSSLMVQLPVPPQINADRVIERIDPEKDVDCLTPANIGRLWQGKHFVEPATAAGIIALLDHYQIDLTGKNAVIVGRSNIVGKPLAALMLERNASVSILHSRSRNLADLTKQADILVCAVGKAEMIKADMVKEGVVVIDVGINRVDGHLVGDVDFAPVKEKASWITPVPGGVGPLTVEFLMEEVIKLTRRQHGLD
LPJCKDFM_01040 transcription antitermination factor NusB	MNQHDSRRIALQAIYLYNQDPSLTASELENNVKSALDLDIFPAYSQELVSGVIDKQAELRDKISANLKQGWRLERLSKTSLAILEVALYEMLYSPVIEDRSAINEALNLCDEFDDPKSKAFINGILANFVQE
LPJCKDFM_01041 Asp23/Gls24 family envelope stress response protein	MADNSTIVLSGNDEGDQIKIDLQVLEVILGISAQKVDGVAGMRGGLKSGLSRVFGREDRGKGVAVSVDEDGKLTADVYVYLKYGVNVPAVAGKIQEALKQQLTQMTDMNLKSIDVHVVGLVFPEDEKNFEDADQPLFPDQEEDK
LPJCKDFM_01042 elongation factor P	MTMISVNEFKNGLTIEYNNELWRIVEFQHVKPGKGGAFVRSKLKSLRTGAVQEYTFRSTAKVETADIQTRQMQYLYNDGLSYVFMDTATYEQLEVPNAQIDQEAKYLKENMIVNIISHNGETLGLDLPNTVDLEVVETEPGIRGDTSSGGGKPATMETGLVVTVPFFINVGDVLTINTSDGSYVSRSK
LPJCKDFM_01043 Xaa-Pro peptidase family protein	MSKNNELLSLLTRRIKETADLIKDKDADALLVFNRANYRYLTNFTGEEAQLIITKSGDRVLLSDSRFAPQIEAQAVGELKVVMKHGHEAAEIAAEVKKLGVKKLLVEAEFVSAYEYDAIKSQLPDVDLVMAAEIVERVRNVKDDLELATLKKAVEISERSFEEVLPMLKPGAKERDVGAKLDYLFKLYGGDGPGYDSIIASGPRSSWAHGVASDRLMQEHELVVIDAAASYNGYTADITRTYALGSVEDELEKIYKIVLEAQKRGIAAAVAGATGKDVDQAARSYINDAGYGKYFGHGIGHGIGLEIHEMCQPEFLFSQTTLENGIVHTVEPGIYLPQGGVRIEDDILVNGDTPEVLSTLPKDELIHL
LPJCKDFM_01044 50S ribosomal protein L27	MMMNILSNAKLLAHHKGGGSTTNGRNSAGRRLGAKRADGQEVHAGSIIYRQRGTKIHPGKNVGRGGDDTLFALTNGVVKFERLGKYKKQVSVLPVEDAE
LPJCKDFM_01045 50S ribosomal protein L21	MYAVIKTGGKQYKVAEGESIFVEKLDVQAGEEVVFDQVILVANGDDVKVGTPLVEGAKVVASVDKQGKEKKVVTFKYKPKKHSHSKYGHRQPYTKVTVKSIEA
LPJCKDFM_01046 arsenate reductase family protein	MPKFYGYKRCSTSRKAQKWFDDKGISYDFQDLVETPPEKDLLLSWLTKYQDRGLRYFFNTSGQHYRQMGLKDKLPNMTIEEAADLLSKDGKLIKRPLVVDDQHLTCGFKEEVYEQTWK
LPJCKDFM_01047 PLP-dependent aspartate aminotransferase family protein	MPVYKATTFAYPKIGAHVKYDYSRSGNPTRNAVEEQLASLEGGDRAFVFASGMAAIHAALAIFAAGDHIVIGNQIYGGTFRIVYQYFKDRGLEFTAVDTRDLAAVEKAIQPNTKAIYFEPVTNPLLQVTPVSGIAQLAHEHGILAITDNTFLSPYLLRPLEYGADLVVHSATKYLDGHNDILGGVVVVKDPVLADSRPMTMLQKTSVSGWELRRGFCGSQWAWKTRTT
LPJCKDFM_01048 ABC transporter substrate-binding protein	MYLIEMGKTIMNFKKAFGVAAATMMSAAALTGCATAKTSSTAGNKSSDNTIRIGVNLELSGSVASYGQQEKNGVVLAAQEINKKGVKIGGKTYKVKLYISDNKSSTSTAASVAAQMANSDKIVAQVVLAATPYATASIANLTKSGVPMVGPSATASEFTQTKSGQTQKYAFRACFIDPFQGKKAADFMYNTLKKKSVAILADNSTDYGTGLTKSFTKKFKMLGGKVVTTQYFQSGDKDFNSTLTTIVTVNFIHSRDGRAVISIRENEIAAEAMGVNTALQSLGVLRMVFCAVALIIIMIFKPGGLFGKWEFSFKRLLTKKQDAATLSGGEQQMLAMARALMARPKLLLLDEPSMGLAPIYIQEIFDIIKSINKEGMTVLLIEQNARQALSIANRGYVLA…
LPJCKDFM_01049 phosphoribosylamine--glycine ligase	MKDKLKILVVGSGGREFAVARALKKSPHVAEVFCAPGNSGMAAIGVKAIGIAEDDFKALKNFAIKEDIDWTFVGPEDALVAGIVDYFHAFDLKIFGPNARAAQLEGSKDYALQFMEKYQVPHPRYETFQSAETAISALPDFGLPVVLKEDGLAGGKGVVIAEDQETAESTLTEMFAKGQKQVVLEEFLTGPEYSVFAVMQGGNYRLLPLAQDHKRAYDGDKGPNTGGMGSYSPVPQLSQAEYQEIVDQLVEPTAKGLLAGGYDYHGVLYLGLMMTKQGPKMIEYNVRLGDPETEVVLPRLKSDFAELVDACVNDEEMPAVEEKDEAVLGVILAAEGYPKKPVKGQKLGQLPAEDGIFVDYANVTGPAADLAGSGGRILMVRAEAADLKEAQEHVYSYLA…
LPJCKDFM_01050 bifunctional phosphoribosylaminoimidazolecarboxamide formyltransferase/IMP cyclohydrolase	MKRALVSVSDKTNLVPFVKGLVANDYEIVSTGGTKRVLDEAGISTISVEDVTGFPEILDGRVKTLNPYIHGGLLARRELPEHVATLKEHKITPIDLVCVNLYPFKQTIEKPDVTLAEAIENIDIGGPSMVRSASKNYRDVTIVVDQADYDQVLSEIEKDGSTSLETRARLAAKAFRLTASYDALISQYLTEKAGETAPEKLTLTYDLKEAMRYGENSHQKAWLYEDALPKAFSVLQAEQLNGKQLSYNNIKDADEALRCIREFSKPTVVAMKHMNPCGIGQGNTLEEAWDRAYAADPVSIFGGVIALNRKVDLATAEKMHKIFLEIIIAPDYDEDALAALKTKKKNLRILKLDFSKKDEATRKETVSVMGGLLVQDQDVLDEDFADWECVTETKPTQEQ…
LPJCKDFM_01051 phosphoribosylglycinamide formyltransferase	MKVAIFASGNGTNYEVLAERFQKGDLPGDLALLFCDHPDAPVIKRAEKFHTPVVTFTVKSCGGKQKYEEKIIQVLKDHQIDFIALAGYMRVIGPTILSEYEGRIVNLHPAYLPAYPGLHSIERAFADHPAETGVTVHYIDSGLDSGPVIAQKHVPIYDDDTVDTLEARIHECEYHLYPEALRKALLKFEEENK
LPJCKDFM_01052 phosphoribosylformylglycinamidine cyclo-ligase	MIVNRYKDAGVDVNAGYELVRRIKGAVALTKRPGYVGNIGGFGGLFDLDSLGYDHPVLVSGTDGVGTKLMIAQKMNKNDTVGIDVVAMCVNDVLAQGAEPLFFLDYIACGHNDPALLASVVQGVAEGCKQAGASLIGGETAEMPDMYAPDEYDLAGFTVGVAEKDRLLSVDTPQAGDVLLGLASSGVHSNGFSLVRKILFKDHDVKLTDTPAELKGKSVGESLLEPTRIYIKSVLPLIKQGLVHGVAHITGGGLIENVPRMFNDSLRAEITAGSWEVPDIFNYLKQVGNLSDDDCWQTFNMGLGMILAVPADKQEEAKQLFMENGEKVFEVGRLSERTDGEKIIIK
LPJCKDFM_01053 amidophosphoribosyltransferase	MPYEIKGLNEECGVFGIYNVPDAANVTYFGLHALQHRGQQGAGIVASDGQNLRQFRDRGLLSEVFSNPADLDFLKGNMAIGHVRYGTAGSDSLANVQPFLFHFQDGEIALCHNGNLTNAKTLKKRLENSGSVFQSSSDTEVLIHLIRRKVRMPFIEALKASLNEVKGGFAFLLMTNDTLYAALDPNGFRPLVLGQMDNGSYVVASESCALDAVRAKLIRDVQPGELIIINKDGIKIDHYTTETQLAVCSMEYIYFARPDSIIHGVNIHTARKRMGMLLAKEQPAPEDADMVIGVPNSSLSAATGYAEAAGLPYEMGLIKNQYIARTFIQPIQALREQGVKMKLAPVRGVVSGKNIVVVDDSIVRGTTSRQIVQMLKEAGAKSVHMRIASPPFEYPHFYG…
LPJCKDFM_01054 phosphoribosylformylglycinamidine synthase subunit PurL	MMQEMTPEEIKEKKPYLDWSLSEEEYDYICDKLLHRLPNYTETGLFSAMWSEHCSYKKSKPVLRLFPTKGPRILQGPGEGAGVVDIGDGQAVVFKAESHNHPTAVEPYQGAATGVGGILRDVFSMGARPVATLDSLHFGELDDAHTRWLLNETVAGIGGYGNCMGIPTVGGELTFDDIYKGNPVMNAMSVGLLDVKDMQKGLAQGEGNAVMYVGAKTGRDGIHGATFASHSFDSEHESQRSAVQVGDPFMEKLLLEACLELTQKHADWLVGIQDMGAAGIVSSSSEMASEGKSGMELNLDLVPQRESGMSAYEIMLSESQERMLLCVKKGHEEDVKKIFDFYDLDAVVIGRITSGHNYVLRHHGEVVCDIPVTSLTEDVLEEPSEEKQPQHMIDDAAKP…
LPJCKDFM_01055 phosphoribosylformylglycinamidine synthase subunit PurQ	MKFAVIQFPGSNCDIDLYEALHTVCGADVAYVPSKESSLDGFDAVMLPGGFSYGDYLRAGAIARFTNIMPAIVEMAKAGKPVFGTCNGFQILTEAGLLPGALKRNDSLKFVCKTVELEVVNNDTIFTSEYQKGEKIKLPIAHADGSFYADPETLQKIEDNGQVVFRYSKENPNGSLNNIAGITNERGNVLGMMPHPERAVEALLGNTDGLRLFKSILDHAEVKA
LPJCKDFM_01056 phosphoribosylformylglycinamidine synthase subunit PurS	MTTVRIYVTYKQSVFDPQGEAITNSIHSLGHDEVKAVKVGKFFDVTIEEKDKPVAETVKEISEELLVNFNMETYSYKILEEK
LPJCKDFM_01057 phosphoribosylaminoimidazolesuccinocarboxamide synthase	MAELLYQGKTKEMWTTDDPEVLRAVYKDDATALDGLKHDVFQNKGELDAEISSLVFEYLMKYGVKTHFIKRLSKNEQLVKKVKMIDLEVVTRNIAAGSFCKRYGLKEEGEKLDTPVEELFMKSDALHDPLMNESDAIAFHLLTHEEHEQIWEISRQVNQLLTKLFADAGMLLVDFKVEFGTLPNGEVVLADEFSPDNCRLWDMETKDHMDKDVYRRQIGNLIDVYERVLARLKDALAKED
LPJCKDFM_01058 adenylosuccinate lyase	MIERYTRPEMGAIWTDEKKYECWLAVEIAADEAWSKLGHIPAEDVEKIKQNAKFSVDRINEIEAVTHHDIIAFTRTVSESLGPEKKWVHYGLTSTDVVDTAQGYQLKQANDILRKDIHDFIDILAKRALEFKDTVCMGRTHGIHAEPTTFGLKFARWYSEMKRNQERFEHAARGVEAGKISGAVGTFAEVDPEVEAYVCKKLGLHAQEISTQVLPRDLHAEYIAAIALVATSLENIATEIRSLQRTEIHEVEEHFAKGQKGSSAMPHKRNPIGSENICGMARVLRGNVVTAYEDVTLWHERDISHSGAERVILPDSTIGLDYMLNRMGKILANLDVFPETMKKNMDKTLGLIYSGRVLLKLVESGMSREAAYDLIQPYTAKCWAEQVPFRPLLEADPTI…
LPJCKDFM_01059 5-(carboxyamino)imidazole ribonucleotide synthase	MSIKIKPGQTIGIIGGGQLGQMLAFDAKASGMKVIILDPTPACPAGQAADDQIVAEYSDIEAIHELASRSDVLTYEFENVDLDALESVKDQVFIPQGTKLLYTTNNRIREKTFIQSAGCEVAKFRAVKNRADLEEAVSDLGLPAVLKTCEGGYDGKGQVVLKAAADLDKTADVLACGDCILEKFVDFRMEASVMVGRNSDGQVTVFPVSENINQGEILHESIVPARISPDLAQKAQDAAVKIAEAIDLKGILGVEMFVTKDDKIVINELAPRPHNSGHYSIEACNFSQFAVHNRAICNWPLPKIELLSPVVMVNVLGQHVAGTEKLIAEKPQWSFHDYGKGEVRRDRKMGHVTILTDDVDKTLAEIAATKVWDV
LPJCKDFM_01060 5-(carboxyamino)imidazole ribonucleotide mutase	MTSRISVVMGSKSDWGYMQEACKLLDNFGVDYDKQVISAHRMPEEMFAFAQKAAKNGTKVIIAGAGGAAHLPGMIAANTPLPVIGCPAKTSALGGMDSLLSIVQMPAGIPVATTAIGPAGAKNAALLAMQILGIEDKELQQKIVDYRKEMHDQAKESSADLVY
LPJCKDFM_01061 hypothetical protein	MDITGFFKDGRLQVIPRKQKAKEALFEALIDRFEFGRDYSEKEVNEVLAAVYDDYAILRRYLVDTGRLGRDPYGQHYWRAEKKD
LPJCKDFM_01062 SH3-like domain-containing protein	MRRFALGMMTSAALMAGLASQVQASSKDYSKSTKTDLVTKIMGNKSYQVYSSLKLEEVTKKVKTKTKEKKKYTVKKKEWKFGKKLTASADFRYAHVQSKSYKVKGGKRYYYIYVDGRPVGYVNEKAFALSKANVVSQVSLVNNPSDSVGFNAEDAINYVTDQHGSLVDNDSVEISCKSAKLNISDTGYVSSRKAGTAVLTFKYGKAKATSKLTVRGDAKEGISSADVTPVKTDLPEIETWSASDGASLSSSSTITSGDAVSSSHKYWATNMSGNAKVADIETIFYHPAVLSAPGSSNLEAKVSSAVQGIDFYDNDLVTSNLDLGQADNWEARGHMVYYNMRGVKKYNWQLIPSKMLSFNTWLSYIKNIKVSPYMKLGHGQSVGSTKKYVYVLANWNRSN…
LPJCKDFM_01063 type IA DNA topoisomerase	MTTVILAEKPSQARAYAAAFAQSQKGEGQIKVADPILPADTVITYGFGHLVELALPEAYDASYKRWSLKKLPIFPDQYKYLVPRDKKKQFNIVANLLKRADTIVIATDSDREGENIAWSIMRQAGIDLKQKRLFRLWINSLEKAAIREGFQNLRPGWDYYYRYKEAQTRQISDWLVGMNGSPLFTLLLRKQGIKGTYSIGRVQTPTLYMVYKRDQEIANFKPEKYWLLMSDFWQGRKKFTGRLVPETKFKSPAELEQFLLAKGGSLGKQTGRVAKVDKEQKSQASPRLFSLSSLQTEANRRYHASASQVLQAVQNLYENKFLSYPRTDCNYITDNEYAYLAQNLDRYQGLLPNSTEVKEQMKPLKAEKRYVDSGKVQEHHAIIMTKTVPSQAQMGKMSK…
LPJCKDFM_01065 Xaa-Pro dipeptidyl-peptidase	MKYNQYAYVETSPEKATEELLAINFLPENYSSLSFSELLAVLTGNVLEEATTRQAKDAKLAEFAVDDQTDLAAFLSDTPTAITASQFANAALQLLGYHPNYDYSLTDPLTCGKKHALPAFKDLTSKEELIFAFYRLLNTRSKNGQILLDVMAGKGYFTQFWGQGKFMFFNGKSLPVFDTSQVIREVVYVQSDLDTDGDGRGDLLPVTVFRPVETQGQLKVPALYTASPYFGGIIENEKTNHNVDENLTDATCWTNPKYVAKPFVKSPAPSDQDVPATELATGQSSYGLNEYLLARGFASVFSGAIGNRHGDGIRITGAPEETISQKEVIEWLTGDRVAYTDRTRRFETKASWCNGNIGMTGRSYLGTLQIAIATTGVKGLKTVVSEAAISSWYDYYREH…
LPJCKDFM_01066 homoserine O-succinyltransferase	MGKKIGILNLMHDKIDTQKRFSHVLKAAEPRVAISYFYPKSHYLNRPLPQNCPAEPLDLAKIEKLDGFIITGAPIELLDFTAVDYWQELTGLFDFLKAKEIPQLYVCWGAMAALHYFYGISKHPLPEKIFGIYPQEILATAPILSGLVEGFRAPHARYAEMNREEIEAEKALTINAATPDGHLSLVTGPDKQAFLFSHLEYGPQAFKKEYQRELSARGGDDRGLAKPQQYFANESAMSLPQFTWESTQQHFFKNWLAAI
LPJCKDFM_01067 cysteine synthase A	MSTDRIYGNILETIGHTPIVKLNRVVPEGAADVYVKLEFFNPGGSIKDRIALAMIEKAEKEGKLKPGDTIVEPTSGNTGIGLAAVTSAKGYHLIIAMPETMSEERKKIMRAYGAELLLTPGKEGMPASIALAEKLVKEKGYFMPMQFENPANPEIHELTTGQEIVNAFAGDLPDAFVAGVGTGGTLTGIGRALKKAGDVKVYALEPAESPLLKEGKKGPHKIQGISAGFIPKTLDQSIYDGIVEVSSDDAFATAREVARLEGFLPGISAGANIYGAIELAKKLGVGKKVVTVAPDNGERYLSTALYQ
LPJCKDFM_01068 adenosine deaminase	MKKLIDLHLHLDGSVPYQSVRELLAKDGKSLPAAELKKRLSVRPDCRNLDEYLDKFDFPLSLMQTAENLRLIVKELLEELRSQGLVYAEIRFAPQRHTEFLTQAEAVQAVLAGRDDFYAWQKEQAGPDLHVNFLLCLMRLVGQDEANWETVKVARSFMEQGVVGLDLAGPENDEVANRKYAPFFQQAKEWGIPYTIHAGEAMGPESMREALALGTKRIGHGIRCQEDPGLVKELAEDGITLECCASSNLNTKVFDQIAEYPLRSMLGQNLRVTLNTDNMTVSATNLPREYQLMEEQGLTKAEEKQLYLNSVRAAFASQEEKSRLLALLEK
LPJCKDFM_01069 glycerate kinase	MLKFITASDSFKESLSAKAACQAMTDGIMRVFPEAEVIQVPMADGGEGTVDAILSCIPGEKVEKMVTGPDGRRLLASYGLINDGECAVIETAAASGLGLLAKKDRDPMTATTFGTGELLLDALKRGVKKIIVGLGGSATNDGGAGLAQALGVRFLDKNGQELPFGGGSLDQLARIDASGLAPRLKEAEIILASDVTNPLTGPNGASAVFGPQKGADKEMAQKLDANLHHYAAVIKEQVGKDVENVPGSGAAGGLGAGFLAFSNCQMQAGAQIVIEESHLAEKMRDADYVFTGEGGIDFQTKFGKTPYAVAQVAKKLGIPVFALAGQVGDGIDSLYEAGFTGIFGILPGICSLPEALAGGGDSLARTSENVARVVKAARVNLQ
LPJCKDFM_01070 tyrosine recombinase XerS	METKKYLSLIDREMAQMPDFVKEYQLETRHSLTTSYQYLTEIRRFFFWLIAENLTQAKSPSQVLPSDLEKLSRSDVMLYLDKLEHSKNKQGHLNSPTTVNRSLNALRSLYKYLTITADKNNGEPYFDRNVMLKINSLPYTSTLNYRAHALEAHMYTGNLKYQFMDFLDQKFAGLCSGRALSSFKQNKERDMAVIALILGTGIRVSECAGVDMKDLNLKEATLDITRKGGQRDSVPVADWTLPYLEKYLAIRADRYKAPATNKAFFLTSYHQECRRMTTNAIEKMVGKYSAAFGHPLTPHKLRHTVASELYQATKDQVMVAQQLGQKGTSATDLYTHVDQREQRAALNASAKQNKSSSD
LPJCKDFM_01071 hypothetical protein	MSFDPENKNIKKALQKNETEQPTNTKDKLVIPVFKDEEERTKNYTFSLQPSARKRLDGLAKEHNFKSASNFLNELIKNM
LPJCKDFM_01072 AAA family ATPase	MKIIAFSAIKGGVGKTTLAFNYGEWLAKNGKHVLFIDLDHQSNLTQTYNIYDNQDTVGNIFLDRGKVKIHEISAYISLIAGDMHLDDIERSIENKTNKNMFFYMWLSDNYERLNLGKFEYIILDCHPDFSTATKNAVIISNAILSPITPSEHGYNAKFNLEERINELRKEAIDYSTRKSYVTTKLFFIANMIKHNTRSSRELLKALKGDPSVLATVPEKELFKRSTLDKKSLSKMAEDHKTYIDQHEFFDSMDKTFNEITEKL
LPJCKDFM_01073 ISL3 family transposase	MSSLNDYIKFVLDIEDNNIIFKDYFYKIPEAGSKYKVYEAELIQPACPFCGSVDIIHNGHLKTNIRYITANASTPVVIRLFKQRVKCRDCSKRSMAQSSLVNKYCSISNTSKLKILSALTEDRSMTSIAREHNTLVNTVQRVLASCSHRFIDGYDYLPEHLAFDEVKGVDRKLHFICLNGETHEVIQILRNKFKKNLLKYFGRFTLKARANVKTVTMDLNFYYQDIVRACFPNAQIIIDRFHMVQMLTRSLNSLRVATMKKFDKGTREYSLLKSPWKLYLKKFDDLEKIHPRYNWHYKDSLTQEQIVMEGISCNDVLDNSYNLLQDFFTALDKHDTKSMKEIIYSKERVGALMHKTLLTFRHNLKAVLNGASLSYSNGCLEGFNRKIKQIERTAYGYSN…
LPJCKDFM_01074 extracellular solute-binding protein	MKFSKKLAVLAAAGLALMGTAACSNGNSSSSSSKIPSKITKKTTVVFWHGMVGVQQSTLQKLTKEFEKKNPNITVKLESQGTYIDLQAKINSTLQSPNNLPTITQAYPGWLWNAAKNKMLVNLTPYINNKNVGWGSAKASDIRSELLKGAQIQGTQYGIPFNKSIETLTYNKDMFKKYGIKKVPTTMAELKSVSETIYKKSHHKVVGAGFDSLSNYYILGMKNAGVDFSSKINFSGSTSKSVINYYADGIKKGYFRVAGSERYLSGPFANEKVAMFIGTSAGEGFVKQGVGKKFTYDVAARPGRYNMQQGTDIYMFNHATAEQKAAAFKYIKFLVSKSSQLKWANATGYIPVNNSVINSAAYKSNTSLKLPAKLSTVMKHLYSVPVEKNSNAAYDQLNS…
LPJCKDFM_01075 MBL fold metallo-hydrolase	MTLRDKTTVTFYNGLTTIGGPMIEVAYNDSHVLFDLGEVYRPELGLSMDDEDYQTLIKYQLIGEAPDFYDEKITGKAIDTKRWKHSAAYISHLHLDHSKALNLLSPTIPLYAGPITAHLLPALNEKGDFLLPAAGHEKGYTRPIIAAEYKKPIKVGEITMEIWPSDHDAYGATGLIVKTPDKKISFTGDIRLHGYHPDWVHEFLAASKGADLFITEATGSSWPERKNEKQSEEFTGINNEDELTQEVVRLQKANPKRQITFNTYPTNVERLLRIISDSPRKVVLHAKRAHLLHKSLGKEFPYYYLPEEPKFADLNPEPEVSYQDLLNDDHEFLWQAVADFDQLMEGGLYIHSNAEPLGDFDPAYKSFVENFAKHNVEYKALRCSGHADEGELQEIISEV…
LPJCKDFM_01076 carbohydrate ABC transporter permease	MKKIRWGRLFAYLILTFFAIITVFPFIYMILGGLMSFQETTTIPPTIIPKNPQWGNYASVFAQAPFARYFLNTFITASVTTIVSLFNAILGAFAMVNLHFKGKNFVQIVLLSLLMVPGEAIIFTNYNTVAKMGLLNTYLGLILPFLTSIFYMYYLQSYFGAISRTIYKAAKIDGVSDWEYIWKILVPMSRGGLFTVGLLSFISGWNSFLWPLLVTNEDSMRLLNNGLTNFASDAGSETQLQLAAATLTVLPILVLYFIFRKQIIRGVVRNDLKG
LPJCKDFM_01077 sugar ABC transporter permease	MKQNQKRAWLFLAPTIIFVTGFSIFPILRAFVMSFQGGPLIALDWTGFSNYQYIFKDPEFWTAIKNTIIYALVSVPVALAISIMLAWLIFSKAKRKSFFETTFFMPYVTSTIAIGIVFRYIFNGDYGLLNFVLKALHLPAPNWIDDPSMSLTTIIIFGVWTSLAFNIVILMGALRNIDPNYYTIADMYGASGTEKFWRITMPQLIPTIAFLLTMNIIAAFKVYTSVYALFNGQAGVGNSATTAVFYIYNKFQIVGTPGVAMAATVVLFLIILFITFLQRKMMKKIGGQ
LPJCKDFM_01078 ABC transporter ATP-binding protein	MNDENFVQVKNLRKVYENGHEAIKDVSFSVKKGDLVCLLGPSGCGKTTILNMLAGLLTPTSGDILFDGKSVVKTAPKDRQIGYVFQNYALYPHMTVLQNIMFPLTVGKNKRPKAEAEKVARKYMNLTQIDEFADQKPGLLSGGQQQRVAIARALVQEPKILLMDEPLSNLDARLRLKIREEIRSLVKKVGITTLFVTHDQEEALSIGDKIILFNDGVIQQDDLVQNFYLEPNNYFVANFVGNPVIDNFSVEVKDGKVTGSDFEIAVNDLKQDRFKHELKDGKYVLSVRPENILPAESGNVKVTIQDIELIGRERILKFNHDGIQARSLVDLETPIKAGDNINLKMRLDRIFIFTPEGERVY
LPJCKDFM_01079 dihydroorotase	MAILLKNGLVYQEGEFINEDVLISGSKIQAIGLDMPEEGAEVYDLKGKLLAPGLVDIHEHYREPGFTYKETIKTGSEAASRGGFTTVCTMPNVDPIPDDLETFEKQVALNEANSCVHLKQYGAITEELTSDQVVDMAALKEAGAFAFSNDGHGIQQAGTMYEAMQEAAKVGLAICEHIQDDSLYHHGVMNAGKKAEELGLPGILGVSESAQLARDLVLAQATGVHYHACHVSTKESVELIRIAKEYGINVTAEAAPHHLLLSEEEIDGNNGYYKMNPPLRSKEDQFALIEGMLDGTIDLIATDHAPHSREEKAGDMRKAAFGIIGNETAFACLYTKFVKSGQMDLSLLLDLMSYQPAKLFGLDAGVLAPGKEADLAVFDLDNAEKLVEEDYLSKGVNTP…
LPJCKDFM_01080 aspartate carbamoyltransferase catalytic subunit	MATVSQNQVVVETEDKQDNLLRLPYFVSVEQLSADDVLHLLQRAQYFKNGGEVPALSRPIFCTNMFFENSTRTHTSFEVAERRLGLTVIPFDPSHSSVNKGENLYDTELTMASLGIELSVIRHPENAYYNEIIHPKEGQHLQMGLVNAGDGSGQHPSQSMLDMMTIYNEFGHFDGLKIMIVGDLANSRVARSNMEILNTLGAEVYFSGPEYWYDAEEFSKYGTYVKNIDDEIPELDVLMLLRVQHERHNRADEQLFDAKDYNAAYGLNQRRYDMLKDDAIIMHPGPINRGVEWDGDLVEAPKSRYAVQMHNGVFVRMAMIEAVLRGRKLGGLE
LPJCKDFM_01081 nitroreductase family protein	MKFTKLLKSRKSVRTYTGKPADKKQVKKIIEAAELAPVARGLYENYQLTIINDPKLLKEIDQEAAMMFGDLESHPLYGVPTLILVSAKKQDEMAYASAGIIAHNMVLAAENKGLGACYLFGAAAALAAHPETVMKLDLPAGFMPVCGVGIGETEEELTIRDQKLDRIGINEI
LPJCKDFM_01082 ABC transporter ATP-binding protein	MALIEVKHNTKTYQSGDTTVYANRDINFVIEKGELVVILGSSVAGKSTLLNILGGMDTNTSGDVIVNGQNIANYNAKQLTAYRQTNVGFIFQFCNLIPNLTAKENVELAAEIVHEKENALERRPSGHHPLFWPLACHPAFNGRQCLCPNWP
LPJCKDFM_01083 ABC transporter permease	MLGFFDQETTLYIYRETIILSIIGILCGYLAGIGLHTFIITSPPPDNAMFDPAMKISNFLYSALIPAVITALVALIMHKTIKSVNMLDALKSVD
LPJCKDFM_01084 histidine phosphatase family protein	MTTFYFIRHGQTFANKAGLKQGTINTPNTYLTDLGKEQAQKLADQFDISNFDRLFVSPLVRTKQTAEILNKKAGLPVETDDRLLEISYGDWDGQKYSELIAEYPNYFSPLVNDMTEDYVQAAPKAESFAHVEMRTAEFVEEISQKYPEDQIVVVTHGFTVRSFAINATGGQGLQILEPDNCSVTKILVDPLSFKQHLVYYNRTVTAF
LPJCKDFM_01085 3-phosphoserine/phosphohydroxythreonine transaminase	MTYYNFAAGPAMLPVEVIAQIKQDLPDYAHSGMSVMEISHRSALYKDLYAKTKANLLELVKLDPAEYDVLFLTGGATQQFSTIPLNLARKYHQIAVVDSGHWAQRAAEEAAKVPGLTVDMVASAKDNNYTAVPEIPTEFDQDYDYLHITTNNTIMGTAYRDDQIPKTDIPLIDDMSSNFLGQEYDYSKFAVIYARAQKNLAPAGLTVLVIRKDLLAKHDDLPGLFDFATELKTWSTRPRASTPTP
LPJCKDFM_01086 aminotransferase class V-fold PLP-dependent enzyme	MIDIDEIDQATQDEVVPNLEQIPAVTRVRILTHKK
LPJCKDFM_01087 EamA family transporter	MKSNSKWAGLAAAACILWGISGLFAKGLFNLDPRITPIWVTQMRQVCSGLILLTVAQLTGKHPWQVWKDKKSAVQLLAYAVIGVLPFQYCFFLVVAQANAAIATVIQFIGPFFVLAYLTLTKQEALRPIDVTASLLAFGGVFLLSTHGNIHDLRIAPLTLLFGIMSAVGAAANSLLPQALVTRQSTISVTGWGLLISGLILTAIHPVWPSLPSSPTVYLNLSVVIVMGTIIPTLWQNHALGHISGMTVAFMDAFEPLASMIGSIIVFHFQPQMMDYAASVMIIFAVLALNWTPRSKIKARVEK
LPJCKDFM_01088 cupin domain-containing protein	MRIKKWAVMSLFCGIFLTGCSKQTASKEASNSSNKSSQSSKSSVKKTSKASSSSAKAVKLDAAKLTPQESGSLITLYCADRFGGEWSNLLQAGQNGSLTITLHKTSDYEFKQPGSGYAYESAASGQTGTTYYTLSGSTFYFYQGVKVAGSGRFLGQATKQEMADYIVKKGQLAEFKQLAKKIEIVDKSGQTQRLSDGQSGYFTIPAEMQGTWYSASNYDGETTHSKYVFGQSTIFIQDDKNNRKGHTTTLYTRAANYKAPDYPSEEQIKKAEGWGLPKIVQYKGINYLNVMGWYQGAGDGEYFAVHTENIDGNDVQVLICAGGAGIWVDGIAYRSQAMAEKMQDHQFDDLNYSDSDN
LPJCKDFM_01089 DegV family EDD domain-containing protein	MKIALVTDSTANLSAAEIEKYNIKVIPIPIYIDDKEYLEGINITSEELFELQRSGSSFPTTSQPKMGDLITTFDNFKDEGYDAIIYICLSSGISGSYSTLMGIAQSNPDYHLYPFDSQITVRLQGYQVLAAAKMIEKDSYSPKEIIAKLAEIRSTVDELFIVDDLNNLCRGGRLSNASAFIGSLLNIKPLLTFNDEAKIVAYDKVRSMKRAVKKIEQEALEKIKSLDIPEDKLRILIIQSNDAAQAEEVMNYLKAEVPKAVFEMDEFSPVIATYLGEKSIGITWMIDVEQMEF
LPJCKDFM_01090 fibronectin-binding domain-containing protein	MAFDGLFIHSLLNELQDEITAGRLHKIYQPFNNDLVLVFRKERKNKQLLISANPEYPRLYLSKESFSNPNVAPLFVMVLRKYLEGSVLQEISQVGLSRIVNFSFSNRNELGDEMQLILSVELMGRHSNVILYDKQSGKIIDLLKRINPDENRARLLLPKAKYELPPLTPGINGFTLTESEFSSLKKDYPTPADLAKQMDGLDGDDRQELTGYLEDDYSFSSLKTFYNQFSSPKAYVLLTPKHKRRIYPYLPYHLEMTKESSSTNLNEALDEFYAYQANRDWVKQRSQQVTRVVTNETKKLQKKLKKLEKQLDSAENSENLRVSGELLTAYLSQVKPGMEKIDLPNYYEGNQPMTIKLDPALSPQRNAQKYFKRYKKMRDSIKHVTEQIEITEENLRYLD…
LPJCKDFM_01091 PFL family protein	MDLRRIMETVNMIDNENLDLRTTTMGISLLDCIDSDSDRACQKIYDKITTKAENLVKVARELETEYGIPIANKRITVTPISLIAAASGDSDYVKYAVTLDKAAKAVGVDLIGGFSALVHKGYQNGDRVLIKSIPQALKETERVCSSVNVGSTRSGINMDAVKEMGQIVIENEKINPLNNGNLVIFCNAVEDNPFMAGGFHGVGESDVALNVGVSGPGVVKTALEKVKGESMDVVAETIKQTAFKVTRMGQLVGQEASKRLGVDFGIVDLSLAPTPAQGDSVANILEEIGLESVGTHGTTAALAMLNDAVKKGGIMACSHVGGLSGAFIPESEDAGMIAAAEKGILTVDKLEAMTAVCSVGLDMIAVPGDTPAETISAMIADEAAIGMINNKTTAVRVIP…
LPJCKDFM_01092 ACT domain-containing protein	MRAILTTVGQDKTGIIAGVSSFLAEKDINILDLSQTIMNGYFTMMMVVDVSDEADFSALSTELKELGKKLDVEINIRNEKMYAAMHELSGGLE
LPJCKDFM_01093 carbamoyl phosphate synthase large subunit	MPLENNLNKILVIGAGSALVGNVANTDLLTKSAIEALLEENIQVVLVNPNPASVSTDPLPGLTVYLEPMTLDFLKRILRMEEPDAIMTAFGSLMALDVTKKLQADGILHQMGIKLLTINERAISMSNPQKRTRFLEANHLPVGQTWFLDSLGLKYDEHLQEQLENKLSFPILLTKKYYFERDDHISFKGSRDLAQYLRQESQDRDFRPASYRMMEDLSNCEEVILDLLRDEDGNLCFVGATGSLEPVGIDSGDSVLIKPLLTMNNDQIQVLRAEAGKIADKLQLVGFLSVHFAISHRGTEMVYKLLAVKPRLTRSAVLDQKTSLYSIGYVLAKLAIGLRLNEVTDPATGLCAAIEPVSDTVSIKIPYWSFAKTGYNHYQLGKHTQSTGEAVGIGRNFES…
LPJCKDFM_01094 carbamoyl phosphate synthase small subunit	MKRYLILEDGSSYAGDGIGAMITATGELAIQTSNYGYQEVLTDPSNAGKIIVFTTPMIGSNGINAVDYESIQPSVRGVIANDIALNITDNDTFQSLGDFLQEKKVPAIFNVDTRALVRKLQNLGPLKASIMDTNDEHAFDQIRALVLPKNKSSLVSTKNAYAAPNVGKTIAIIDLGLKHSMLRELSLRQVNANVLPYNATVRDIKTLRPDGIIISNGPSQAKEVLPYLRQILDEYLGKLPILGVGLGFLAISAYLDLSLVDLPQYQNGTNFPVIGQSSGQIWQTAMNIGQLVLPDDTSMTFNEEYFDLHNELLAGFSNDKLQLLAVAFNPEGAPGTEDAKVIFDDFLKLVK
LPJCKDFM_01095 RluA family pseudouridine synthase	MNREYELTAEESGQRLDKYLAGEMTDLSRSRIKELVQAGEVLLNGKKSKVSYKVQKGDLIQVTVLPLEPLKLEAENIPLDIVYEDEDVIVVNKPQGMVVHPAAGHPSHTLVNALLYHTRDLADSPEGFRPGIVHRIDKDTSGLLMVAKNAAARESLEKQLAAKSNKRQYLAIVHGNFAEEEGTIDARIGRNPKDRKQMAVVEKGKSAVTHFKVLEQYQGYSLVECQLETGRTHQIRVHMAYIGHHLAGDPLYGPRKTLPGHGQFLHAKTLGFEQPSTGEWLEFSVQPPEIFQQTVADLRKKRVK
LPJCKDFM_01096 signal peptidase II	MQIVGLVIAALIAAADQALKYYIVTNYRLGEVDDVMPGLFSFTYIQNNGAAWNILSGKMWFFYVVSAVAIAVVLYYYFNKKYSHWMFKSGLVLVLGGIIGNLIDRLHLKYVIDMIQLDFVQFNIFNLADASITVGVILIFSYLLFIERED
LPJCKDFM_01097 formate--tetrahydrofolate ligase	MVKSDIEIAQAAEELPITDVAAKLGLTSQDLEPYGYDKAKVNWQAIKRSEENGHLGKLILVTSISPTPAGEGKSTMTIGIGDAINNQLGKKIVIALREPSMGPVFGMKGGAAGGGYAQVIPMEDINLHFTGDMHALTSAIDNLSALVDNYIYQGNELGLDPEKIVIKRSLDVNDRTLRKVTIGQGSKFNGVERPASFQLTVGHELMAILCLSKDIADLKERIGKVLVGYTYEDEPVFVKDLGFQGAIAALLSTALKPNLVQTLEHTPAFVHGGPFANIAHGNNSILSTNLALHLSDYVLSEAGFGSDLGGQKFLDFVSTKLEKKPDAAVVVATVRALKYQAEKSTDHLKEENLDSLKEGFDNLDRHMNNVRSYNIPVLVVINKFPTDTEAELDLLKSLI…
LPJCKDFM_01098 hypothetical protein	MKKHLIFLGDLGVIYYSWLLLVLFLTVIFCLEGSQFINLTTVITGIIFLLLLVFTWKKSYISFDGQTRLRLPYRKEFVLEEKPELVTSWRGFEAYRVRVSKHQSIDYLVFKRKRDRNG
LPJCKDFM_01099 metallophosphoesterase	MLVIPGNHDIYDGWARSFSGIEERRVAQISPADWKEIFSASYDLAASQEPGSLSYSVNLNPHWRLLLLDSNLYSSQFSYTHPMTSGAIDDGERRWLSQELVEAKRLGQDVMHHNLYSHNSVVHDGFKLNNAGEIVQLLSQYPVRCAFSGHIHAQHIMSGWVPVPEVVSSCFAESDQGYGIVELTANSLSYRHHAFDIDNFLTAEEKKLPPFADFHAYLKEVFDKSNNLLLLKGAAKDLPEAAEMLKKMHWGFFTGQSYKSEAEIAAIYESSAYRTLLAAMPSMKSYISSLYESTQSSQKLYLTW
LPJCKDFM_01100 metallophosphoesterase	MLTKTITDSERPDFWLISDPHLIADDLHDFGARVKKMRQTSAGKDIAYQDLALRAFVRKVVRAKPAALIITGDLTFNGAKRSAERLGEIFPP
LPJCKDFM_01101 class I SAM-dependent RNA methyltransferase	MEEYQLYTTMGAGFESVVAKELQSLGYETTTENGRVFFKGGQKDIVRCNLWLRTADRVKILLKEFMAKDFSTLYDETYAYDWAMLLPVDAAFPVKGRCVRSKLHSEPDVQSIVKKAIVDKMAAQYHRRGKLPESGSLYQLDVHIYKDTVRLSLDTTGESLFKRGYRIEHGGAPLKENFAASLIKLTPYDGTHPFIDPMCGSGTLPIEAALIARNIAPGTWRKFAFDDFDWFDPSLHEELLKEAKSQVKPAEAPIWASDIDQSILEVAKLNAHNAGVLQDIRFKQVAVKDFTTDLENGVIVSNPPYGKRLKDKKGAEELYRQMGEVLRPLTSFSQYYLTADPDFEKCFGQKASKKRKLYNGNLRADYYQFWAKRK
LPJCKDFM_01102 cell division regulator GpsB	MADLNDIKLSAQDILKKQFRSKVKGYDPDEVDSYLDQIISDYETFQDIIEDLYGRIGELQGQVIDAEKQVKQEEQAVKEIPAAVPASATTESKEEDVKTYVPSSQRQRADFSLDNSSTSGEISTNMAIIQRLSTLERKVYNLEQRVYGIQDLQK
LPJCKDFM_01103 hypothetical protein	MQRIWISGYRGYELGTFGDKDPKITVIKYAIKQRLINLLEEGQLDWVITGANLGVEQWSAEVALELRQDYNLRLAVMLPYLDFGSRWSESNQLKLQNLKNQADFWSATSKGPYQGGRQFREYQQFMFQHTDRALLVYDPEYPGKSKYDYEMIEKRLEKRDDYQLDLVDYYDLEQAARDYEENQREW
LPJCKDFM_01104 Holliday junction resolvase RecU	MVKYPTGSVMPLRAGQRQGEKAMLKKASFSDRGMTLEQQINESNQYYLGAGIAVVHKKPTPIQIVKVDYPKRSRAVIREAYFRQASTTDYNGVYQGYYLDFEAKETRNKTSFPLKNFHEHQILHLEQCLDQEGICFALIGFMTLERYFVTPASFLIQAWQNWKAAGKSSMTLAEIEANSFEIKSGFRPALPYLEAVDRIIADRKQEHGNK
LPJCKDFM_01105 transglycosylase domain-containing protein	MATNSPEQKNTRMARLHANDGAKKARPVLRVIKWLFLLFFLLIISGVGVFAYYAKDAPSISTSKLQSGGTSSFYTTDGKFLMSLGSQTRVYAKDSAIPQTLKDAVVSIEDKRFYSESLGIDPLRIVSSFLTNVKSSSTVAGGSTITQQLVKLTCFSTASSQRTLSRKAQEAWLAMKVEREYSKDQILEFYINKVYMNYGTYGMGTAANYYYGKSLKQLDLAQLALLAGMPNAPVAYNPYLYPKKAKYRRDLVLKAMYDNKKITKKQYLIAKAEDVQKDLKKHTTSTESKLRKVDDAYIKEAIAEVQADGYDPYNDNLKITININQAAQNKLYSLANNGSVAFTSKKMQIGATVINPKNGHVIAILGGRKLPSVQLGLDRAVQTGRSTGSTIKPVLDYAP…
LPJCKDFM_01106 S9 family peptidase	MDAIKIEDFLHYANLGKLKAKGQNLVWVKGLPDASKRDKYLYTLETLQDGQVSPLSSFGQERDFVFLDENTVCFAGNRTKEKDKTFIYQLSLKGGEAREIAALEGEGFAVENILSDGRLLLSRRVDLREAEKKQDPDEKDYVVLDEFPAYFNGDGIISKFRDRLFLFDPAKKELT
LPJCKDFM_01107 S9 family peptidase	MPKEEWSIFDICVLKGQLYLVATDEKRYGSEENPQFYKYDPEFKTLSLAAAWEDCWGDCVDTDLCLLGVRTSRVFEDCLYFTTTKVDHTVLECFDGEKVTPVFEFPSIEFFDFTSDGTCWFTGPNANETQQLYSYKDGQLTKHSSYNEDALKGRYVASAVQVDYQDYAGNTQHGWVLYPKDFAEKQKYPAILDVHGGPKTVYGTPFFHEMQVWASQGYFVFFANIYGSDGQGNDYANMRGHWGREDYEDLLKFTDAVLAKIPQIDAGRLGITGGSYGGYMTNWVIGHTDRFKAAASQRSMSNWLSDAFMSDVGPWDDLYSIDANNLDEKLDYAWQQSPLKYAKNVTTPTLFIHSLEDYRCPLPEGMQMFRALLYYGVESRMCLFKGENHELSRRGQPKH…
LPJCKDFM_01108 D-2-hydroxyacid dehydrogenase	MTKIAMYNVSPIEVPYIEDWAKKNDVEIKTTDQALTSATVDLAEGCSSVSLKPLGPVDEEVVYQKLSEYGVKCIGLRIVGFNTINFDWTKKYNLLVTNVPVYSPRAIAEMTVTQAMYLLRKIGEFRYRMDHDHDFTWPSNLISNEIYNLTVGLIGVGHIGSAVAEIFSAMGAKVIAYDVAYNPEFEPFLTYTDFDTVLKEADIVSLHTPLFPSTENMIGEKQLKEMKNSAYLINCARGELVDTGALIKALQDGEIAGAGLDTLAGESSYFGHTGLTDSEIPEDYKTLAKMPNVVITPHSAFYTKTSIRNMVQICLTDQLTIAKGGRPRSIVNL
LPJCKDFM_01109 alpha/beta hydrolase	MEIKKWSYPDFPEYQTDLPDVKCIDSTGDEVRVLYHPNVEYADYGGQKLTLQILEPSTRNHPDDLTYPIFVYVQGSAWMKQNVYRDLPQMAKIAALGYVVVVVEYRGSDVASFPKPILDAQNAVRFMKLHGPEYQGDPKRVILAGNSSGGHTAVYASFFPEGEDNLYPDVNAKVSGVVDFYGSVSVMREDSNPTTINHLQADSPEGMEMGHVDLRENSDLRRKLSVECNISKDTDIPPVLIIHGTKDRTVNTIGRTDLYLKLKECGKEAFYILIKGADHGGGEFTSPAVLKELDAFIKHVLA
LPJCKDFM_01110 HAD family hydrolase	MIKLIAFDMDESFMPRKGFYERERWARDFDLLRAKGIRVLPISGDQYQQVADFFPMKDEMTIGGLNGSVIFEKGQLIKADEIDRSMVQKIMQIIAENGLAQRTMLCGINYCYFLEQADPAFRERMNFYFSHNQNVSSFLPLPDDKFTEIVIVPGTDRMDETEEKLKAVCAEKLQIFNSGVASIDILQPEVSKGNLLKWLASRYDLSPEEIMAFGDGLNDIEMLKFAGQSYAMKNAREEVKEAAKFVTKLPAAENGVLDTIEKEVLEM
LPJCKDFM_01111 endonuclease III	MEKDEKLLSDEEARNVLKQIDAMFPEAKGELNWDNRFQLLCAVLLSAQTTDKMVNKVTPQLFADFPTPEAMAAASQEEIEADISHLGLYHSKAKHLKEMAQTLVAEYGGQVPGKKEDLVKLAGVGNKTANVVLAEGWGVPAIAVDTHVSRIAKKFKIVPEKATPLQVEKRLEELLPKDEWIHTHHAMIFFGRYKMPARAKNPDPYSYLD
LPJCKDFM_01112 DnaD domain protein	MASYNFYRQLGATSISNGLIAYYARLGLTEAELALVLQLEAFFQRGNYFPSNEKIAANTNFSVSDVTLLIQSLLDKGCLSLRQAKDASGKISSRYSLDELYDKLDQYLDQHVQVKDMNGEVLEEAKDSLNNDPMSDLAREFEIEFGRYLTPIEREEIQDWLNLDHYAPEIIKLALREAVLSRAMSFKYVDRILLNWQRMNLKTASEVQQYLERNR
LPJCKDFM_01113 asparagine--tRNA ligase	MDHRHLWLRSRRPFAIMQIRNRIFKATVDFFENEGFVKFDAPLLMHSAPEGTTELFHIDYFDHDAYLSQSGQLYGEVGAEAFGKIFTFGPTFRAEASKTRRHLTEFWMMEPEMAWMHQDESLDLQERFLSYVVGQVLEHCEYELSILGRDLDKLRPAAEGNYTRLSYDDAVKMLQEAGKDFKWGDDFGAPDEAFLSEQFDRPFFIVNYPVAIKPFYMKKNPENPLTYLCADVEAPEGYGEIMGGSEREADYDTLKAQIEEAGLNLDDYSWYLDLRKYGSVPHSGFGMGFERVIAWICKLDHVREAVPFPRMINRMQP
LPJCKDFM_01114 hypothetical protein	MLNERVKNVLQYLAWLVFFLFLLYVGTVAVVAKAAKPYSQQKEKVAKLVKQTSMKQIDKYYHLSRGVKSYSASGKTSKGKAAYFIYLPGKHKAYYYSASDGVSESTVKSSFQKSYPKKAIKEVNLGWYQKQAVWEVTAVNADGSYCYAIYKFKDGQLLSLVDKL
LPJCKDFM_01115 exonuclease domain-containing protein	MADFFAGESFAVVDLETTGTRKEEGDRIIQFGCAIVKDGEVVKTYSFMMNPHRKIPLAVTNLTGIDQKMVAGQADFKHYAPKIREILQDTVFVAHNVNFDFPFLNYELTNAGFEALTCKAVDTVELAKIAFPTLPSYKLRDLTASLEIKHANPHKADSDAYGTAVLLLKIIDKLVSLPQATLNVLGSLASGLIRDTGDVIKVIADQSRQSRRKLPKDKMQVRNLVLKRQEIPAVEHGENGHFPVKDTDKRKLFKGKINYRQAQVDLIDRLHDFVEDAGQRVMLAEAPNGTGKTFAYLFAYAYQLYSGKKLVIATPTKVLQQQLLDQEIPQLLRVTGLGLNAEMVKSSSHYLDLDGFAQTLYQNSPNKATLLLQMQILVWLTETTTGDMDELQLTSQQLP…
LPJCKDFM_01116 helicase-exonuclease AddAB subunit AddA	MAVKYTPDQARAIESRGQDLLVSASAGSGKTSVLVERVIREIMDDHLEVNQLLVITFTRAAASEMKQRIKQRLQDRLQEETDANQADFLRRQLAEIDTAIISTIDSFCLDVIRRFYFAIDIDPDFSILTDATQIELLKERALRDVENGYLQNEDQAKKDRFLALYDAFAGDSNANSARDLLLDLYQFAMARPNYRAWLQKLAVPYQLETSDVVDSALWQEKIKPYLEEEFSNLADKLTALMAEADFDHEKFAKYQPAFTAFATSLASYRESLATDDPFDRQRELLAACQFDGTLRTNKEIADFVEEAKEVKEAGKQLVFNVYTSFYASSNADQQALLAKGAEIASAAAEVELAFIDRFNELKRSDRVLDFSDMEQLAYEILTQDSSNSDLARAYYQSRF…
LPJCKDFM_01117 PD-(D/E)XK nuclease family protein	MIKIITGRQSDPLQTEIIGRAARNYLAQPGKDTFIIVPNHIKFNTEVAAIGKVAQLQGREETSVKNLHVLSFSRLAWFFFKKADLIMPESLDDAAATMILEQIIDKRRDELLLFKNSHANSGMIKQVYSTILQVHTGQLDLGNLLERAADPAVALDLDNETRDKLHDLDLIYQDFLEIVSEKHFATKDELNIQLNQLLASRPDLVSQASFYVTDFSHFSIQEKMTMQLLAAFASEMTFAFKTADGSVIEPAAGEYDYVVQKTIKDLTSYFSAHDFAWEREKIASPVSPARDLNQAWQGQGQPDLDNLQLVKADSRYAEAYFVARTIYDEVALKGCQYRDFLVLAPNLQEYETYLAPILRQNQIPFFDDLQQQMKYHPLVLLLENLGKLLQQAGDTPALL…
LPJCKDFM_01118 mevalonate kinase	MQTSCTTHGKVILIGEHSVVYGYDALAMPIHALHIKTTVSDYAGPVWMDTKLYQGPFFDAPADYNGLKYVVKELLTRSGKNHQIKLTYTGEIPMERGLGSSATVAYGTTVALSQYLGVKLSASEVMDITNQAETINHGKASGLDVATVNSDYLVFFNKQKGVKKLSSKLGAILLIMDTGDLGNTREAVTMVAKLLNESPDAQVRMRKLGQLADEVKAAWLEQDPETVGKFFNEAQELLASFNLSTSKIDRICQIADKGGALGCKLSGGGLGGIVIALCKDASSCEEIAQACQAEISNYWIEEI
LPJCKDFM_01119 diphosphomevalonate decarboxylase	MSKTARAHTNIALIKYWGKKDAKLRLPLMSSLSMTLDAFYSDTKISDSEQMSFKLNGQAVSGPAADRVFAYLRAMQDRFGVKGNLAVESVNQVPTAAGLASSSSAFAAMAAAFADHYQLGVDRQELSRMARMGSGSASRSVFGGFSVWQKGDSDQTSYAYPLDEEPDMDLRLLAVEINDQEKKISSTKGMEMSKSSPFYQVWLNRNDSEIKEMEEAIKQADFSKLGSLAELNASEMHALTFTAVPGFTYFEPNTIKAIKLVQDLRQQGLECYYTIDAGPNVKVLCQGKNSKDIINCFESSFVRVKITEAGFGPGVTLLD
LPJCKDFM_01120 phosphomevalonate kinase	MITEKAPGKLYIAGEYAVLEQDCPAILVALDQYVRVSIKPSSSDTGLIHSKQYSQDSIHWVRRGSKIVIDNRDNPFEYILSAISLTERYCLEQKVKMDVYDLFVNSDLDSADGKKYGLGSSAAVTVATVKAILRFYGVQASKDLIYKLSTISHYSVQGNGSAGDIASSVYGGWIAYQTFNKLWLKEELASKSLSAVVGEAWPGLKIQQLVPPKGMELLIGWSQQPASTSRLVDKTNANKNNLRTEYAKFLADSRKCVLQMIRGFEEANIALIQKQIGINRRLLQHFAAINNIAIEIPRLTELIEIANKFGGAAKTSGAGNGDCGIVIVNKDTDIDRLRKEWVKNNILPLEFHIHQSELTY
LPJCKDFM_01121 type 2 isopentenyl-diphosphate Delta-isomerase	MSQRSIRKEEHLALTQMFFNAQKTNSFDQVRLLRPALPESQVNLNAVKTTWFGKELAAPFFINAMTGGSEKSRQINRQLGEIANKQQIALALGSASILTKEEDQLESFYVAREANPDGLLFANVNPLTPAKAAAKIVKDLQADALQIHLNVAQEIPMPEGDRDFVWLDRMLEIKEAAGVPVIVKEVGSGLDPVSLQKLQAAGFSWFDIGGAGGTNFAQIENSRNPHPMAYLNDCGLPTALAALLAAPLTKQLIVSGGVRNPLDVFKGLALGGKFVGVANHFLHTLLNEGLDGLDEEIGRWKEELAYLFALYGQGCLPVKQPYYLDLELKNQFDQLKQYAGK
LPJCKDFM_01122 manganese-dependent inorganic pyrophosphatase	MEKELIFGHRNPDTDAIGTAIAYSYFQNQHGYNTEAVALGEANDETSFALKKFGFEAPRVVKTVANEVKAIMLVDHNEPQQSVEDRNQVKVTHVIDHHRISNFATIDPLFYRAEPVGCTSTVLWEMFKEQNMEIPANIAGIMLSAIISDTLLLKSPTTTDIDKEAVEDLAKIAGVDYKEYGLELLKAGTNIAAKSVEELIDLDAKSFELGSKTARIAQVNVVDVPEALERKDAFLAAMEKDAKANGYDLFMLVITNVLDSDSEVLFIGDDESKSVFAKAFGKELVDSEAHLPGVVSRKKQIVPPLTRAFEA
LPJCKDFM_01123 DNA topoisomerase IV subunit A	MPETHERIREMPLEQVMGERFGRYSKYIIQERALPDIRDGLKPVQRRILYAMYRDGNTADKPFKKAAKAVGNIMGNYHPHGDSSIYGALVFLSQDWKMREPLIEMHGNNGSMDGDSPAAMRYTESRLAKISNVLLEDIDKETVPMVLNFDDTAYEPTVLPARFPNLLVNGSTGISSGYATEIPPHNLGEVLDATIHLLKHPDASLEDLMTFVKGPDFPTGGIVMGKKGLRDAYKTGKGRIQVRAKTHIEEIRGHRQQIVVTEIPYLVNKAQLVKKIDEIRVSRELDGISEVRDETDRHGLSIVIELKKDADAQNILNYLLKNTDLQVSYNFNMVAIAHMTPVQVGLKRILAAYLEHEEEVVTKRTQFDLKKASDRLEIIQGLIKAMSILDQVIKVIRAS…
LPJCKDFM_01124 DNA topoisomerase IV subunit B	MPKNTYDDSSIQILHGLEAVRKRPGMYIGSTDIHGLNQLVYEIVDNSVDEAMAGFGQEINVTIHEDNSVTVQDFGRGMPTGMHASGRPTIEVILTVLHAGGKFTEQNYKTSGGLHGVGSSVVNALSSYMKVHVVRDGKAYEEEFQNGGHPIGTLRCLGATKEKTGTTITFKPDPMIFSTTKYNYETIQERIRESAFLLKGVKFTLTDERTPNHHDVFQYDDGIESFVSYLNEGKGTIGKVFYFEGSQDGMEIEFAGQYSDSYSENFVSFVNNVRTADGGSHEVGARSGFTRAFNDYAKKQGLLGKKDKNLEGSDYREGLSAVLSVKIPEELLEFEGQTKGKLGTPQARSAVDSIVYEKLSYYLLENGEWAQDLVKKALRARDAREAAKKARDESRNGKK…
LPJCKDFM_01125 glycerol-3-phosphate 1-O-acyltransferase PlsY	MFAMKFSLLLILAYLIGSFPTGVLVGKLFYHKDIRDYGSHNIGTTNTFRVLGPKAGTLVFLVDFFKGTLATCLPRIFHLGDHHLCLIFGAAAIFGHAFSIFLKFKGGKAVATTAGFLLGYNVQFFGLCACFFIPLLLITSMVSLSSLISVILIFISSFFFHDTFLTVMSGVLVVFIWWNHRANIKRIIAGNENLVPFGLYYHIKQKQDKKE
LPJCKDFM_01126 ABC transporter ATP-binding protein/permease	MFTISWKLTLVALLTVPVSVLITGTIARAFLADPEILILDEATSSVDTRMESLIQKAMADLKQERTSFVIAHRLSTIQDADKIIVINHGQIVESGNHQSLLAKGGFYADLYQSQFLGQEILKKP
LPJCKDFM_01127 ABC transporter ATP-binding protein	MAYIQQPRLAKFFAIALPVLAAIILLLMHFAMPLFKSIQQKTDRINLIFREGLTGVRVIRAFRQDQREQDRFAGSNLDYTKIGIKAYTIISLMQPAVTLVLSLTNVGIVFLGSRLISGRIMEIGSLLTFLTYATQILMSFMMLSMLFIVIPRASVSAKRINEVLDAENQLKDPVKPVSMPKGPAELEFDQVSFRYVGAEEVALEGNNFKVNAGQTLALIGGTGSGQASPPWST
LPJCKDFM_01128 ABC transporter transmembrane domain-containing protein	MLKIARKTLTCWVTCLASLFLLVQVACDLYLPTVTANLVDKGIIGKNLPYIWQTGGKMLLVSALGLRAAFGNIYFASHQAMQVGQRLRGLDLL
LPJCKDFM_01129 MarR family transcriptional regulator	MQRQLSQIGMRYEKLHGGVRGQNRTLALLSKNEGMKQAELARFARVRPSSISEVVDRLERHGLIKRRRDNSDHRVFRLYLTEKGREQNERNHSSWLGFVGDLMSPLRDDEKAEYLNILKKLDKQALFLEERMEEYAKKEGENHA
LPJCKDFM_01130 Cof-type HAD-IIB family hydrolase	MEEKKKIKLIATDMDGTLVNDAKEVPASFAPWVLSHPDQQMVIASGRPYYTNEELFKEIKDHLIFIGDNGGLIYQQGQVLAKAGITAEEAKFCLDLFKDEPLANPILCGASQAICHDPKGDRNFLKQLDTYYIKRRYVEDLEAEVNSDEIIKFTVYIEGGAAESIYRQLPEIPGNLSAVLAGPEWIDIVNKDANKGAAVKKIADLKGIKQDEILAFGDYLNDLTMLEAAGTSYAMVNGHPDSKKVADHIAPSNNDEGVMQIMRKLFD
LPJCKDFM_01131 hypothetical protein	MYSYILKEQIKIYRYLTVDAVNAALANLRQKGISLELESTVGTAGNFVTQNDGVVDLDYQLKLVKAAEEDPSALLAKISAGLTAGLASKFEGGRENSQALTFLHRAKKSGKVNFKLDLTIIKEEDGDEYRLVKTDGGKWSEAFNTRFLIIQEETIKDWDQWEDLREDYLRLKNADPAGLSVDLYRQAVNQIYG
LPJCKDFM_01132 diguanylate cyclase	MIDLDDFKRFNDNYGHAYGDLVLTRLGRYLQKDSINEHLRCYRYGGDEILIIASGLEDGDFIKNCRFFKLNMLN
LPJCKDFM_01133 GGDEF domain-containing protein	MTDELCRLLRISREDLIANLGKSMFGFVHPDDIGRMAYFGKNFAAHTDEKYDVFFRWKTPKMEDYHIFHSWANHVLVYGVSLGFFFYSDAEESGKNNQILDTHYQKYANDLFLFYVIGQACIVLRRYWFRQSSWYNYILHQANGTLFVAAGPMNCPACITAWPCGNTSPTTASRRLAWP
LPJCKDFM_01134 EAL domain-containing protein	MEIIKFTEQQRKDYEQLPTDMAIYQTIDGSLRPCW
LPJCKDFM_01135 ECF transporter S component	MDSKEISSKNKASFWSFKLSAHAMTLIPAAVGINYVAKAFAEGLKLPVWLGSLGTFLASMLGGPVAGAISGFINHVIYSLTLSPLSAVYALTSIAIGLAVGWLNQRGFFKRPVTVLLAAILIALVSAVISTPLNVIFWGGQTGIAWGDALFASLVAKHVNIWIASFLDEFVLDLLDKTVVAYLAFLIYKQLPKRLVYFFKGTENEK
LPJCKDFM_01136 energy-coupling factor transporter transmembrane protein EcfT	MRNNGEDLALPAWQAAIDPISKLLLILLFTLAAFAAGNLPSALIILAASFILALLTKNLTVLWGMCAFSLFLILTMLLIQGLFWPGNHSAAFSVASLTFYQEGLDHATLLACRILTIIFSSSFFIQTTTISENARYLENSGLSYQQVYVLMSVCYILPQMQENLRKIQLAQKARGIAPAKSLLSRIKNLFPVLLPLIVKSFQQAMNRSIALQLRGYASPKRRAASLTNNYWKDKFCHRLLIASCLVLLGVKACLTIFN
LPJCKDFM_01137 energy-coupling factor ABC transporter ATP-binding protein	MSNNFQLTISQLSLRYLGFENLALENISAQSCGKRIGIIGPSHSGKSSLLALLAGIAGKMIPAKFSGSVRINGEELETWRSQHEIALLLQDPASQLSGLADTVYDELAFSLLNQGKSDEEIESAVKRATDQLDLTNLLDQSPNQLSGGQTQRVAIATALVTEPDLLLLDDPTSQMDPLGRQHFFNWLEKLSCPFLLISNELDDLAALCDQIWVIKDGCLLMADSPQTVFNQLDDPAFDKPAAWKMAKKLELKLDGCYPVNARELKEAAENAN
LPJCKDFM_01138 energy-coupling factor ABC transporter ATP-binding protein	MQIKIKSLHYKYPETNFSLDIPDLTLSPGLICLVGQNGSGKSTLLKLLADLLPAGDAIKADGQALSEYLASGRLSKIAYAFQDPNDQLFNSSVEKELAWSMKQAKLPEDEIARRTEAALKEFGLAEFRNLNPYDLSLSGKKLLTIASALVLDPEVCLLDEPLMSLDYPGCCLVTRLLEKRLAQGKTVIMITHDMDWLAENCQEVYAMSQGQLVYHGPVHQLFSDQELLDRLGLLPAKPWQLSQLLEIKPEVLSLK
LPJCKDFM_01139 YfcC family protein	MSAFDSQADKGDFTWRQKLTLLTFVAGFLVMIWGVQSQGWYFTEIAVVFLAVSYLLFLISGLSEHRFMESFVSGAADLLGVALTVGLARAVSIVMDESHTSDTIMYFFSKQITGMNKLAFVWVLFLIYIVLGFFIQSSPGLAVLSMPIMAPLANIVGVDRASVIDAYNWG
LPJCKDFM_01140 hypothetical protein	MCLVDQEADSQEDHELDDQLLPYKLKPAVRADIDHSQGHQDQANWGDQAAVALPPVVGIDHAGPVDADDIGQRRHDRHGQDGQTR
LPJCKDFM_01141 NUDIX domain-containing protein	MEILDIVDKEGRPTGQTIERNEAHRIGAWHRCASVWIIRQKAGKWQVLLQKRSANKDSYPGCFDTSSAGHIAAGDEPLATIIRELEEELGIKSQAADFTFIGTFHNCYDEVFHQAEFKNREVSFVHVYSKPVDENKLVLQEEEVSAVAWFDLDEVWEKAQAKDPDCCTPVGGLKLLREYLQKL
LPJCKDFM_01142 glycosyl hydrolase family 18 protein	METLLASKSKADKHAKEVVALAEKYNFTGVEIDYEQIQDNLSIWKKFLVFEKALYARTKKAGLDLRIILEPSTPVSKINFPKGPEYVVMSYNLYGYGTNPGPKADYKFLKKMVKDFSSLGQDPGQGQREKGWHQHLADGIKVNSKEKTS
LPJCKDFM_01143 glycosyl hydrolase family 18 protein	MAKLSQGRDLFAWTVYWDVDKPWQTIQKESQNIDAVGTFAAFYDENKNYELF
LPJCKDFM_01144 NUDIX hydrolase	MQEPKISPDQSKTLAATKYVKLYDLAYENGVHYYDASRRDKDQLFAFKQDPELGSALPDAVCAVIIVKEAGQKDKLLLFYEYRYPAGSYLLGLPAGLIDPADLASPDPIKTAMIREIKEETGLSIGEKDTVEVINPLVFTASGFSDESNAIVKAVIHVDDLSALNHKGAEGTEVFGDFKLVDKEEARRLLKEGRDDYGHYLPLVAWAALCYFVSDLWK
LPJCKDFM_01145 hypothetical protein	MARYVFCKPDKPKLTYWSIISFIVMGIIATAYLGLTA
LPJCKDFM_01146 ATP-binding cassette domain-containing protein	MTAIQITHLSYTYPSQAEAIFTDLSLDLDSSWKLALVGRNGRGKTTFLRLLAGQLGTQRAVKSPLTFTYYPTFLPKDEPAYFSLMDEAAFELWRLEKEMNRLNLSPDLLYQPFGQLSGGEQSKLLLALAFSQDGVFPLLDEPTNHLDGASRHEVADYLKKSNSGYIVVSHDRTFLAEVSDHVLALENGEIHLYRDNFAGYQATKDQRDQTNLDRDKQLRREIKSLEKSQKQLAANAQKAESSLHAKGKMKPDRKAELLDKGFLSKRAAKVMKRAKNVARRQEKEEAAKQGLLSNIEEAPALDLNFKADYHQTLFTGRDLSLEIAGRTLFQGLNLAIASRGIVALTGPNGSGKSSFLAWLLGNKDFTCQGDWDLQTGLKISYLPQDLSSYQGYLPAFSKE…
LPJCKDFM_01147 choloylglycine hydrolase	MCTAITFATNDHYFGRNLDLDFSYNETVTITPRNYVFPMRKVPDLNSHYAIIGMATVVGDYPLYYDAVNEKGLGMAGLNFPGNAHYFPDQEGKDNIASFEFIPYILGTCKSVAEAKEALKKISISAEDF
LPJCKDFM_01148 choloylglycine hydrolase	MEDGLHVYDNPVGVMTNNPPFPIMKFALNDYYALSSKSRFVRCVFTKYNSLCDKDEASSVNQFFKILSSVEQVKCLYEVTPGEYEYTIYSSCMKQEKGIYYYTTYGNPEVHAVDMHKTDLDGKELTSYKLQKDLQFHFDN
LPJCKDFM_01149 ATP-binding protein	MFKRIFRASFLLTSLVLFFAVLLSAIVLSIDFDHTEMSALASQADLAASGVNTSGKKYIKNLKGENYRITWINSKGKVLYDNEENPKKMGNHSRREEVAEAMKKGTGTSERYSTTLSTVTMYYAKRLNDGGVIRIAITRNSFWRILVRFLSPLLLIMLLSVLVSLFLAKTISQTIVKPLNEMDLDKPLESNAYDEIKPLLTRLDSQNKQIADQMEQLHHREKELKTVTDAMLEGLILIDLDDQILLSNPAVVSLLGLHDTDPLPDDVKEIIDKNSRLAHAEGIVERNGRNIQISASPITSHKILKGTSILVVDVTEEYHEEQVRREFTANVSHELKTPLQSIMGSAELLENHLVKEEDRDSFYKKIHESSAQLLTLIDDIIRLSHLDENQRFEEIKLNL…
LPJCKDFM_01150 response regulator transcription factor	MTEIWCVEDDESIREIEMYTLESMNFKVRGFDDGQSFYKALDNSRPDLVILDLMLPDEDGSEILHWLRSTSATEDLPVIIASAKTAEYDKVKSLDSGADDYLTKPFGMMEMVSRVKAVLRRSNRKKEDKIEKDGIKILLKRHEVFENGHQVDLTLKEYGLLKLLITHPGTVFSREEIMDQIWETGFYGETRTVDVHVRTLRQKLGEAGKHIETVRGVGYRYHEAD
LPJCKDFM_01151 phosphate signaling complex protein PhoU	MRTTFDKELDHLHEAMEEIGQLCKESISESTDTLFTGNYHEAEDTINLHHRIHKAEREIEETCLRLLMEQQPVATDLRIISASLKSVYDLERIGEIGADIADLVLNEHLTVANDMLNLKSMSQIATGMVNDAVTALVNQNVELAKAVIDRDDQVDEGFDKAKSFLIDNFNKDGNPEYLINLMMVAKYFEKIGDHAVNIAKWSLFVTTGKTGR
LPJCKDFM_01152 phosphate ABC transporter ATP-binding protein PstB	MMEEKITIEKLNLYYSDFHALHDINMHIQKNEITAFIGPSGCGKSTLLRSLNRMNDLVEGCRIDGSIKLDGTDIYNGDLDVTVLRQRVGMVFQRPNPFPMSVYDNVAYGPRIHGITDKKELDEIVETSLKQAAIWDDLKDRLKKSALGLSGGQQQRLCIARALAVKPEVLLMDEPTSALDPISTTKIEELALELKKNYTIVIVTHNMQQAVRISDKTGFFLLGDLVEFGETDQLFSMPKDERTEKYITGRFG
LPJCKDFM_01153 phosphate ABC transporter permease PstA	MSRAKRKDRLMTGIFYAIGWIMLAFLLYLTLTIIFDGLKGFQWDFLGAAGNGIFNQFFNTIYLVFLSLLVSVPIGIGAGVYLAEYAKEGKFLTIFEISIESLSSLPSIVIGLFGYLAFIMWTGMSWNILAGALTISILSIPLITTETNNAIRDLPVEYKEGSLGLGATKSETIRKVLIPAAMPQILTGVIMAAGRGFGEAAALLYTSGQSTYINWQNFWKVTSPTSPLNPFRSGETLSLHIWVMRTEGALNPSATQIANFTSAVLVVLALLFTLVTRRISDRMRKRNNVGN
LPJCKDFM_01154 phosphate ABC transporter permease subunit PstC	MDKVVQKAIAKDKRWRAVYIACGLLIVALTLLMGAFLLYQGSQTFLKAHHSVWEFLFTSDWAPLDKTGMFGGKVGAAIYIVGSLETCLLGLLICLPFAIGSAVFMTEISPKIGEKFFRPATEIYVSIPSVVYGWFGLTKLVPIIRNAFHPKMGGFSVLAASIVLAIMIFPTITTVAADAIKSVPNSYREGAYGLGATRWQVIGKVVLPAASGGILTGVVLGLARAIGEALAVAMVIGKTRSFATSLLSPTSNLTSAIAADMGNTAQGGEYNLALWSMALLLFIISIVLIVLIHKLGNGKKEK
LPJCKDFM_01155 phosphate ABC transporter substrate-binding protein	MSRKKTKVAIVALVLLAIVIGCVIGSSEADTKGVSGTVNIAGSSALLPLAQSAAKTFMDKNPDSVINTNGGGSGQGLQQVSDGTIDIGNSDLLADEKLDKKSASKLVDHQVAITAIAPIINKDAGVKSLTTEQLIKVFTGKVSNWKQVGGNDCQIVLVSRPSSSGTRATFEQYALKKHASQSNQSLETDDSGTLIQMIQSVSGSIGYVALSYLTGDPQVGIVSINGVNPSLKNVYNGKYTVWSYEHMYTKGQPKGAAKAFLQQMLSEEYGKKIEAMGYGIASKLTAAAKATHAK
LPJCKDFM_01156 EAL domain-containing protein	MTVFLYQKLSPLVSLNALSAFFLATGLILLTLIPVIFLYISQEQTVITEDSHFFWSTILCMILVVAQAEFPRMFLDGNNSAVPTPIAYVVRFLAIISCIMYIFFMKFNIFSINRYESYLKKYDDDQLTGAKSLHYFMEHYEEPQAVRQKPKFKYFLQLPSQPA
LPJCKDFM_01157 EAL domain-containing protein	MKLAECEALSRWIDPRYGFLSPDKFIPALEGNREVYKVDCHVLEGYGQDAEFLREKGNEIFPISFNISRTDLEACNIYQKIEDTVARYGLSRDQFHIEITESTLNDNSQPMVEAVQHFHDLGYQVWMDDFGSGYSSLNVLKDYDFDVIKIDMVFLRKFDDRSKTIVRNICRMAKELGIRTVCEGVESEEQFDFLKEAGCSLAQGSLFSPPVPLDELYKKMAPYL
LPJCKDFM_01158 hypothetical protein	MKDSNSFVYNVWLIILLVAAYIWPIFGLVPAIYLFIKRKDEQLEKMQGWITLALIWQIVLWLLMIIFLICFVALAGSAGK
LPJCKDFM_01159 helix-turn-helix domain-containing protein	MDQDVLTRKQAMDTLNVKDYRTLNKLIEAGLPVIQAGSYVRFSKRDISEFLEKHKERGGEASCK
LPJCKDFM_01160 helix-turn-helix domain-containing protein	MNRIKQLRTEKSLSLRDLAKDFSAFLDQHGKKPITNVTISRWENEKNSPTAEMWGLLADYFGVSVDYLQGAWSEKEVLELMSSSLLDNYERIFEMAREYYDEYFFFNDINLDIFSEEEGRLYEVPGTFEETEWKNWIYTKEIRENDYMSLAFVILRCVFLKGLNENLYTAEHIKALTEEQNNLYSKTQKFEVVFYPEFKGYEEVKHFMNSFLDAENGKENFLKAFLQDNYEFEDVLTNVVIEKLMKEKASKETMSLALISIFEKVILRYEEGATGRKYQYVRSRYEVLKDDYHALSKHAYELQKENDRLKAELASKR
LPJCKDFM_01161 site-specific integrase	MNKKDIIKYQTASGKDRYKFIVYAGKDETTGKSIIIRKQGFKTLKEAKQAYLDVQQAILNGDYLPINQKRLTYKGLLELYLPLYAQTVKETSFYQFKRCMESKFLPVLGDVYLDKITPQLCQKAVNQWARERPKSFDRVIVWTSKVLKYAFKVGLIDSNPFDRVIVPKKPAKKKKENFYTKDELETFLNGARDAGMMKYTLFRLLAFSGMRIGELIALEWSDVDFARQSVSINKTLTLDKYGQATVGSPKTTNSNRTVLLDDVTMTILRQWRAEQARRIIYFGKPRNNLVFASEHGGHLSNGTIKGWNKKMLKTRD
LPJCKDFM_01162 riboflavin biosynthesis protein RibF	MKVINLSYPFKKELTAGKVVLALGFFDGVHIGHQKLIKEARIIAVEKDLPLMVLTFDRHPKEVYAGVKDFEYLNTPEEKAYEMSKIGVDYLVILKFTPEFSRLAPQAFVDEIIMGLKADTVVAGFDYSYGPKDVANMENLPAFAKGRFDIKVVPKQIFAGKKIGSTEIRQAVKSGNLRLATELLGHPYLTSGKVVHGFKNGHKLGFPTANLELAWPKVLPKIGVYATMTQVGDSWYRSMTSVGYNVTFNDEKKIYIESNIFDFDQDIYGQQITIAWYKYLRGEEKFADMAALSEQLKLDQVASENYFSSLIEQ
LPJCKDFM_01163 heat-inducible transcriptional repressor HrcA	MLTERQELILKTIIQGFTKTHEPVGSKTVMNQLTIKVSSATIRNEMAVLEEHGLIEKTHSSSGRVPSTEGYRYYLDNLVQPLQLPEEIYNQIGYQFDQPFNQVDEIVKEAARILSDLTDYTAFAEGPEAKNVSITGFRIVPLAPRQVMAILVTSDGSVKNQLYTLPRHISEDKIEQAVRLINDQLVGKNLSEINKQTFEQLSSSQIVGKNAPEFLELLEAVIKDAASEQMYVDGQLNLLNNTENSDLKAIKSLYELINSSSLAGELIDLSDSPSHYPVHVRLGVELENDLLKDFSLVMAEYSVGRYGRGTIALLGPRHMPYSEMIGLMEYFRQELARKLLDYYGRFK
LPJCKDFM_01164 nucleotide exchange factor GrpE	MSKEEFPSEKDLPQEDQEKQAKSAEADKAGVKEDKKAKDNKEEADKPADAELDQLKAEVAALTQKNKDLEDKYLRSEAEIQNAQRRYSKERANLVKYESQRLGKDILASVDNLERALQVKADDEASSQLKKGIEMTLEGLVRALKDNGIEEIKADGEKFDPTLHQAVQSVPAENDDQKGHVVQVLQKGYVYKDRTLRPAMVVVAQ
LPJCKDFM_01165 molecular chaperone DnaK	MSKVIGIDLGTTNSAVAVLEGKEPKIITNPEGARTTPSVVAFKDGEIQVGEVAKRQAITNPNTIVSIKRHMGESDYKVKVGDKSYTPQEISAMILQYIKKFSEDYLGEPVTDAVITVPAYFNDAQRQATKDAGKIAGLNVQRIINEPTASALAYGLDKDEDDETVLVYDLGGGTFDVSVLQLGDGVFQVLSTNGDTHLGGDDFDNKIIDWLVDGFKQENGVDLSKDKMAMQRLKDAAEKAKKDLSGVSSTHISLPFISAGEAGPLHLEADLTRAKFNELTDDLVQRTKIPFDNALRDAGLSVGDIDKVILNGGSTRIPAVQEAVKQWAGKEPDHSINPDEAVALGAAIQGGVISGDVKDVVLLDVTPLSLGIETMGGVFTKLIDRNTTIPTSKSQIFST…
LPJCKDFM_01166 molecular chaperone DnaJ	MAANRDYYDVLGVSRDASDAEISKAYRKLAKKYHPDLNHEAGAEEKYKEVNEAYEVLHDPQRRQQYDQFGQAGMNGQGGFGGQYGGQGFGGADFGDFGDIFSSFFGGGARQQVDPTAPQRGADLDYTMTIDFMDAIKGKTSEISYSRSTTCEVCKGSGAEKGTHPITCDKCGGSGMMTITQRSVLGMIQRQTTCDKCGGSGVIIQHPCQNCHGKGVNTQKQTLQVKVPAGIDNGQQIRLAGQGEAGKNGGPYGDLYIVFRVRPSKDFTRRGQTIYTTVPISFAQATLGDEINVKTVYGDTKLKIPAGTQPNQKFTLKGKGVPSLRGGSTGDQVTTVEIVIPKSINEAQRKALLEFVKASGGSIAPQEKGFFERLKEKLS
LPJCKDFM_01167 translation elongation factor 4	MDLEKLKDYQKHIRNFSIVAHVDHGKSTIADRILELTDTVSKRQLKNQMLDDMPLERQRGITIKMNSVQVKYHANDGEDYIFHLIDTPGHVDFSYEVSRSLAACEGAVLVVDASQGVQAQTLSNTYLALENDLEILPVLNKIDLPSADPDMAKSEIGDMLGLDASDAVEVSGKTGAGIPELLERIVTDIPAPTGDLTKPLKALIFDSKYDDYRGVVMSVRIEEGTVKPGDEIMIMNTGKKYEVTEVGVSSPHPVKEDILIAGDVGYITANIKSVRETRVGDTITSAENPTAEALPGYRQIPPMVYSGMYPTDNRDYDDLKEALQKLQLNDASLEFEPETSQALGFGFRCGFLGLLHMDVVQERLEQEFDLDLIMTAPSVDYHAIMPTGEVKLIDNPADL…
LPJCKDFM_01168 class A sortase	MTSKASKNTKDHPVRRIILCLVAIILFLLGLALVFNQQISAFLVKQNQTAALKGLTRDQVVQNQKKKGMYDFKKVKSIDFAQTTRSRVKNTAGAIGAIFIPSVKLYLPVMQGLSDAALSTGGGTMRADQKMGKGNYPLAGHYMTDEGALFSPLERVKLGSMVYLTDLKKVYAYKIYYKKVVDPSAVWLVANTKKKIVTLITCANGGVNRWSLRGKLTAVKPASKQNLEMFKLR
LPJCKDFM_01169 single-stranded-DNA-specific exonuclease RecJ	MASDLVEEFQLSPLTAKLFSLRGIDNEEKIDYWLHASENDLADPFLMHDMDKAVGRINQALDEGEKITIYGDYDADGITATAIMTEMLTIMGADVHYFIPDRFKDGYGPSLDRYKDIVADGTKLIITVDNGVTGIEEVAYAQSHGVDVIVTDHHTFKEEKTDAYALVHCNYPGQAYPFDDYCGAGVAYTIARAVLEDTASEFLELAMIGTIGDMVKVSGEGHVIVKRGLEMLNESSRPGLEALIRNAGLTPGMIDEEDVGFSIAPRLNACGRLADASLAVRLLLAESLGEAQELADQIEKLNNERKDLTQATMQAAEAQIKSRGYQKEATLTLYDPDWHEGVMGLVANKIVEKYHKPTLMLTKNEAGLVKGSGRSSHGFNLFNALKPFEGKSITQFGGH…
LPJCKDFM_01170 adenine phosphoribosyltransferase	MSIDFKKYIASIKDFPNEGIIFRDITPILQDGEAFAAATHELAEYAKSRQADVIVGPEARGFLVGTPVAIELGIGFVPARKPHKLPREVEAAAYDLEYGSNVLEMHKDAIKPGQRVVICDDLMATAGTLHATKELIERLGGKVVGAAFYIELTDLKGREKFPDVDIFSLVQYTGA
LPJCKDFM_01171 metalloregulator ArsR/SmtB family transcription factor	MTHEERIDQAARLFKVLGNSLRIHILFYLRKHGESPVSAIVDHLGVSQPVISKQLSILKKYDFVQKRKAGTFVYYSINDQDIVQIIDAMTEHLDHLDRLQ
LPJCKDFM_01172 cation diffusion facilitator family transporter	MKDQASKRYLWVTVFNVIITAAEIAGGIISGSLALLSDALHNLSDVVSIVVAFAANLIAKRSKDQRKTFGYKRAETLAAYTNGLFLLAISIYLFISAIKRFSKPEPIEGGVMFIVSLIGLAGNLISMLILGKGSKENLNARALFLNMMSDTLSSVAVVVGSLLIYYQNWTLVDPVLTMAAAIFLLKEAFEVTRDSANVLMETNPDLDLEAIKEAALAFKEVRQLHHLHVWRYSDDTIMLDAHIVVDSGLTAKRIEELDEEIAACLKEKLAINHVTLQAECSRGLDEDLLSTNKEN
LPJCKDFM_01173 branched-chain amino acid aminotransferase	MAKKDLDWANIGFGYHQTDKRYVDYFHDGAWEGGKLTDDPNVVLNECAETLQYAQQVFEGMKAYTWKDGSVVVFRPDQNAERMYNSAKRIEMQPYPKDKFVEAIDQVVKGNVDWVPPYGSGATLYLRPYEIGTTPIIGVAPATDYMFRIFATPVGPYYKGGATPVAVQVAQYDRAAPRGTGHVKAALNYAMSLKATVAAHQAGFAENMYLDPATQTYIEETGGSNIIFIDQNNHLVVPKSNSILPSITRRSIVYLAEHYLNLTVEERQVRFDEVPSFKECALVGTAAVLSPVGRIVNGDQVIDLPSGMDKPGKFMEELYNTLTGIQNGEVEAPEGWIHHVM
LPJCKDFM_01174 AI-2E family transporter	MNKFWNHIDQKYFKIALYCLGTVFTGLFILLLAYESTGFWVRVGKILAAIAQPLTYGLVLTYLLLPLTNFFDRKFSKGSSQGAVATASRSAAVALTLLLLLLVILLAATAVFVTFSKQLSHFSLGSLKSLYDQLKAQYSSFINEILVYLQKQGWSTSSLVSYMQKGVGRVTGFLSDFFFGVIFAIYFLYDGQRIAAYWKRNLGTLLNKKVIKGIKLFLADADRAFSGYIRGQIIDAFIVGLLVSLAMLIAKVPYGLLIGLVTGLGNLIPYFGPILGYGMVILACTLSQNMTALIVGMIILLLIQAIDGNILNPKLLSSAIHIHPLYVIACVIAGGAMGGFVGMLIAVPMGALLKTEFERLIAYRQKQLEKSKEASEE
LPJCKDFM_01175 LCP family protein	MNGDKALEYCRMRYDDPEGDYGRQKRQRQVLTAIIKSGADVQSLLKPAFLNSVSSQVRTDLTFSDLTQMAKSYRASGDQLETDYTHGTGFNQDGVSYQHISLAERQRISDLVRQAAGLKKVQLANGQ
LPJCKDFM_01176 LCP family protein	MRKRIFRIIMSLAILLLVILSGMLAYSYFNVERAVSRSYQKSGLKAAENGSKEEVLKGKKPLVVLLMGTDTGALGRDYEGRTDSIMVLVLNPRTKKSTIVSIERDFQVNFPQYPQYSPSKINAAYTYGGVKLLSQTLDRYFKIPVNTYALINMGGMKSIIDQLGGVDITPLFEL
LPJCKDFM_01177 HAD-IC family P-type ATPase	MKVKGLTQAEADLRLKKDGLNQVPEPEFNFWKEFAGKLWNLSAWILEAALLLECALGKWIQSLFVLLMLLFAAYNGATQKKKSRKVLSSISQQLTPVVAVLRDDRWQKIDSKYLVVGDIVNLQKGDILAADIDLLDGNLTLDESSITGEAKNVHKKAGATAFAGTTVMDGEALGRVSATGTNSRSGQTINLINTSAAPSHLQQLLTKIIYYLCLLDGVLTVILLIAAVIRGENILEMLPFLAMMFIASIPVAMPSTFALSNSFEATRLSKEGVLTSDLTGIQDAANLNLLLLDKTGTITENKTAVASFANFSKLSDEEVLALTSLAIDQRNQSVIDLALMDFLQEKKIPVKEAEAFTPFTSSQGYSEGRGEGHDVKLGSVKQFSKIDPAISEQMAAVDL…
LPJCKDFM_01178 LysR family transcriptional regulator	MNFKQLNYFLVVAEEGQITSAAKRLFVGQPALSYQLKQLEEELGAKLFIRQPYGIELTEAGKKLRDYAGQILSLAKNVQTEITELERGGRGRVKLGSVSSSIGELPSAKLTAFARQHPGVSFDIYEDNTFGILDKMQGNLLDLAIVRTPYNRVNLNFVDISDEPMTAVTCQDFFPGKRKVGLQDLAGQPLVIYRRFEDMFKEAFAEKGLTPNFVVKCDDSRTAIRWSDSGLGIALVPESIAKTYAKGHIYPIDSAKWRTRLQLVWRKDRVVTPLMRQIIALYAK
LPJCKDFM_01179 ABC transporter substrate-binding protein/permease	MKKLIKIMTALLLLAGLFTAAIPAVDAASSKKMASGTVMKKIKKSGKLVVGMSADYPPLEFTKNVNGRNKYVGVDVELAKQIAKDLGVKLEIKNMDFDSLLVALETGKIDVIISGMTPTAERKKSIDFSKIYYAEKSDYFVISKTNKAKYTSTASFKGKTVGAQTGSLQYTSLKKNAAKSGIKVKGLAKISNLLMALKSGKVDAVLLGELNAKTYATNDTSLSLVKSSLSQAQMGNAVGVAKGQGDLVKAINKTINNCQKQDLFNKKYIPAAAKAMKQASSKTNNSMSKYASYFATGLGYTMIITICSITIGLVLGVIFALMRLSKNKLLHAIAVCYIEFLRGTPQMVQIMFVYFGVGMLIKNMPALAAGIIAIGLNSGAYVAEDIRSGINSVAKGQTE…
LPJCKDFM_01180 amino acid ABC transporter ATP-binding protein	MNKIIEVKHLKKNYGDKEVLKDINAVIEKGKVITVIGPSGSGKSTFLRCLNLLEKPTSGQVIFEGTELTDLKEEELDQLRQKMGMVFQSFNLFPNMSVIENVKLAPMKVKGMSDQEAGDLAHELLAKVGLDDFADHSPASLSGGQQQRVAIARALAMQPDMMLFDEPTSALDPEMVGEVLKTMQDLAQTGMTMVVVTHEMGFARKVADEVWFMADGYLLEQGSPDQVFDHPQSDRAKDFLAKILEA
LPJCKDFM_01181 hypothetical protein	MQKRTDKGSGRRAGFLQKLAALLIAVVFLAGGIMIGQHLPKKSREQVTVATVSAKLKAIGELATEQYTYTGIYKLSNGQIPFITKKGFTMVYTANFKAGAKVKDIKVQVNQDQVTVTLPQSQLLDKKIDPSSIKFYDQSYALFNWNQKEDITKAEQAALKKATGVAKKSGLLARSQKNAKKLIRQLLRGTLDGRKLVIKTEE
LPJCKDFM_01182 phosphopyruvate hydratase	MTKVVIENVHAREIFDSRGNPTVEVEVTLSNGVVGRAEVPSGASTGENEAVELRDGGSRLGGKGVMKAVNNVNTAINNELQGADPFNQPAIDKAMIELDGTPNKGKLGANAILGTSMATAVAAAKATHQPLYRYLGGTDLSMPQTFHNVINGGEHADNGIDIQEFMITPVKKTSFRDGFEKIVNTYHTLKKVLEEKGYETGLGDEGGFAPNMKDSEEALKALHEAIERAGYVPGEDIAIACDCAASYYYNKEDGKYHLEGKVLDGDQLAEYYDKLLAEFPELISMEDPYDENDTEGMVKFTQSHKDRLQIVLDDFICTNPRLLEKAIKEGAGNASLIKLNQIGTVTETLETIRISRKHGYNTMISHRSGETGDTFIADFAVATNGGQLKTGAPARSERV…
LPJCKDFM_01183 DegV family protein	MENVRLIVDSSANTLTDPSRGLEVVPLTLTIGQENWLDDEQLDVGAFLGKMEASQEAGKTAAPSIQRWLDSLEGCEKAVIVTITSGLSGTYSSALQARDIYLETHPHAQIVVVDSRSAGPELEVILEGIESILKDDKLRFADLEARIAEYRTKTHLLFVLQSLRNLSLNGRVSPAVAKIAGMLKINLIGTASVDGDLQPLTKARGMKKALRELVKQMKEEKYQGGRVVIDYCENEADAEKLKELLLAEYPEAEITIRPMLGLCSFYAERGGLMVGFHN
LPJCKDFM_01184 phosphatase PAP2 family protein	MQVDLISLTISGLVLLVLILNILYSPAFNRLDRKLHKKLVRTQKNIFWKIIAFINEPKLVIVWDVLIAGLLLNEDNYRLSLWVLATLGVTDAAGFIVKHLVKRSRPHAHLSEEEGYSFPSGHVLGATTMCLILYALLRREFDQFFAVILLIYWLFVVISRLNLRAHYPSDVLGAVALSVFCFTVVQTIYAALFLK
LPJCKDFM_01185 hypothetical protein	MRTRKKICDMNVAVVDRQNLPALLASGKIAAQADEDYQINQKTVAAYDFQMDLLLGKYRTIIYDADAGWVLLKKKTCRRLVHELRKKEPAHELTIKKQLCRQIGMSDQYVQSFGSHAYFSFFIMRHRPLDLVGLHQMKLFECLDNHGLFLTLDRQYCFSLEMPRQSGRGQQILQDCITHNAAFLHLASARAASWGCQLKPVSRKSLLNDPAYIRESRLAEIKAMDPRQILEEAEDNYLNYCSEEFLKEFRAWNWGKQDMRQLINYCNKSFNEIK
LPJCKDFM_01186 LysR family transcriptional regulator	MRIEHLEIFVNAAQTQSFTKTAQNMNMSQPAVSLAISSIEKQLGYQLFSRSRRKMLLTPAGRSLYNSIKSELNDYRTAVSKAKRIAMSEGQITLKVGLIGILAEQLMLPGLIRQFRKSRDTVNIEFFVESSPVLFEKLASHELDLVLSTPEAMPKFPDFTAYTIGKLKWCTLVPNDHPLAEKELLSEKDLDGKDLVFLDLSCSSPLITLMQDRIEKNCKQSRIFFANNVVAQTMMVYTQQGLAIQPYTGPLDDDNCEVNGLKRVPLDVKVSSDLTLFTCKDVLNEHVLDLMNWLKAQKLG
LPJCKDFM_01187 ABC transporter ATP-binding protein/permease	MKYVFSYLKDYKKESVLAPLFKLLEALFDLFVPLVVARIIDYGIKERNQAYVFQQVGLLALLALLGITASITAQWFAAKASVGLASQLRQAAFDKVEKFSFANLDQLPPSTLITRLTSDINQVQTGFNMALRLLLRSPFIVFGSMIAAFTVNVKAALIFAVAIPLLALVVFGIMLVSIPLYRNVQKRLDEITRLSNDNLAGVRVIRAFRKERAAVAKFDEKVSAMTKLNEFVGRLSAAMNPVTYVMINIAAIVLIQVGAVQVNTGAMAQGQVVALYNYLAQMIVELIKLASLIITINRAWACGDRVGQVLATENDLTYPEAGPKVTNSQVDFKNVSFTYPAASAPAVSNLTFTIKPAATVGIIGGTGSGKSTLLKLLTRFYDCGEGEIKLGGVSIKVLT…
LPJCKDFM_01188 ABC transporter ATP-binding protein/permease	MKKQDKKMASWQAMKQLLPIIGRYRLLLFISIILAEVSVIFQLYVPIIFGRAIDQIVGPGKVDFPAIGQDLVQILILVIVSAAATWLMGLINNKLTYRTVQDIREKAIRQLQLLPLSYLDQHPSGDIVSRIIADTDQLSDGLLLGFSQLFSGLITIVATLAFMLSQSVEITLLVLVLTPLSFIVARFIASRSYQMFRKQSQTRGEQTSLIEEMVSGVKVVKAFGYEKTASSRFAEINHRLQEYSQQATFYSSLANPATRFINSLIYALVALAGAFAIMGGRLTVGGLSVLLNYSNQYMKPFNDISSVITELQNAAACAGRVFELINEEPEADPVDLNKADDDLPEVKTGSVVFDHVNFSYQADKPLIRDFNLTAKPGMRVALVGPTGCGKTTTINLLMR…
LPJCKDFM_01189 EAL domain-containing protein	MPIAGLAQGSEVASGQEAINMATRHSKSRAGKIGTFKAFDEYLDLPLPMVVNKPLLNAHGDKVIDTINVFANERYCELAGVNKGQLFGERYKDYFISDEGWMTTSLQALKEHAVTGQCYHRGLRSWVNYYTKASTMPNCVVCPG
LPJCKDFM_01190 hypothetical protein	MTGDTSAREADFAEQGDFCAKNDIDRILLVPVKNDFGEIQAYLLLTNVYDKGEINPVSLLQHLAPVFSKIKARKKESRW
LPJCKDFM_01191 YitT family protein	MNKPKFKWTTSDTIDILMIALGSAIYAFSVDMVSIPNKLADGGLSGFTLIIRHFWGVNPGLSTFIINIPLIFLGFKYMGKRAMIYTVWGTLCLSFFLSMWTLQSIIDQVPLHHDPFLATVTAGCLSGLGLGLVFHFNGTTGGSDIAARVLQEKYGITPSKGLLALDFLALACSLSYLDFFHVGYTMISCFILSKVMALVTEGGTRAKGVFIISQNYRNIAKLIDLRLERGFTYINAEGGYSNEPRHMIYLVLSPREIPELKKIVKQEDPQAFIIFFDVNEALGEGFSYKTKSPSLFIRK
LPJCKDFM_01192 CCA tRNA nucleotidyltransferase	MTNIRITEVFTQAMPVLEKLEEAGFEAYFVGGCVRDLLLERPIHDVDIATSAYPEEVKETFAKSIDTGIQHGTVTVLYGGSSYEITTFRTESGYQDFRRPDKVTFVQNLDEDLKRRDFTINALAMNRQGEIIDLFDGLGDLKQRVIKAVGVAEDRFHEDALRMMRAVRFMSQLSFSLEEKTRQAIIDNHELLSKISVERIREEFVKLALGKDSRQAFKDFLATGLSEECPGLAGKKDQLSVFTDLKAGPDDEAVFWSLIAVLINLPADKISPFMRAWKNSNAMNQQVRQIVAAFDLLSREEVSDFDLFEIGQENLEAALKLAGLLGRPLSSQVLLDRYNRLPIKAAGELAIDGQWLIKEGIKPSPELGQLLRKALEGVVSGQVENSQAAIAEFLAI
LPJCKDFM_01193 hemolysin III family protein	MAFNPWQPVEDRPKSYYIIDNVLSSVVHGIGFGLSIAGLVILVVRAAHSHSALRVTTFAIYGACMILLYLFSTLYHSLVFTKANKVFQIFDHSSIFIAIAGSYTPYTLVTIGGAKGWVMFGIIWALTVFGILYYIFNQGKHVIGDTILYIAMGWMVILAGSQIYFSLGPTGFWLLVSGGIAYTFGCLFFSMRGLPYSHVIWHFFVLLGSILIFFSVLFYV
LPJCKDFM_01194 DegV family protein	MSKIKIMTDSSVQLSPEEIEKYGITVVPLSVTIDGHTYTDGVDITRANFIQKMDEAEKLPKTSQPPVGLFVERMEELTADGSEVLGIFMAKTLSGTVDSARQAAEMVAGKITVIDCGYTDRSQGYYCIEAAKDAEAGKEIDEILAHLDQIGKNMYLEMMVPNLQNILAGGRLGKWAGRVVSAFNFHVGLTMKEGSLNVPYRGRGKRFIKKFDDMLVDQLKELGDKVKYVGISYVDTRDKMEELAQRFKEVNPDLEILVQETSPIIITHAGHEAYAVMFYTE
LPJCKDFM_01195 YozE family protein	MAYRQSFYQFLMTLRDPDSNGDLAQFANNAQFDSTFPRQEQDRTRLSEYLEENAAYLPSMTIFDDAYQAYEEKMQY
LPJCKDFM_01196 ribosome biogenesis GTPase YlqF	MTKIQWYPGHMNKARNQLEEKLNLIDVVIEVLDARIPSASRNQMISELVGDKPHLIVLNKTDLADPVMTKLWQKKLQGPRTLVMAMDAQHNTNMQALITLIKKAASEKVKKLEERGASNPIIRICLVGVPNCGKSTIINRLVGRNVTMTGDRPGVTKGQAWLKTPYGIQILDTPGILWPKFEDQDVGYKLAAFGAIKDTIFHADDVALFVIRQLRQYYPAYLAKFANCTKDELENICDTDLLLAMTQNNGMRDDYDRFSLFMLQRLRKGKLGRISLDRPSANDEN
LPJCKDFM_01197 ribonuclease HII	MMKINEIKDLLQADSVSPTILAELAKDDRKGVQKLLASYQRRQEKLAKQKEEFLGRFSYEKDFWAKGQLVAGVDEVGRGPLAGPVVAAAVVLPEDFSLLEVNDSKKLSPQKRLALYPKILQEAVAVGVGVMDNKVIDQINIYEADRLAMKQAVEALSTRPDALLVDAMNVPVDLPQLELIKGDAKSNSIAAASIVAKVFRDSLMDDYARLYPDYAFDHNAGYGTKDHLEALRKYGPTPIHRLTFSPVSEMVGLKKAD
LPJCKDFM_01198 alpha/beta hydrolase	METKKLEIKNFNGRTYQLQTYTVKSGHAPLNKLRPLAIVVPGGSFTHFSVKEGEPVALAYVSRGFNACVVRYNLLQDEGMIYPDAGLDVLSTVNYYRERAAEYQIDPNKIMTIGFSAGGHIVSAANYLADEAEYPESYGYEGDQVRPNATILGYPLTDVHKVAFEIGGRADGALPLDPKLVDTALGVSPKTPPTFIFQSWNDPICLPTNAMAYEEALFKNKIKCEAHMFDIGYHGYSLATPELSTEDIFWQGNPHTARWFNLSLEWLDHLFSGINYDENKYKLTQLYQ
LPJCKDFM_01199 YibE/F family protein	MSSLGALIIVLAILMTIIGGETGIRSFFSVLINSLLLVLVAMLISWGLSISIITAIFVPLKLVTIIFLGTHDYTVAKNSFYASLIVLSLVSVLILGIQYLAQAAGLGPEAGEILLGHSQMPGISYGQIAVTVAIFSVLGAVAEAAVSMSSGILELKKAKPDITEEQLMKSGAAIGYDVLGTAMNTIIYGMFGSFLSLFLWYYRLHYSFSEVINDKLFVNEALIIMYSLLGVLLTVPLTTFLLAKGMSRQSEAKNGNEKTRDQEL
LPJCKDFM_01200 YibE/F family protein	METKKQRILAALVLLALGLGLAALTYFKTTGYKNPVAVITDTKIKDCLLKKETDIYGNKDEERRQYLHVQVLTGKYKGQTFETVNTYYPSQLVTQKYRAGERVFVTVTDGSLALVSPKRDWILVMTLAITLALMVAVVGRRSWHLIVSMAISWILFYCLILWDVAVNGAGIIWMFSLADIVFSFFSLAIVQGVNKKMLVTWLATLLGVFVSFALCYAVIKLTGETYLNYEMGDYATQDTRGIFMAQALLGVLGAVMDEATDIVSSLYELIQHKPEITVKELLASGRTMGQEIMGPLINVLVLIFISEALPETILYFRDNNTIATTFNFTMSLGATQSTVSAIGIVLTIVFASLCSLLFLKKPQKGGKQE
LPJCKDFM_01201 MerR family transcriptional regulator	MSEKSEQMKTSEAAQALGVSENTLRKYSQAVEKAASPAYFPRVKNTRRYRPEDLTVLKQMQDLVKAGQKVDQAAQELFASEKEEALVKTAREDQLEAALAAKAQEIAELKEQLAQLTAAKAAEKPEASLEPVADALDVPDFDAGFLEDEPVTPEQKRAQVVADMAKSDQEVHKELLSRAQENAAKGAPTYRTLADMQLAPKKTPWWKKIFK
LPJCKDFM_01202 D-alanine--D-alanine ligase	MTKKTQVGLIFGGNSSEYEVSITSAGNIYKAIDKDKFDVHPIWITNSGYVASEADSYKVLEEPGYMVEKNDKTANLSNLIELASRPELDVLFPIVHGNLGEDGVLQGLFRLIDKPFVGVDVLAAAVTMDKEFTKILAQRAGLPVAKWVSIKRYEYEDAKNQKLSYDWVSGQLGTSNLFVKPSNQGSSVGITHVTDDSNYAEALAEAFKYDDKVLVEEGIVGTEVETAVLGNDHPVVSGVGRIINADNTWYSYENKYSTESTTTLQIPAQIPAETAEKVRENALKIYQITECSGMARVDSMLRESDGEVIFNELNALPGFTNISMYPKLFEEAGISYPDLITRLIRLAEERYAHKKTLLHKHD
LPJCKDFM_01203 CAP domain-containing protein	MRHKPALLLLPAILLAVGPTAVQAAEFTPQEQAEVLHFQREYQALSKTVYTQQNIYASKPSLKKKFKAGRLKSSYINEQVAYINYYRDLFGLTAVKTTSHGNKNAQTTAAVMAAINANPFVNQHGLPNEKRPRYISKKNWLLAQDVSNSANLNFNASPQTAGDVVTDLLTDRYNLSGSDTGHRAWLLSTRLSKISVGAAYGTNGYRYSVNQVLNVGDSARTASREMVAYPNAGVFPLELLNGQNIAWSLYFSNKVVTSTPKITVTDDDTGKTVTASQVANYSEYGFGNFQTVITYYPSKLQLTAGHKYTVRAGNLATYSFKLFKQSSSQTYSSKVSSSSTQSKNKVSQKDLQNKGLAKYLYKVGKNISTVKSKKITNAKAVKKTSKTKKTSKKAKAKSK…
LPJCKDFM_01204 Crp/Fnr family transcriptional regulator	MHQHDELNCINHVPIFKNLPLDLRQDLVHISTHQQFFKKGSLIHSPGDGRLSVMSLDSGRAKVYSLSPDGHEQVLSLMQEGDINGEENLFDTENDDFFIEALEDSTACSINYSDFQDLLLKSPELSLHLLNEFGQRLVSAQKNAMRRNSLEAGPRLYASLKDYADEAGSATFTLPLKKKDLASLLGITPETLSREFSKLKKDGYIAAKGKQITILK
LPJCKDFM_01205 hypothetical protein	MAESSGTHRRRNNYEIMDNALEYKRPLAFIAFLLLSLLLATGTFLNPAFMKETIKTDSNTVVISQQVNSHFNRLATIVNGSSDEKNLISDDQAREVADLIIDYKYGWHFIHTSNLDLAKDIKAVILKKEQTDTDQVTAIRKKLKKQSDSSVYIVSNAFDLATVMLEANLITIIRIVNLLVILLCLVAVVSILREAFASHTKRAVVHDMTAGLMWTAFWFILVYGLLAMVPIFMDTSVITVADLGYWLEIASGVFLDFVIAGVILYVVSAIPWQATSR
LPJCKDFM_01206 TetR/AcrR family transcriptional regulator	MARRKNMQRRREILDNTFRLIRANGFDHVSLQMIAENSGISKSLLQSYYPHKARLMTDIVRNLFNTMWNQVEINYHAPKKNPFTRVDALIYTIATLGMTDKGLDRVITEAFTNQTSLDNWSRMLDEWMKSHNAFSEYSNYQEIRTGIAFIITGVGRLYRDREKHGLNAEQMADYSTSSLMYGFLHADPAEIDAVLEEGHGIIDDSNIDEVHHAIDTMFDEGKVIYS
LPJCKDFM_01207 ribose-phosphate diphosphokinase	MMTSITKEEIHKLLNPMKVIGLGGNPQLNEKVASTLGVPLIETTVHHFSDGEIQVNIAESVRGCDVFVIQSIQDPVNENFMELEIVLDALHRASAHTVNCVIPYLAYSRSDTKTRSREPITAKLIANLLQLTGIDRVLTIDLHASQIQGFYNVPVDHLHAMPLLAQYFLDNGIAAKDEDDVVVVSPDHSGTKLARVFGQYFNAPIAIVDQRGASYDDSVHGMIGDVKGKKCIIVDDLIDTGTRLASSTRSVFAAGATKVYAAATHALLSQDAIKILNGLPLEQIVVTDTIKHEKYPDRMVRISVDRLLAKGIDHIYNDRSIHDIFDEQNRFTKD
LPJCKDFM_01208 alpha/beta hydrolase	MIIKVNGVDLYYQKLGQGHPLILLHGHHLDGGMYSKVIAPLSLYYTVYTLDMRGHGLSGGDGAEHYQTEVEDLAVFIKDLGLEQPYVFGYDSGGLVTLMLASQQPDILGKAVVAGVFIDGRGIHKYHYLTEGVRRFLRFDRDSRVELTESYMEPESLEQIQIPVLCVVGENDWVKVEHVRWYSSLIPNGRLALMPRQTHDSYVVDSLKILDLIKDFCKE
LPJCKDFM_01209 glycosyltransferase family 2 protein	MRANADLKLTVIMTVYNQEKYLARALDYLLEQKNQQFKLLVIDDGSTDSTAEIAASYQDRFQAFDLVSKANEGVAAARNLGLDMVDTPYFIFHDGDDWVEQDYTDYFIKAFDRHPDDDMVTCGYYVDQAGKPSVPITKPVEGELTRLEAVLKVLGSAHSPVKGYTWNKCYKTQLVRCLHLRFNEDLDLMEDQVFNIDYLMQTEGCYYSSVPLYHYWQRTESAVHTVSWDHFWSIVGANISIYKSIFSHLWQKVLSKRPQTQEYQGSCVRERIKDDHQS
LPJCKDFM_01210 hypothetical protein	MNTKIKKIITACALFLGLGLTAGRVSAAKDTTPVITLGTSLTASQKQGTLDVLKGALSDSSSYNTLTVTGSDLVTYLNPSGSSFTSSSGVWSSAAIEKTSSGNGINVRILNYNGQNNITTITANQYRNAAVTAGITDANIYVTSAIPIDGSGALAGIYKAYAKSGEKLNQKQITAAQDELNTLSGITKENKGKDGYSDAQLNNAVAGAKKEMAQKGSNITKNQIITIVNNQIENNNLTNVITNEQKQQIVNILVEIRDSGALNSSSFKQQASQAMSAIQKSAKGIFAKLNTSENRNALQKLWDAIVNFFTSLFSSFSK
LPJCKDFM_01211 ribonuclease H family protein	MKVYVVKKGYRPGIYHSWPEAEEQVKGFPGAEYKSFSNIMEALDYQKMDPEDALKALQGAEDNLQAAIAKVRQGGSKKKQAENKKEFTASSKYAAHIFTDGGCRNNGTHKGGHVQADDKAAWAYLIEYGDQKLSASGGRFGATNNEMEMTAFLESLKKLEELGLNDQPLLFSLDSQYVIKAVSDNDQGPAWIKGWQRRGWKKADGSPVANRELWQEIAKEIAKFAQPEFEWVKGHANSAGNNFVDGLLNKYMDQM
LPJCKDFM_01212 alpha/beta hydrolase	MLFFNSKKYAEETEKKRGKNPDPRDHSLAMMFFLGILATFPPFRIFLKLRGKRVSDLAENQASGSDQVPIIYVHGFRGGDYTTRVMVEDALKQKGDARFLKVEADLTGRIKLTGCYTGDKQPIIQLAFKDRIAGYQAINYYLSFILPFLSKKYFFTRYSAVAHSLGSPCVVATEMRYAKRKNFPHLASCALIAGPFNGVMYLGDIPNVNRLTESGRPSMMTPHYSYMLRHRRDFSPSIRVLNIYGNVLDTTNSDRFISVVSAKSIRYILAPDAVYYQEVEVRGDNAEHSQMHDEPFVIGILNCFLGLDKIKKGL
LPJCKDFM_01213 cardiolipin synthase	MTAISCIDIWHIIFFANAILALWTVFHRKRSVATSWAWLIVLIILPIVGFIIYGFVGRGISQENLFAINRQKHIGLSNVQKMITEAPAKIDQNDTSPSAHILIKYLDKDQESPITKNNKLKIYTDGHDKFRDLFADIRQAKSSINVEYYTIYNDAIGNEFLNLLIQKAKEGVQVRVLYDAWGSFGASKSWFNQLTEAGGDVLPFITSRNMISRNRINYHLHRKIVVIDGVTSWTGGFNVGDQYLGRKKKFGYWRDTHLRLVGSASLLLQERFVMDWNASAVKEEELISFDEKLFPDLDENDISKGDMAVQVVSDGPDNDEPYMRNGLVRLMMLARKRVWIQTPYLIPDEAMIAAWQILASSGVDLRIMIPCMPDHPFIYRATQWYANQLVKIGVKVYTY…
LPJCKDFM_01214 hypothetical protein	MDTLFYLVADTLLAAYAGYSWYSQATVILRARWRMTAVVMPILLVWLGASWGYLDLGTPGFIVFLALFILTGILEAMSGFADKRVVLSGYFRRTLKYSEISQVILTAAPPEVGDLSIAALETSRHQIYYLRFNKQASDVASFLMQRLERGVNIDVRKMG
LPJCKDFM_01215 NAD-dependent protein deacylase	MDQAKLAEFKADLKKAKHPVFLTGAGVSTHSGIPDYRSKTGIYNGVSEPPEVILSEETLYDRPQLFYDFVMQNMYFPDAKPNLIHEKIAAICNEKGALITQNIDTLDRQAGNQHVTEFHGNLYDIYCSKCKQKVSYEDYAKGYKHECGGIIRPGIVLYGEGINPANVNQSILEMQQSDLVVIVGTSFVVYPFAGLLGYAAKDAKIWAVNLTEIPAQGIKQLTGDALEVFKDV
LPJCKDFM_01216 hypothetical protein	MSTIKTVRIYAKEQPAGYRILVDRLWPRGIKKEAANLDEWEKELAPSRDLRTWFKHDPARYPDFRQDYLEELADNPEWPPFVEHLQELLQKGDVLFLYGAKDEEHNQAVVLKEAAKEALAKRP
LPJCKDFM_01217 DNA-3-methyladenine glycosylase	MPGFDRPPLLLSSLRGKIGGYIVEAEAYLGIYDRAAHSYGGRRSQANEGLWRAGGTIYIYSQRQYVFFDIACQEEGNPQGVLIRAIEPVWGLDQMLKNRGGKDGVLLTNGPAKLMQAMGIKSRNWDLAPLADSPFIIDLTEKKPAKEIIASPRIGIVQADPAWAQAPLRYYVAGNPYVSGMKKRDWADDHGWL
LPJCKDFM_01218 ABC transporter substrate-binding protein/permease	MKKHSSWISALMAAVLTLVLAASWSQPAQASGTLKIGMEANYAPYNWTQTTSANSAVKIDGTSSYANGYDVKIAKIIAKKLGKKVIVEKTQWDGLLPALTSGKIDLIIAGMSPTAERRKAINFTSPYRTTNFVVIINKQSKYAKAKYLTDFKGAKLTAQQGTLHYDLIKQLPGAKREPASKDFAAMRESLEAGTIDGYVAEDTELTSFKMVDSNITGVNLSKMKGFKVSSSDSEVSIGAEKGNDQLLSQVNKVLAGISTSERNKLMKEAVQQQPQTSTKKENWLVSMLKNYGQMILEGIGMTLLISLVGTIAGFFIGLLVGIVRTIPEPKNKFKKGLLAFCNWLLSVYVEIFRGTPMMVQAAVIYYGIAQFWHINLNRTVAALIIVSINTGAYLAEVIR…
LPJCKDFM_01219 amino acid ABC transporter ATP-binding protein	MADYNDNEIILNVQHLQKAYGEHQVLKDISFEVHKGKVMTVIGPSGGGKSTMLRCINLLEDPTGGEILFHDQNILDENYNIPRYRSKVGMVFQQFELFENKNVLQNCMIGQELVLKRSKEEAKKIALENLKTVGMDPYVDAKPRQLSGGQKQRVAIARAISMNPEILLFDEPTSALDPEMVGEVLETMKKLAKTGLTMIVVTHEMAFAKEVSDQILFMSDGYVAEQGSPDEIFNHPQSEMTQKFLVNFRGPQI
LPJCKDFM_01220 hypothetical protein	MAILLPGLNSPKWRLSGPANGFLGFMDRVAKSVSWPLFLAYLLLLVMIVVAALWTYFFEFKQDKVKQAWQKVVCFLQLIINEFSCLGLASSLTMQVYDSQQTMIVSKHGQLFLTCSCCLS
LPJCKDFM_01221 LysM peptidoglycan-binding domain-containing protein	MKKKNLLMTALATLSASGALLTTGASALADSYTVVKNDTLWGLSKKYGVSVSDLKKANGISGHLIYVGQKLQIPTKSTKTAKTSTSTSTVDTTSTTHTVVKGDTLWSLAKKYGVSVGTLMKANNLSSSTILIGQSLNLRAGMTAYGVNGVTTGSSSTAASTNTASSTSTTASSQAPKAKKSTTTNTSSNSNTSTSANTQSQSTASNSSASTTTNTNTAASNANTTSSTNTAASSSQAVSQAPTASTSTATTTASASASAITSYALTFLGVPYVWGGTTPSGFDCSGLVQYVYSHFGINLGRTTYTQQYAGTKISVASAQAGDLYFWGSYGSAYHVAIALGGGQYVMAPAPGQNVMTGSVSSYTPSFAVRVLG
LPJCKDFM_01222 HNH endonuclease	MKFQCSSCGLRLESLHFKLPGLVNDRLASLCDICRQRGLDPAAYPNPVVKLFAANLLYAFVGKDGEASGDFSLPDLKIRRSYEALMQDYDGNVLARQQLPRADFNQAVIKAEDDPSFFLPGKLPFAEKLQALGLSVDFQLNEVDYIDRERIRAKYKYRCQYCGRRGRSVDHKDPVSVSHDNSLDNLILSCSECNRIKSNMPYDLFVKLNEELQPLNKKLVKYENALGPLEKEFQDRRNMLAAKVHLKGVVNDPELAAIRKENKRLRDAIDSLESDYDAARRLREDHFKLGWKLYLAQQDKEII
LPJCKDFM_01223 hypothetical protein	MSRNIHTGINPHRRPRNASNAKERVAHAAAIISFLNQAVKDQNK
LPJCKDFM_01224 SLC13 family permease	MEAAKSKSSNNFLTTFLTTLKEIFSDRILQITIVITIISIFFARPLSADMNWHTIESVTTMLVLIQVYSYLHVLDIIAYKLAAIADSTRKLILLFTLLSVFSGMFLGNDITCLTMIPLYLNIAKKYKLPEILPATLIGMGANIGAAFTPWGNPHNIFVVSNYHLAPAIFFKWTLPYLIVAMVVFLCIFFFIPKKKIPTQEVVEINVSWPMTMITTVIFCFFFVGVFKFVPIWMPMLASIIWALIVNWKILLHIDYSLLLTFTLFFVFISDIQQIPFVVILIHGLVGTEMSTYWTSILSSQVMSNVPSTILVGKFSKYAEALTLGSNIGGFGSPIGSMANMLVMRTFYAHASKDAKKKFFPKWLGYQIAGLIILSLIGWVIVKLNL
LPJCKDFM_01225 LemA family protein	MAVWIIAILVVLIVIFYISAYNGLQKAKVNTEEAWSQISVQLKRRNDLIPNLVETVKGYAKHEKETLSKVVELRNQLTQLPADDHEGAMRLSNQITDSLKTIFALSESYPDLKANTNFANLQEELTNTENKIAYSRQLFNSSAAVYNKMLLVFPSNIVANIHHFTKVDYLEIPEEETKVPKVSF
LPJCKDFM_01226 zinc metalloprotease HtpX	MLYQQIAQNKRKTAGVLVVFVLIFALVGAGLGQLMWGKPLPGVLTAGVIALIYSFLVFQDPVNVVMSMNHAQHLNKEDNPQLFHIVEDMALVANIPMPEVYLIPDKSPNAFATGLSPDKSAIAVTQGLLDMMNREELEGVLGHEISHIRNYDIRLSMVALVLVSAISFIADFAQRWVWFGFGLDRDDDDDREGGTIGMIIGVIGVIFVLILGPLAASLAQMALSRNREYLADASSVELTRNPHGLISALTKIENSQPMQAANSASASLYIEDPIRRHSLSHLFDTHPATADRIKRLEKM
LPJCKDFM_01227 IS982 family transposase	MLNQLQIKRYSHRLQVEFRTLSKICKKLYYKYAPSRLTHRRNASLVKVPDYEIIALLVWQAEEGISSQRRFARCWGLCGLSRSRFNRRARALLGITVQIVNDLNSRVDLSDQYMIIDSLPMPLCQPIRNRRAKVFEGTANIGYNSTKKFYYYGFKGHFAVSQDGYVLGYVITKASIHDAKEAEELILSTRPEGHFILGDEDYIGKRLHDALKIDGYILWTPYRKNMKGAKQHNKRELMAIRRTIESVVSVLKYYGIENILARSVDGFQQTVEIIVLTYNISYILQRYEFNSFN
LPJCKDFM_01228 hypothetical protein	MDKLKKKMPKNKYARATISLTIFFACILPIQYLFEKLKLSFSTFWSTFIGVYLFRKIIVALGIQRHNF
LPJCKDFM_01229 ABC-2 family transporter protein	MRKIKAIWRQSLAEFMIYRGTSIITFLLATVFLLIELLAGQVYFSQRENLAGWTANRYYVMISFMNSATYLYNLFFILGHEGLGEDILEGNLDYLLVRPSSSYWLAVGRSLDIPSFFNLLLSLGLLAYYLTREGASFGQIMLINCMIVLPAALIFILNQLCLTLLFWFEGLTALGGIVEDLVSLAGRPKQIFPRVIQQLFTWIIPLLLVSNLPVDWLLGRGKSLLIYLLAFLPILYWISAKFWQWGLRRYSSAN
LPJCKDFM_01230 ABC-2 family transporter protein	MKRYLPVYYLGLKNSLIYRANMIMKLVLQLASLLVTVLMWKFILAESGNFQQMARYLLATNLISLIFTTGPVFQFADMVESGNLSLYLTRPLSLYWYLFNYNLGLQTPLLLLYLILLLFLVKSAGPVFLLLIYLLLSSLMFFSLMMVLAMLSFWLINMWPLRSGINAVYLLLGGLYFPLNLLGPVYQYLKYNPFSLVTDFPARLLTGTTDQRDFFTNCLAVCCWLLLSVLLGKALFKKGIKTFEGAGA
LPJCKDFM_01231 ABC transporter ATP-binding protein	MIEIDQLSFDYRTFSKEPGLKGALQDIFHRKYQLVPALKDLNLTIKDGEIIGLIGPNGAGKTTLTKLLTGIIQPSSGSVKVAGLIPGSHQKKLLRQFGVMFGQKSQLSWNLPAVDTLNMLAAIYQLKPDRYQARLRELCDLLDIGEIVKTPVRKLSLGQRIRCELACSLIHEPSYLFLDEPTIGLDLLTQEKIYNFLKTENRLHQTTIILTSHNVRDIEALAQRLLILSKGELIFNDSLNKLPLQIDQSDSYCLKYWINDQTDVREEIIHDPQQLFVKMEKFQPEQIISLSKSGISAEEVILKIYQREKQ
LPJCKDFM_01232 AraC family transcriptional regulator	MTEIAKLQKKLQEAGDATLPLSKGKGQTAACTFVLLGDKAEGWKNDSLTALLLLAGTGRFRAGQQKWKVKPGDWFLLAAGQDCKASLKEGLLVQLVLPEAFSVKDLKKDLMLGEAEEVGTHGRVAVDGPAGAAFLAALNEYQTSDSVSSVLLKSQLLTALALALRALNEVGSLSEREIRRYISENYVSTSVKDAAAYYLLSPNYFSDLVKKKTGQSFIELVDEQKMEAAVRLLARPDLSIKQIIGLVGYRGKSFFYEKFGKYYGMSPAAKRKELFRQQGINL
LPJCKDFM_01233 MFS transporter	MSDQRRRVITVALMLSNVMSGLDNTIINTALPRIIADLHGIEYTGWLVAIFLLGTAVSTPLWSKLGERRGNKLAYQLSAACFLLGALLQGCAQQMSFLLTFRLLAGIGNGGMVSLPYIIYSDLYPNAHKRLKVLGMVSAFFTTATILGPLFGGWIVDALSWRWVFYINIPVALISIVLIQIFFLDEKKDRPVRRVDLGGAICLSFGVVALLLGTQLVGSASLATALLIFAAALIFIGLLVIIERRAEDPIIPGRLFKNIPLVVDFTLFVLIWAAMLAYSVYAPMWSEGLMATTALVGGMTQIPGAFTDMLGSLSVEKMRRRWSAYQVILATCWLLAAGYLAMAVAPRYFPYWGILLAGMLQGWGNGVMFNQLQVKVQEDAESQDVPVATSFSYLIRMLA…
LPJCKDFM_01234 energy-coupling factor ABC transporter ATP-binding protein	MQAELTIDHLTFSYGDREVIRDLSLTLPAGTFSLLIGPTGCGKSTLLKIMAGLYPKYGGQLTSGQVSLGGRSQAMMFQEAGEQFTMATPREEIIFAMENLGKSKTEFADRLKLASEFAEIDSLLDQKIVTMSGGEKQRVALAVLVAMDVDLFLLDEPFASVDPAARCFLIGRLAKLKEQGKTIIITDHLFDDYQGKVDGVYRFKGEQVDLLTKDEQALLLATKPIGLHFPLPENEPAAFVMKNFAIKQGRPLLEQKELAIPKGKVTLITGPNGSGKSSLFKAMTKLLDYQGSLTWEGKEVAKLKERTYFQHVAQIFQNASDQFMAITVKEELALSQKHASPYFTPEVLDQALADLDLADHMDQVVYSLSGGQKKKLQILLMLLSGQEVLLIDEPLSGLD…
LPJCKDFM_01235 energy-coupling factor transporter transmembrane protein EcfT	MTKSKMNPSLKFLLTLIISLELSFKVSLFSNVIVIVLSLAYLLYRRIKPKALGGMLLATGLAAITVFSSAYIFSDHRDLWYALDISSRAFVYTFTTACLTISTTAEEMARSLEQNLHLPSKFAYGTLAALNIIPRMQAAVKQIRVAGMMRGVYLSFWSPVLYFNAILVALNSADNLAQGMESHGYREGAPRSVIVEVPLTNKDWLLFIIAVLLLNLGAFLLP
LPJCKDFM_01236 pyridoxamine 5'-phosphate oxidase family protein	MKKLDATTLTADQQKFFNDALAFVASVDKDGNPQVGPKESLTALDDKHLVWSEVTFSHLWENIKNGSKVAVVVADVPSHTNVRVLGSVTIHEGDDFAKEYAAKVGKKTDVAVVVEVEEIFA
LPJCKDFM_01237 pyridoxamine 5'-phosphate oxidase family protein	MLEESTTLSQNFLEVISDPQPVTIVSYQASPAHVVNTWSSYIKVVDDSTFLVPAAGMRSIEADIATQNSQLILTFGSMKFEGTEGPGRGYHVYATGEFVEAGKYFDLMKADLPWLRKVMIVHVQEVKQKI
LPJCKDFM_01238 alanine racemase	MITAVNRPAALHINLAAIKENTRQAKAHLKPGQKLFCVVKANAYGHGASRLAPVMEEAGADGFCVAMLDEGLELRRAQIVKPILVLGLQPAEEAALAAANDISLPVSSLDWLKKAEKVLRKEGLQLKIHLAIDSGMGRIGFSEDEDFKAVNEYLQGNDAFFVEGMFTHFASADSADASYFDYQVKRFKHMESLLTVKPKWIHVDNTAASLFDKDVASDIVRFGIGLYGLNPSSAPGSRDLEPAFALKPAMSFVSELTYVKQIHKGYGVGYGSTHIAEEDEWIGTVPVGYADGWIRKFQGFKVKVGDTYCPIVGRVCMDQFMVLLPKEVPAGTPVELISADPAAPNSLRRAADWLDTIHYEVACQFNDRLDRIYDNE
LPJCKDFM_01239 holo-ACP synthase	MIKNIGVDQIEVDRIAKVVDRGDGFARKVLTDREFAQYQDLTHKRKIEYLGGRFAIKEAFSKAWGTGIGQAVSFEDVETLRTESGAPVTTSRIFTGRIFSSIAHDDHEIVAMVVLEEPAGWRHAIGKLSHLLSGRKK
LPJCKDFM_01240 DEAD/DEAH box helicase	MKFTELGLNDNILKAIKRSGFEEATPIQAQTIPLALAGQDVIGQAQTGTGKTAAFGLPILQKLDLDKQEQAIQAIVIEPTRELAIQTQEELFRLGRDENAKVQVVYGGADIGRQIRALKKVPEILVGTPGRLLDHLKRKTIKLDGVKTVVLDEADEMLDMGFIQDIESILTYAENRDQTLLFSATMPKPIQALGEKFMHDPQVVKIQAKQLTADLIDQYFVRVRENEKFDTMCRLIDVENPDLAVVFGRTKRRVDELTRGLVARGYNAAGIHGDLTQARRMQVLKRFKEGELDILVATDVAARGLDISGVTHVYNYDIPQDPDSYVHRIGRTGRAGKSGMSVTFVTPNEIGYMRTIEDLTKKKMSPLRPPTDAQAFAGQMKQAVLKVDDLLSRDLSKYD…
LPJCKDFM_01241 UDP-N-acetylmuramoyl-tripeptide--D-alanyl-D- alanine ligase	MKMQLAEIAQALNTSCEGDAETVITSVAFDSRKISQGALFVPIKGERDGHDFVGSAIEAGASATLWEAGHPNKPEGIAVLEVADTLKAMQDLARYYLQKVNPTVVGITGSNGKTTTKDMVAAVLAKRFNVYKTQANFNNEIGVPMTILEMKPITEILVLEMGMDRAGQLHELSQLVRPDVAVITMIGEAHIEFFGSRDKIADAKMEITDFLQEDGEFIYNGDEPLLAERAAKLSQDKSTFGFADSDSIHASDLRSTMHHSFFKINGTDREFSIPMIGRHNVANAMAAILVGRHFGESDEEIAAGLANFVPTANRMEWEKGDCGEDIMSDIYNSNPTAVKAVTASFGQVPISEGGRRIAVLADMLELGSRSADLHKGLAACLDPDKINVLYLYGPEMNHL…
LPJCKDFM_01242 type B 50S ribosomal protein L31	MKQGIHPDYQEVCFMDSATGFKFVAGSTLKSSETVEFEGNTYPLIRVEISSDSHPFYTGKQKFAAADGRIERFNKKYGFNKKN
LPJCKDFM_01243 UDP-N-acetylglucosamine 1-carboxyvinyltransferase	MKQMIIHGGKPLQGDIWIGGAKNSTVALIPASILSRTPVTLESVPRIADVENLMDLLSEMDVHCDFRETTLQIDPTEIKMSPLPAGKIKSLRASYYFMGALLGRFGKAVVGFPGGDDIGPRPIDQHIMGFQSLGADVRCESEQIVITAPDEGLKGAQIQLKMASVGATMNIIMASVTASGRTVIENAAKEPEIVDLATFLNNMGAKIRGAGTDTIRIDGVDRLEAKVPHTIIPDRIEAGTYISMAACIGNGIRIHNIIAEHLDAFLAKVEEMGVVIDTDEDSLFVYPAGDLRMVQVKTGTYPGFATDLQQPITPLLLTAKTGEGVIIDPIYPKRTRHVSELQKMGASITVVNNIILVQPGSRLRGAVVHADEIRAGACLMLTGLMVDGETVINNAGNIL…
LPJCKDFM_01244 CTP synthase	MTKYIFVTGGVVSSLGKGITASSIGRLLKNRGLKVTMQKFDPYINIDPGTMNPYQHGEVFVTDDGTEADLDLGHYERLVDVRTSKYSNVTTGKIYQEVLQRERRGDYHGGTVQVIPHVTNMIKEKVMRAAQMTDTDVVISEIGGTVGDMESTPFMEAIRQMRREVGSENVMYVHVTFVPYLRAAKELKSKPTQQSVSMLRSIGIQPNMLALRSEMPVPQEMKDKISTFTDVPVDYIVESLDAPSLFDVPLSYQEQGVDQKVVDFLHIDSPKPVADMDEWRRMDERAKNLKYKTKITLVGKYVELEDAYISVTDALQHAGYLYNSKIEVEKIQAEDITEDNVAELLKDTQGLIVPGGFGTRGLEGMITSIKYAREHDIPFLGICLGMQMASVEFARNVLH…
LPJCKDFM_01245 DNA-directed RNA polymerase subunit delta	MGLADFKDVDRNELSMIEVAHAILEDRGERMAFADIVNEMQKYLNKSDEEIRQRLPQFYTDINTDGRFISMGENVWALRTWFKFEAVDEEVDHPEDDGDEASTRKHHKKVNAFVNAFLATTEGDDVIDYENDDPEDEDLSDDSGANEDDADDSSGDDYVDDYDDNEDDEDDDSLPDGIEGQLSQMDDDDLDDDEDEE
LPJCKDFM_01246 hypothetical protein	MSKIKIDLTSKITQGEQTETIRQQAEGELREDGAVKRIFYEAEKVPVKMLVKEKELLIRRGTDHSNFSQMHFILGEKGQCKYVVEGRQLDLLSETKRLELKENAAGQQLEVEYDLFSGVDLIGSYAVSLIFA
LPJCKDFM_01247 HD domain-containing protein	MTKFDSPKLAREVVVRDPVHGYIHLDTQVALEVVRSQEFQRMRRIKQLGPTAFVFPGATHTRFEHNLGVYELSRRISNLFTDKYPSQSTGDGLWDPSENLLVQMAGLLHDIGHGPYSHTFEHLFGTNHEQIGQQIILDPSTEVNQALSKVDPDFPKAVASVIAKTYPNPQVVKLISSQADADRMDYLLRDAYFTGASYGEFDLSRILRVIRPYEKGVCFTANGMHAVEDYIVSRYQMYQQIYYHRVNRSMEVILHHLLKRAQYLYQEKELPVTPSLARFLAGTWDLQDYLKMDDGVMETNFSMWTESSDPVLADLTKRYLFRRPLASAKINEESKQLLPQLKDLIKKAGFDPDYYTVVGSAFDEPYDAYKPSGKNANSQIEIMQEDGSLIELSQLSPLV…
LPJCKDFM_01248 ribose-phosphate diphosphokinase	MSYKDNIKLFALNSNKPLAEKIAKRMGLKLSTSSVVRFSDGEIQVDIDDSVRGKDVFLIQSTSAPVNDNLMELLIMIDAVRRASAASVNIVLPYYGYARQDRKTRAREPITAKLVADMIQAAGADRVLSLDLHAPQIQGFFDIPVDNLMGAPLLADYFLSNHLEEDAVVVSPDHGGVTRARKLAEFLGTSIAIVDKRRPKANVSEVMNIIGDVKGKRAILIDDMIDTAGTITLAAQALKDAGATEVYACATHAVLSGPAIDRLNNSVIKNLVLTDSIKQPAEKNLDKMILVSVGPLMGDAIKLIMEHKPMSPLFDTRYDANKYKDK
LPJCKDFM_01249 hypothetical protein	MKFTKKIAFASASLALTMATPAALLTQNAAFAKTTTVKQATKVKVTKKTTPFYHKDGSKFTKKKPYVYGSWKSTVAYKNTSYNVVKTVTIKGAKYYYIGNDAYLKASDVKVTATKTVKSSSTSSAKKASTSSSKTTSKKTSSTSSSSKSSSKKTSSTSSSTSSSSSSKKTSSKKTVTQIQVTKKTTPFYHKDGSKFTKKSPYVYQGWKSTVAYKGTKYKVSRTITIKGSKYYYIGNSAYLKASAVKVIASK
LPJCKDFM_01250 bifunctional UDP-N-acetylglucosamine diphosphorylase/glucosamine-1-phosphate N-acetyltransferase GlmU	MGKYVVVLAAGKGTRMKSKLYKVLHQVCGKSMVEHVVDAARAVKPSKIVTIVGHGAEDVEKVLAGKSEFAMQEEQLGTGHAVMQAEGQLAALEGATLVVTGDTPLFTSETFEKLFAYHEEEGNAATVLTAEAPDPFGYGRIIRDDQGNVLRIVEQKDGKLEELKVKEINTGVFCFDNQDLWAALKQVGNDNSQGEYYLTDVLEILRKAGKKVGAYKMPDFSESLGVNDRIALAEATRIMQRRINEGHMRDGVTFIDPATAYIDADVEIGNDTVIEGGVTIKGHTVIGSDCLITSGSRIVDSQIGNGVTVTSSTIEESIMEDNTDIGPNSHLRPKTLIKRGAHLGNFVEVKKAEIGENTKVGHLTYVGDATLGKDINVGCGVIFSNFDGVKKFHTTVGDK…
LPJCKDFM_01251 pur operon repressor	MKRSERLVDMTKFLMERPHTLIALPFFAKRYGAAKSSISEDLAILKHTLASNEDGILETVAGAAGGVRYIPFLGQKPAEKYLKDLAGHIQDSSRILPGGFVYLSDILGGPYDLEMIGKLIATRYAYANIEAVMTVETKGISLANAVASYLNVPAVTARKRSKVTEGATVSVNYMSSSTSRVAKMELPTRALDKDTNVLIVDDFMKGGGTLDGMRQLVKEFDCQVAGVCVLCETEYEEERKIKDYVSLVNIDQIDSEKEIILAQPGNFLTRTNFDRF
LPJCKDFM_01252 Veg family protein	MLINIQDIKQKLDAHLGEEMTIVAQAGRKKVTRRRGILKNTFPAVFVVALDQDSNNFEHASYSYTDVLTKNILLEFDDESDAE
LPJCKDFM_01253 16S rRNA (adenine(1518)-N(6)/adenine(1519)-N(6))- dimethyltransferase RsmA	MTNRIPIASPVRTAAIVNRYFVHAKKNLGQNFLVDLDAVQGIVREAGIEPGDQVVEVGPGIGSLTEQLLLAGGKVVAYEVDQSLPEILANELPEKVDGQDLDQRFKLIMKDVLKADFATDLAGFFDLSKPVKVVANLPYYITTPIIFNLLESSLDFTSLTLMMQKEVAERLAAQPGSKAYGPLSIAVQTQMSVELALEVGHASFMPQPKVDSAVVVLTPLEKPADVGDRKQFNWVVKLCFAQRRKTLANNLKTLLPDKEDREKLLADLDLDPRQRPEQLAISDFIRISQAIAEMNK
LPJCKDFM_01254 ribonuclease M5	MQKNFNAVVVVEGKDDTIRLKQFFPGIETVETNGSAVSDVVLAKLKKLAQSREIIVFTDPDVNGERIRRIVTEAVPTAKQAFITRKEGEPQKKGSLGVEHASKEALERALSDLREVQAQKAGFDYGDYVDLGLAMGRQSRQLREAVGIKLGIGYANSKRFYQRLQTFGISLAELKQAVEEAENDQQNSNR
LPJCKDFM_01255 TatD family hydrolase	MKIYDNHTHLNDKPFAGKEADYIQKARDLDVVGMNCVGQDPEMNLGALELAKRFDNVKAIIGYCPDVAKDYDQAAEDLLVEQVKGGQVVAIGEIGLDYYWDESPRDVQRKVFARQIEVARDLQLPVNIHTRDAFADCWQILKEADLEYGAVLHSYNGGPEWTEKFLDLNVNFSFSGVVSFKKAAEVHESAKLVPLDRLLVETDAPFLTPVPYRGRQNEPGYVRYVAQAVADLKGLDLAEVAEATYANTMRIYGLNAEEF
LPJCKDFM_01256 methionine--tRNA ligase	MADNKKTFYITTPIYYPSGRLTIGNAYTTVAADTMTRYKKARGYDTFFLTGTDEHGLKIEQKAEKLGMKPKAYLDGMVKDIKELWKKLDINYDKFIRTTDEEHVKAVQKIFEKLKASGDIYLGEYTGWYSVEDEEYFTESQLKEVFKDDQGNVVGGIAPSGHEVQLVKEPSYFFKMSKYADRLLQYYKDHPEFIQPNSREKEMVNNFIKPGLEDLSVTRTTVDWGIPVPSDPKHVVYVWIDALANYITALGYGSEDDSLFKKYWPADVHLVGKEIVRFHTIYWPIMLMALDLPLPKQVFGHGWVLIYKDKMSKSKGNAVYPESLISRYGLDPVRYYLMRAIPFGADGSFTPEDFVERTNFDLANDLGNLLNRTVSMINQYQKGLVAPVGQEQDKYGQDL…
LPJCKDFM_01257 magnesium-translocating P-type ATPase	MLNKTMNKAASDDAKRVARIALEKRSVTLAQLHTSSNGLSTEEAANIREKTGTNEIASSNQASKLHFLVEAFLTPFTLVLLILATMSLFSNYIFVPQREKDLSTVIIMVVMVLVSGITSFIQNVRTSNAVRSLLKMVSVTTNVRRDGKDQEIPTKDVVVGDIINVSAGDMVPADMKLLSSTDLFCSASSLNGESTPTEKNANFVPTPDKMENYLDYPNILFKGTTIVSGSGRGVVFATGEHTVFGKIAAQIADTEMKETTFDTGIKNVSKLLLTMTAIIAPLVLVVNGLTKGNWTDALIFAIATAVGLTPEMLPVIVTTNLVRGSLEMSKHQTIVKKMNSIQNFGSADILCTDKTGTLTQGQVILEKHYNLEMRETDRVLKMAYLNSYYQTGMKDLIDQ…
LPJCKDFM_01258 methanol dehydrogenase	MKTAATRLPWLLALVCLFPLVTGASSFFVQDNAGIINSDTWKMVDQKNAKYQKSDEHPIVIVETLQNAKKTQPAGLSKASRTLYIVINVQKDGTKKAYLYSSSDLHSQFTAQVRANILSHTASKITADDPIAFNEGVQELFKISVTLIDQSLGFKKDSLDLSSEEVNRVIKPADLRIPIMLALLVLIAAVIIFLRFTIRRQARK
LPJCKDFM_01259 deaminase	MTRKRIPWKQYFMMQALVIAQRSTCDRALVGSVLVKDKRILSTGYNGSVSGQDHCDDVGHQLVDGHCVRTIHSEMNSLISCAKNGVSTDNTEIYVTHFPCYNCTKHLLQSGVIKINYYYDYHDSPLAIQLLRDSGVPYEQIKLDRQFVEELAHKLEDGSD
LPJCKDFM_01260 tryptophan--tRNA ligase	MTKEIILTGDRPTGKLHIGHYIGSLKNRVMLQNTGKYDSYIMIADTQALTDNARNPEKIRNSLIEVALDYLAVGLDPEKSTIFVQSQIPALFELTTDYMDLVTLSRLERNPTVKTEIKQKGFGDSLPVGFLTYPVAQAADITAFKATLVPVGDDQEPMLEQTREIVRSFNRTYNVDVLVEPKGYFPPKGQGRLPGLDGNAKMSKSLGNAIYLSDDAETVKKKVMSMYTDPNHIHVEDPGQVEGNTVFTYLDVFDPDKDTVAQLKEDYQKGGLGDVKIKRYLNKVLEAELAPIRERRQKYAENLDAVYDMLYQGSQKANQVADQTLQEVRDAIGFNYFKNRG
LPJCKDFM_01262 CPBP family intramembrane metalloprotease	MNTPRSREGNLVRYLVYFVVFVFTALADNLAIKSPSISIWNVILFLVLEAMCLLFYIYRYNREQRFFDSRFNIPWLSSFNFTLLLSFVVAAGRIGISYLQLYKGMPASGLQLAYAFHSTSALYWFMMLANGLVLPILEEYLCTGFLFNYWFRTEKKGVAYVGIICSGLFYAILTFQFTPAIFAFNFAFGMLFAWSYLSTQTIWLPLYLAALNGVLTVVTIVV
LPJCKDFM_01263 metal ABC transporter ATP-binding protein	MISTNNLNIGYKDKVVVHDLSFSLDKRMFIALIGANGAGKSTLINSLIGVIPPVSGQISWKLKTDRVNPFNDVGFSPQSQLIDWYTSVYDNVYQGALLAGFKSKKAKKATDNALKLLDISNLSAKPVDHISGGQQQRVQIAREIAREPQVYILDEPTTGLDVETSEKLFTYLKQKVDAGSIVLTSSHDLTLLESYASHVLFLDDHEQKYFGPLTDFLDSGTSLREKYLNERKAIEK
LPJCKDFM_01264 ABC transporter permease	MNPQHFRNISLGLRSIRIVANNEWRAFMHNKGLLLSMFMQPLITYGLLVMALNQNLSSVHYESLILPYKQYALTGVLSFFMTTQMSQAMYRATVDKEYGLLAIKFTNGVQPWHYLTGMSFFPIVGLLFQSAVLIVLGLATGGVYNLGLLLLSLLVLIISLEFWSTLGIVLSTRISSYQQRDIIMTLIFSPVAYAAPTLYVFSNNSPLIIKVLAYINPLSYQLKALRTVAFGIFNINDLLIALALTIIMIIFAQIILRKMPLSLAER
LPJCKDFM_01265 prolyl oligopeptidase family serine peptidase	MLYNEQRNFILLNYPIVYGNGGISDYQFLKEYFWEYKRQHPNTEMFLLGESYGGYLAGLFAAEYIFRKIIAISAFTSIAYQELFSSERSWLKDYLSENALDFYTLCQDNKVNTRTIFINGSRDSRVPYQQFLALPFMKKFKVNILPGIYSQRKRDEA
LPJCKDFM_01266 hypothetical protein	MYQASRLPFWERVFLIASDSVIFWLWHHLLIVALGLLTLLGLVIYLVVSGIRQKNVAKAVWPVVIFCSCLGLVYFAMSCAIMD
LPJCKDFM_01267 bacteriocin immunity protein	MFFNKKENEAEKAFKKQLETVANDPAVKANAALSELLEAAVKKAEKSESIRSIASNLDTQLRSNFAENELPKAVISLQLDLARYSAVGANGVVLK
LPJCKDFM_01268 NUDIX domain-containing protein	MPELEKIVERPLITITNLIWSFNKETHRVQLLLVKRKDEPFADRWALPETLLRENESADQAAVRLIKEKIGLDLPESSTEQLATFTSPHRTPGERALALTYMTYLPAMPNLRPGYGASDVAWFAFENFGHKYELFSSDKDLTFELAEKSHALAFDHNEIIAVAIQRIRNKLDYQPSILQILGPEFTLREAREVYAPFFQTTVDKIDNSNFRKTHGSLFTELGVQKNYHKSGRPPKLYCLKETQSNIL
LPJCKDFM_01269 hypothetical protein	MNNFLQSSLLLINLIAFALYGIDKAKARMHAWRIPERLLLTCSLLAPVGSGLGMLVFHHKVRKAYFYLAIFAGFILWAAIDYLILSFI
LPJCKDFM_01270 hypothetical protein	MKKNRKNLALLLLAASLLAGCAGQSNSQSSQSSQAKSEKKAESKASSKSAAKSVASSAVSSTKSSSSQASSKSAASSSQRADANRMGTLTSRLRVKLPGMLLPEDDGLGQGSSNLNIRYTSSSSQNVVYYSVGNSPLALNDSRIASEKPYAVLTEKKNVADASSLINYQEPKTGLPAVKIAGNVTGTEEGAAGSTYLQFNQGQWSFVVRASNVQGQKPLPTAQKLLTLYQQYGLPDTAAKASVRVDVGESLGSLNTVITWAKGSSVYQLKAHSTETAFKMLKSLK
LPJCKDFM_01271 cysteine hydrolase	MENEALLIIDYTNDFVDDKGALTCGAPAQALAGQIVSLADQFLAAGKWVILPTDKHFKGNPYHPETKLFPPHNLPNTWGREFYGPLQTWYNKHQDDEHVLVLDKSRYSAFCATGLDLFLRERKVSRVHLAGVCTDICVLHTAMDAYNHGYDITVHEKAVAALNDAGQEWALNHFKSCMGAEVVD
LPJCKDFM_01272 nicotinate phosphoribosyltransferase	MSLSHALITDLYEFSMANGYFETLPRDTEAVFDVFYRTVPDNGSFVVSAGLEQVVEQLRGFHYTKEDIDYLKSLKLFSAEFISYLETMTFDCVVYAIPEGTPVFPRVPILTVKGPLIQCQLLETFVLNLINHQSLIATKSRRINLAAAGRPVMEFGARRAQGPDASVLGARAAVIGGCGSTSNVLSAAKYNIPIAGTMAHSWVQSYPTELEAFEKWAEVYPDNALLLVDTYDVLTSGVPNAIKVFKELHAKGHKKFGIRIDSGDIAKLSRKARKMMDDAGFPEATITASNALNENVIHSLLQEGAPLDSFGVGEQLITSSSSPVLSGVFKLAALKIGDGEWQPKIKLSNSKEKVTLPGEKKAYRLYHKGTKNAFADVIALADESLPEEFVGINMDPMMT…
LPJCKDFM_01273 large conductance mechanosensitive channel protein MscL	MPKRINLPDGQQAVESTKGFFGEFKAFISKGNVMDMAVGIIIGGAFTTIVKSLVSDIISPLLGVVGGMNFDQFSLKFAGVTLAYGKFLTAVINFVMMAFVLFLIVKAFNRAGSLIKKEEEVEEEAATKVCPYCKSEIDIEASRCPMCTSQLEEKMAEQ
LPJCKDFM_01274 Cof-type HAD-IIB family hydrolase	MMIKLIASDLDETLLGPGSRVVEENLRAIKKCQELGIKFVPATGRGFYSLRQTLEELGQAGQADQYTICYNGGAFFENKGPRLISFTGMDGDLVEEIFKRGQELGLGMHIYTEDQVYGYQLTQEEIDFCQGRADFAALPGGDLTALRASGARFAKILYVDTDFPRLKKLWKDLADFEKVSEMSFSSNRYLEFNPPKVNKGTDLKKLCQELGYQLDETMAIGDSFNDLAMIKAAGTGVGVANVSPEMRADCDKITEKTFDQGAVAEAIGRWGLPDYE
LPJCKDFM_01275 asparaginase	MTNKKILLLSTGGTIASVASEEGLIPGQSGAELLHTLGGLPYEVEVKDILSLDSSNIQPEEWAFIAEQIYKLRRGFDGIVVSHGTDTMAYTASMLTFMLQGIDLPVVLTGSQAPMQAILSDAPDNLRVAFAAAATCKPGIYIAFNRQIMRGCRCVKIRTTGFDAFKSINVDPVAMVTSDGIDIKHKDFEYVPSEHAICTLNTKVETRVAMIKLFPGFDPAVLSAMVDSGVRGIVIEAYGLGGMNYMRRNIVKAIGEIIKRGVPVVVCSQCLYERTDLTKYEVGRAAMLEGAISGRDMTSESAVTKLMWALGQGMDLEDVRAFFNKDIAGEVTITD
LPJCKDFM_01276 MarR family transcriptional regulator	MDLGLRVKKINDLMAKRGNYELKKLGLTFSQFHCLVYLEKCAGQQAPLKQLENHFEVAQATMAGIVGRLEGKGYVRSHLAESDKRVKIVCLTDEGRQICASAKKGMHKLQEKVEQLYSRQELSQLEKYLDRLYELLAEENREACEEKDDQ
LPJCKDFM_01277 chorismate mutase	MADLSKLWEQIDQADQDLVKALVKKYDLVMEVGRVKREKGQAVYQEIMDQAKRLEEDF
LPJCKDFM_01278 YbaK/EbsC family protein	MAVERVKDFLKDTDVNVIEFPESSATVALAAQALDTEPDQIAKPRSFLVDDAPILVVMAGEARTDNHKYKATFHKKAKMIPFDQVEDYIGHAPGGVCPFAVKPGVKVYLDESLKRHAEVYPAASSSNSAVRLTIPALEKYSDYTAWVGVTKTA
LPJCKDFM_01279 homocysteine S-methyltransferase	MAGSVGPYGAYLADGSEYRGDYALSHEEYVDFHAPRIEELVAGGVDCLAVETQPKLSEVRAILDYLKAKDPDLPVYVSFSLKDPATISEGLPLTEAVEEVSAYAQVFAAGANCFKLAWTVDVVKNLRASKLPIVVYPNSGAEYDPSVKKWVYPPEAADFGQAGAAWLAAGAKLVGGCCTTMPEDIAGLAAAVKKVYTAFLKYF
LPJCKDFM_01280 peptide ABC transporter substrate-binding protein	MKLSKTLSVGATVLASAALLAACGSNSSKESSSSKKTLTWMDSAEIPTMDLSKATDASSFNQLSNTMEGLYRLGKNSKLEKALATSEKVSKDGKTYTYTLRKSKWSDGSELTAKDFVYSWRRTVDPKTSSQYSYLFSGIKNSDAIVAGKKKPETLGIKAEGKYKLVITLERRIAYFDKLMGFAVFFPQSEKAVAKYGSKYGTASKYMLYNGPFKQVGWTGSNLSWKMVKNPYYWDKKNVKLDTITWSVQKTPSTAYNLYQSNKLDYTSLDASQTKQLKNQKGYVTLNQGATFYMQFNVAKNKYLANTNIRKALSLAVDRKGLTSSLGGNSVPANTLTPTQLTDVNGEDYTKRISKSAKSFYPASTNKKEAVKYMNKGLKELGVSKFSFKILSDDTDAGK…
LPJCKDFM_01281 peptide ABC transporter substrate-binding protein	MGVKADGKYKLTVNLERRIPYFKLLMGFYIFFSQNQKFVEKCGAKYGTAAKYVLSNGPFKMTGWTVRKFASSKYLQYNIAKDKNLANANLRKASSLAINKKELGKKQITISLLGDDTDDAKKVAEFIQSALESTLGIKVEVSNVPFKTRLSRVSSLKFDVVANWLDGRLL
LPJCKDFM_01282 peptide ABC transporter substrate-binding protein	MVAAERALLEDQGVTPLYYTNEATLVKTSVKGVVFNGAGSPYNFKEAYIK
LPJCKDFM_01283 ABC transporter substrate-binding protein	MSNFKKLLTATVAVSGAFLLAACSKTATKSAKPVSSSGYEKSINWMTTSELESLDPAKADDTASEEQIANTYEGLYRLGENSKTVPGVATKSTTSKDSLTWTFYLRKDAKWSNGDPVTAEDFVYAWRRQVDPKTASSQVNNYEGIKNAIKISEGKKKPSSLGVKAEGKYKLVVTFEKKIPYFKVVTAISLKPLDSKAVKKYGKRYGTKSAYAVYNGPFNSVGWTGSNLTWKLAKNPYYWDKKAVKLETINYSVQKTPSTDYNLYQTGKLDAAILDTQAAKSMKGKKGYRVLTLGNTTYLCYNYKKKKIFRNANLRRAISMAINRKQLLSTIGTYNTQAKTFSATNVVLDGKNFAQEAESANSSVNKYVEYDLKSARSYFKKALKELGVKKVSFTLMADD…
LPJCKDFM_01284 ABC transporter permease	MAKYLLKRIFYMILTLFLVATITFFLMKMMPGSPYANEAKMTATQKAIMDKQYGLDKPAIEQYITYLAGAAHGDFGISFQYSNQPVSSLIGARLGASAQLGLQALVVGVILGIIIGSIAAMNQGTWMDSTATIASIIGKSVPNFVLAVLLQYYIGLKLGWFPIAGWGEVSQTIMPTIALSVGPLAETARFIRTEMVDTLSSDYVELGKAKGLSRIEVIRKHTLRNSMIPLVTLIGPYAVALMTGSMVIENIFNIPGIGEQFTKSILTNDYPTIMGVSMVYCFGLVVILLITDIVYGLIDPRIRLTD
LPJCKDFM_01285 ABC transporter permease	MDQDTSNVKITPESFEHVEKGDTQSAEHISGPSLSFMQNVWIRFKSNKAAVISAVIIIVMVVIAFGSSFWINNSSLVKSAPQYANLPAKWKGFDWLNGLNGKIKQNGVWTDAYASVPAGKYFVAGTDYLGRSLAQRIIYGTRISLIVAIVAAFFDLAIGVAYGIISGWKGGMTDNIMQRIIEIISSIPSLIIVVLMLVVLKPGITSIILALAISSWTTMARQIRAETLSLKNEEYVLAARSLGESTFKIATKHLIPNLSSIIIIQTMYTIPSAIFFEAFLSFIGIGISAPETSLGVLLNEGQKNFQFLPYQMWYPAAVLCVLMIAFNLLGDGLRDAFDPKGQR
LPJCKDFM_01286 ABC transporter ATP-binding protein	MANRILDVKNLKIDFHTYAGEVKAIRDVSFHLDEGETLAIVGESGSGKSVTTRSIIGLLAKNSQIMGGQILFHGKDLLKISEKEWQQIRGNEIAMIFQDPMTSLDPTMKIGQQIAEPLIKHKGASKKEAWAKALEMMKAVGIPNAEERINQYPHQFSGGMRQRIVIAIALICEPEILLADEPTTALDVTVQAEILDLMKDLQKRVKTSIIFITHDLGVVAGMADRVNVMYAGEFLEKGTVDEIFYNPQHPYTWGLINSMPTLTSEKLESIPGTPPDLLDPPKGDPFAPRNKYAMKIDAQMKPPFFKVSETHQAATWLLHPDAPKVTPPDEIVRRWEHYKELQAADKD
LPJCKDFM_01287 ATP-binding cassette domain-containing protein	MPEERKKILEVKHLKQYFKNGRTVTKGVDDVSFDIYEGEVFGLVGESGSGKTTTGRSILQLYKPTAGEVLFEGKDVARLHGRDEQLAFRRDAQMIFQDPYASLNPRMTVEDIIAEGLDIHHLVKDKAERRKRVEDLLETVGLNRNHASRFPHEFSGGQRQRIGIARALAVEPKFIVADEPISALDVSIQAQVVNLMIDLKKQRDLTYLFIAHDLSMVKFISDRIGVMHYGKLLEVGSADEVYDHPLHDYTKSLISAVPQPDPEIERSRKRIDYEYGKFEGDGKDDQRSMHEIRPGHFVKCTDDEVAYYEKVAQSYEK
LPJCKDFM_01288 C1 family peptidase	MSHELTLQELAEFSANFNADPKNQVIARAAARSGVLEASYNERVAGRLTRVFSTELPTDNVTNQKQSGRCWLFSTLNVLRHDFGAKHKAKNFTLSQSYNFFWDKLERANLFYEKVIATADKPLDDREVRSYFDFAGHDGGQWHMAISLVKKYGVVPSYVMPESFNTSATNGLASALADKERKDALALRRLAQAGDQEGLEKARKTFLNEIYRMVAIAVGEPPKTFDLEYRDDDKNYHLEKNLTPVSFFNKYFDVDLDDYVVLTNAPDHEYGKLYHVGAEDNVEGGSPIRFLNVPMEYLEQAAVAQLKDGEAVWFGNDVLRQMDHKTGYLDTDLYKLEDLFDVDLSLSKADRLATGVGEVSHAMTLVGVDEDNGDIRQWKVENSWGDKSGEKGFFVMSHN…
LPJCKDFM_01289 C1 family peptidase	MSHELSPQLLESFSRDFNADPKNQVISRAARRSGLLEAAYNPAVSQRLNQTFSIELDTDNVTNQQQSGRCWLFSTLNVVRHNFGKANKAKNFTFSQSYNFFWDKIERANYFYDRIIATANRPLTDRTVRGYFDWCQTDGGQWHMAASLIAKYGVVPAYAMPESFNSNHSQALDMVLADKERKDALTLRRLAQAGDQEGLEAARTDFLSQIYRIMATALGEPPKTFDLEFRDDDKNYHLDKGLTPVQFYQKYCATDLDDYVVLANAPDHEMNRVLHLGFEDNIKGGYPNLFINVPMEYLEDAAIAQLKDGEAVWFGNDVGRQMDRKTGFMDLDLYQLDQLLDIDSHLSKADRLATGIGESSHDMALVGVDVDGGQVRQWKVENSWGDKSGEKGYFTMSAD…
LPJCKDFM_01290 Hsp20/alpha crystallin family protein	MTNDLMNRYNDLFDRMGDWLDNSKDFLDSRAFRNILQSDVAEDEHEYTVKVDVPGMSKDDIHLSYTDGILTISGHRSTFKDDSDKKKNLLRQERSEGSVSRSFSLPNVDKKGISAKLDGGVLTVTLPKAAPEENEDTITIE
LPJCKDFM_01291 transcription elongation factor GreA	MVYYQKMTPEGYKQIEDEIAALKADRPRRVQNLKEARALGDLSENTEYSTAKRELRHLDSRVRYLNKQLKYAEVIETVNDGKVNLGKQVEIRYEDDQEVEEYRIVGRMEEAVGDGKLPFDSPLGHALMKHKAGDRVTVEAPMGDYEVTILSVK
LPJCKDFM_01292 adenylosuccinate synthase	MTSIAVVGSQWGDEGKGKITDFLGTTADLSVRANGGNNAGHTIDFDGKEFKMRLIPSGIFAAKLGAVIGNGLVINPEVLLSELDNLEKSGIDTSNLKISNRAHVIMPYHVMQDTYEEEAKGSLKVGTTKNGIGPTYMDKASRIGIRVCDLIDPETFAEKLRFNLERKNALFTKVYGKPAMDFDEIYNKYIEYGKRIAKYVCDTSLYVNDALDKDEKVLFEGAQGVMLDIDQGTYPFVSSSNSVSGGIASGSGIGANRIKTVLGICKAYTTRVGAGPFPTELHDETGDKIRDIAHEYGTVTGRPRRVGWFDSVALRHAKRVAGINALSLNLLDVFSGFDKIKICVAYDLNGKQIDYYPASLKEVEACQPVYEELPAWEEDITGAKSWEDLPEKAQAFVKR…
LPJCKDFM_01293 GMP reductase	MNNYFSMEAFDYDDIQLVPNKAIVKSRKECATSVKFGNRTFKIPVVPANMESVIDEKLAVWLAQNGYYYVMHRFQPEKRAGFIKMMHEKGLFASISVGIKDDEYDFIDELVEKDLIPEYTTIDVAHGHSVYVIDMIKYIKEKMPDTFLTAGNVATPEAVRELENAGADATKVGVGPGKACITKLKTGFGTGGWQLAALRMCSKVARKPLITDGGIRHNGDIAKSVRFGASMVMIGSMLAGHEESPGNVIKIDGKTYKQYWGSASEVQKGAYRNVEGKQMLVPYRGSIADTLEEMKEDLQSSISYAGGRDLESIKRVDYVIVKNTIMNGDY
LPJCKDFM_01294 Y-family DNA polymerase	MYDYRYEPHRVIFMIDNRSFYASCEALRLGLNPMEVALAVVSQQPGTDWGSGLIMAASPLAKKKYGLSNVM
LPJCKDFM_01295 Y-family DNA polymerase	MPPKDQAPDLMLVEPHMNLYIKRSMEVLQIFRKYAADEDIHVYSIDESMIDMTESWHLFGDDPYLVARKIQKDIHDSLGLYTTCGIGENPLLAKLAMDISAKPRTSMIACRHYIDVPDTIWKIPKLEDVWGINVKTANRLRRLGINNMYDLAHSDPAILKKEFGVIGDQLFAMSWGVDWSIIKQKYRPKSKSYGNSQILSRDYEDQREIEIVIQEIGDQVAARIRAQHLLAGRVSLYVGYADYEADPAGFSIQEKITPTDISSDLVAKLRAVFRRKWRGQAVRRLGVTYSNLAPAGCQQLTFFLPPAEQIKQQKRDRVVDKLRKKYGFASVVRASSLLPGATAIARSRLWLAATMGATPMSKEFDQRVTDFFAHYQDRGMKKWAGFFLSDHTAMINKET…
LPJCKDFM_01296 purine permease	MNQTQEPSQGRSFVLGLQHLLAMYSGAVAVPILIGNALHFNSEQLTYLVSIDIFMCGLATLLQLLRNRYFGIGLPVVLGCAIQAVAPLEMIGQKYSIGTMYGSIIVAGVFVFLIAGVFSKIKKLFPPVVTGTLITTIGLTLIPVGIQNLGGGSATAKDFGDPKNLLVGCVTILVIVALQAFAKGFIASISVLIGLIVGTLLAACLGMVSLTPVSEAAWLHFPQFFYFGLPKFEWSSSLTMMIIALVSMVESTGVFFALGDLLDKDITEDDLKRGYRAEGLAQIFGGLFNTFPYTTFSQNVGLLQLSGIRSKRPIYWAAGLLMAMGLLPKVGALVTIMPTAVLGGAMVVMFSSIAVQGIKMLFKVDFSDNHNLLIVAISLGLGLGVSVYPTIFQALPSEL…
LPJCKDFM_01297 xanthine phosphoribosyltransferase	MELLEERIKKDGVVLPGDVLKVNSFLNHQIDPQLMMTLGQEFARLFKDAGVTRVLTAEASGIAPGIMAAYCLGVTMVFARKKKPSTVTDVVYTAEVFSYTKQVTNTISVEAKFLDANDRILVIDDFLANGEAAKGLISLAEQAGAEVVGVGVVVEKAFQGGHDWLVNHGYHLEALASIKEFADGQVIFN
LPJCKDFM_01298 IMP dehydrogenase	MSLWETKFAKKGITFDDVLLIPAESHVLPNEVDLSTQLAPNLKLNIPLISAGMDTVTEGRMAAAMAKMGGLGVVHKNLSIQAQADEVRLAKNTPVTAEDTHAAVDKDGKLLVAAAVGVTSDTFERAEALFEAGADAIVIDTAHGHSAGVLRKIKEIRDHFPHNTLIAGNVATAEGTRALFEAGVDVVKVGIGPGSICTTRVVAGVGVPQLTAIYDAADVAREFGKPIIADGGIKYSGDVVKALGAGGNAVMLGSMLSGTEEAPGDVQQGADGRLVKSYRGMGSVGAMAEQHGSSDRYFQGGVNEANKLVPEGIEAVVSYKGTVSNVVYQILGGLRSGMGYCGAENIDKLIETAQFVRISNAGLRESHPHDVMMSKAAPNYGGIDF
LPJCKDFM_01299 glutamine-hydrolyzing GMP synthase	MAKIDLSNFDKIIVLDFGSQYNQLITRRIRDFGIYSELLPHTITAEEVKKIAPKGIIFSGGPNSVYDENALDVDPEIFELGIPILGICYGMQLMTQKLGGTVEKAGEAEYGSAHIEVKEADSPLYKGLPEKQVVWMSHGDLVTKVPEGFEALASSKNCPIASMADPDRKFYAIQFHAEVRNSEYGLDILRRFAFDVCGAKDNWTMDDFIKLSVDSIREEVGDANVILGISGGVDSSVTATLLHKAIGSQLTAIFVDHGLLRKNESDEVMAALKEGLGVNIVRVDAKDRFMSKLAGVTDPEKKRKIIGNEFVQVFNDEAKKIKDAKFLAQGTLYTDVIESGTDTAHTIKSHHNVGGLPEDMQFKLIEPLRQLFKDEVRVLGEKLGLPHDLVWRQPFPGPG…
LPJCKDFM_01300 type II toxin-antitoxin system HicB family antitoxin	MKTIDYYLALPYRLELVPDPDEGGYVASYPELPGCITSGESLQAAAENAEDAKKAWLEAALEDGIEIAEPASLDNYSGQFKLRIPKSLHRSLAEHSKREGVSMNQYCVYLLSKNDALEERNRA
LPJCKDFM_01301 serine/threonine protein kinase	MINLNCQSSNTSLLPSDFQLEDYKKIARDSEKRFLQFCFSNDEIPAQGFKIHISATQLNYQVILDEVFDLCKSNLIDFKYISNREQLLDNLAGKDDLWASGKFITIYPSSLDDFQKVIVELYENNILKVQDGIAIFSDRRYRDSKVIFYRYGRLKGPDKWIYNPITKSKEYRDYESMEYRLPAWVDEPFPDNSDDSKTCKYLFKKIIPTEGLNSKPSGATFLAHVDGGEEEFILKNAHPGYMNLGIACTDSLKNEAVNIKRMMKFDFIPNYIADFSEDEDYFLCEEKKCGLSVDDYRADSHHNFIDEKLRKKTINDYRRSITDLLKNVQILHDERIFLGDISSENILVDPETNLVSFVDLEQSVFLEDHSKIAFFARTEGFFDENTPFLAPIAQDNQQL…
LPJCKDFM_01302 ABC transporter ATP-binding protein/permease	MYYSDFIKGNRVRFIAIILLVIGGSALLAGNNALLTLLGDSLRKGNLLLFVSIIGINFVVNSIGSGLSYGANYLYDKQTQEYFHKLRSAEVEQIYNSGNKAPKVSSVQNSLTQDLNMLGENFLAPWLKIAACGLDVVLSSIIVFTYSWLLLLVILFLAVLMFFMPRFLSPALQKATDDISNENKHYLDMLEKWFSGLSVLQRYHVNQKLLAVATAQGKELEDANVRRSGRMQFASGVNNAANMLSQALILLVSGVLIITGRMNFGVFFSIGNFASTIFTELGVVVNQYTVLQSSKTLNAKLRKRLADQTDHSEKTESLDHFQSLSVQALSVAFSNEEKITYPDFQIKRGEKILLSGDSGTGKSTLFKLILQELPLTTGKISFKNEAGQEIKQPDLSQIG…
LPJCKDFM_01303 helix-turn-helix domain-containing protein	MPIAYEEVDNLARLPFKFFKRSNYAPKAPTHWHTGIEIDYLVSGEDFKVVIAGQTHHYNSGDIWAIDYSQIHAATGHKDRSYYVMGLIIDNDFLEKEYPSSKNWRIKMDHISRDTASYRQLRKNLITIAELVDQPISDSIRFLILSEFFQMIALIDSEYTEKTTVTTPPNQSLADTVIAYIANNSSTNITAQSIAEHFRISQVTLNKELSQVTKLPLGKYLKLVRLMHARYLLLSTNYSVAYIANYCGFSSAKVLERNFKAWKKMTPSQYRKAFSKYFNE
LPJCKDFM_01304 glycoside hydrolase family 1 protein	MAHFRKDFLWGGAVAANQVEGGYNEGGKGLSVTDITTAGSLESPRYLTYTLDGKDGKVAGMFASSLPKGAKGKIFDNEYYPNHVAIDFYHHYKEDIKMFADMGFKVFRTSIAWTRIFPTGEEDKPNQEGLDFYRRVFEELKKNGIEPLVTISHYEDPLALGEKYNDWQDRKMIDLYVKYATTLFKEYKDLVKYWLTFNEINSSLMFLKLVDDGKVSDADYQKAYQKLHHQFVASAKAVVAGHKINPDFMIGNMIAGSVYYPGTPDPKDALAARYEEELSQLYCADAQAKGEYPSFAKRLWDEHNVHLKIEDGDLEVMKEGKVDMYTFSYYMSNMVTTHDVGEKAEGNFAAGAKNPYLEYSEWGWSTDPDGLQLYLEKMYDRYGIPMMVVENGLGAVDKL…
LPJCKDFM_01305 hypothetical protein	MTEVMPQFIQVKLDRAKKETTEEVTKEMTDKVTRDYLLNILNTTNLTLDGAMDLLGIPEADRPMYKDLLKKK
LPJCKDFM_01306 Rpn family recombination-promoting nuclease/putative transposase	MTYADIGGVVARYEIKAFYRISDLSAKELNQRFKSAFFCLVEYFIQTMLSGTHTFDELIKGLEKRDKN
LPJCKDFM_01307 transporter substrate-binding domain-containing protein	MKKSIKKILSFLAVAGIGASLAACSSSSSSSSSSSSYQSELTSKGTLTIGLEGTYAPYSYRKSGKLTGFEVDLGKAVAKKLGLKVKFVPTKWDSLIAGLGSSKYDVVLNNITQTPERKKVYNFSDPYIYSRYALITKKSSKVTKLSQIQGKKWAEGTGTNNADLVKKYKGTIVPSGEFSTSLSLVRQGRVDGTINAAEAWYAYAKDNNTKDLKMTDLSKQVDPVKVSALFNKKNAKLLAKFNKALAEVRKDGTLKKLSLKYFGADITKSN
LPJCKDFM_01308 amino acid ABC transporter ATP-binding protein	MKITKVNKTFGNHQVLKNISLDFPAGKTTVLVGPSGSGKSTILRSLDLLERPESGNFDLDELHIDFSKKIKDADVLTVRKKTGMVFQSYNLFPHFTALQNVTEGPVQVLGKKKADAEAEAKQLLAKVGLADKADFYPETLSGGQAQRVAIARSLAMHPEYILLDEPTSALDPELEMEVLKVLLQLAKEKQSLVIVTHNLAFARRVADKIVFLEKGEILYDGDAGEFFAQDNDNQRIRDFLNSMSLASLD
LPJCKDFM_01309 amino acid ABC transporter permease	MIIALVTALVRISDKGGGFLIIKAIFRFYVWLFRSTPLLVQLFIVYFGLPYLKIPGLLPNGIKLAPFTAGIITFSLNTGAYASETIRAAIQSVPREQWEAAASIGMNRGKTLKRIILPQALKVSIPPLSNSFIGLVKDTSLAASITIVEMFEVSQQIAAENYQPLIMYSLVALVYALFCSVLSWLQGWLEKASSRHSKESEAEA
LPJCKDFM_01310 hypothetical protein	MTNFTGQNMNTMCTCGMMCCMCFATQIYDSDGFSVSP
LPJCKDFM_01311 nucleoside phosphorylase	MPSLFAFLGDEVDKYAEQVKATVADHFITIDRLRPIYIIENQGEQLCLCRAPLGGPGAAQFMDALIALGCRKFLAVGSCGTLVDIKENDFLIPTRALRDEGTSYKYLPASRYVDLDPAAVEKIGQGLKEQGLPFEPCTTWTTDGFFRETQDMVEYRRGEGCQVVEMECASMAAVAAKRGAEFGQLLYTADSLANVEAHDDRDWGQASQAKALHICLRIIHNF
LPJCKDFM_01312 carboxylate--amine ligase	MQQFTPILLGSDINVYGMARSFHEAYGIKVQAWGASTLAPTRYSKIVDIEVHPGFTEDPEFIKVMRDKIKEYKKHPEPVILISCGDGYSELLAKHKQELEEAFIVPYIDYALLEKLISKEGFYEVCEEYGLPYPKTKIITMSAYKDGSYADVPFPFPVALKPEDPVSWLDVQFEGRKKAFVIKDLDEFKDIVGKIYTNGYKEDLILQDFIPGDDSNMRVLNAYVDKNHQVKMMCLGHPLLEDPDPIAIGNYMVIAPDYDEKLYQTVQAFLEKINYTGMANFDIKYDVRDGQYKFFEINLRQGRSSFYVTLNGYNLAKWYVEDYVEDSLKDQPVVYGNQDPAKHKLWLGVPDKIFEQYAVDSLAKKEALALLRAGKVGTTVFYKPDMNVKRWLLMTHMYH…
LPJCKDFM_01313 Crp/Fnr family transcriptional regulator	MLTPNDSSSFENQLSPRQDLTFNSLQALFDQQGLSFTPPSSQFGILQFSNFDLLVSDQCPYTIKCAVFKGTDQDEFLDRQEFTGSLVAQFQQVYAFLEKHNPVESQIKGLYREDRPAYPKQALREALMNAIIHRDYSNPASSLINLYTDRVEFISFGGLMPGISLEDIQLGLSVCRNKRLADLFYQLKLVESYGTGLARIKSAYKGSRLASQILAAPSSFKVVLPHYQAAVKAASKPVKKAVTPAPSPSPAPKPKARATGNEETVLSFGKEHGEFIRSDIEELLGVSPATATRLLRQMENSGLVLKRGKAKAIRYRISENS
LPJCKDFM_01314 amino acid permease	MRHWFPSVPVWIWILVFMILIFLSNFFSVKIFAESEFWFAAVKVAAIVAFIILGGLAVVFVWMAIALCQLKFRQKWLKEGHTEDELKFKTTLYPFTPWFAFIASLASCLLIWFYPGSLVRNDSIRDLLLRRPPFLCQTPGEKADQPLTRAPSGAFLFAWESNQIK
LPJCKDFM_01315 amino acid permease	MAQQEKVDHLDRKMEARDIQMISLGRVIGTGLFLSSGYTISQAGPIGTIIAYFFGAILVYAVMLCLGELSVAMPYTGSFHVYAKNLLNPATGFTVAILYWLTWTIALGS
LPJCKDFM_01316 uracil-DNA glycosylase	MKYFIGNDWDQVLTPVFESDEYHKLHDFLKKEYHTRQIYPDMYHIFTAFKLTPFKDTKVVILGQDPYHNPGQANGMSFSVMPGTPLPPSLRNIYKELYDDVGAQPVNHGYLKRWADQGVLLLNAVLTVPYGQANGHQGKGWEMVTDAAIKALSERGQVVFILWGRFAQNKIPLIDQDKNVIIKSAHPSPFSANRGFFGSRPFSRCNAALKEFGRAPIDWQLPPDPEA
LPJCKDFM_01317 Cof-type HAD-IIB family hydrolase	MIKLIACDLDGTLLNSSMEISDANVQAIKRAQENGIEFMVASGRAPHESQPLLKEYGIDCGFINLNGALVFDTAGNLIVKNPLKLETAKKICRLLKKEGFYFELVTSTHVYSEDLSQRITNMAHLMVELNPMLTFKEAVLVSASKPAIVNIQQVPSYEDLMDEPGTEVMKILVFDSRGQYAFTDVIKKIEEIDNLSITSSAADNIEINAAGAQKGRSLLDYAAVKGIKREEIAAIGDNLNDESMIQAAGTGVAMGNAIPQIKTIASFVTKSNNEDGVAWAIDKIIADNQKEQNQ
LPJCKDFM_01318 hypothetical protein	MIYTLYLTQEGRTGQIPITDEEGKPFGSIRGRLYNPNHTLYLLDTSGNEIGRLFSDGTGLIASYTLDVVHHSLVHVKKVNSPQINLFYITRLNYWVNGSIKQGSYSFRDGFKKVASVDTVVADKGVTLTCQISREEDTPFILLIAVLFTQWHVTPLNLPDLFPNLNRQPTSTASFFKLLLPYGRKRGRQ
LPJCKDFM_01319 GNAT family N-acetyltransferase	MIRKARKSDLEAVYPILNQIFDEMDMDTINRLPESQFYDLIRLGFISENYRYSYNRIWVETDENDRVRGMICMYSDKAQGIIDVVLRKEMAKVGLPMTTDIFADKEAQKGEWYIDALAVSPRDWGKGIASRLMELAPKLAKKHGYKKVSLNVDLEKTRAQQLYLRKGFKTTNSMIIGDRVYDHMVKEV
LPJCKDFM_01320 triose-phosphate isomerase	MSRIPIIAGNWKLNMNPKETVEFVNAVKDQLPDPSKVESVICAPAVDLDALLKAAEGSNLHVGAENCYWENSGAFTGETSPAVLKEMGVQYVIIGHSERRDYFHETDEDINKKAKAIFANGLTPILCCGESLETREAGKEKEWVVSQIKADLEGLTSEQVSKLVIAYEPIWAIGTGKTASSDQAEEMCKTIRETVKDLYNEETAENVRIQYGGSVKPANVKELMAKPNIDGGLVGGASLVPDSYLALVNYQD
LPJCKDFM_01321 phosphoglycerate kinase	MAKLIVSDVDVKDKKVLVRVDFNVPIKDGVIGDDNRIVAALPTIKYIIENGGKAILLSHLGRIKSDEDKKSLSLAPVAKRLGELLEKPVTFVPSNEGKEVEDAINNMKDGDVVVLENTRFQDIDNDFGKRESKNDPKLGEYWASLGDVFVNDAFGTAHRSHASNVGIATAMKAAGKPAAAGFLLEKEIKFLGNAVANPVHPFVTILGGAKVSDKIGVITNLIPKADHIIIGGGMAYTFLKAQGHSIGKSLVEDDKVEFAKELLEKAGDKLVLPIDHVAATEFNNDAASEVVGQDIPDNEMGLDIGPKTIELFKKTLEGAKTVVWNGPMGVFEMPNFAKGTLEVGRALADLQDATTIVGGGDSTAAAKQLGIAPKLTHISTGGGASLEYLEGKELPGIAC…
LPJCKDFM_01322 type I glyceraldehyde-3-phosphate dehydrogenase	MTVKIGINGFGRIGRLAFRRIMDLGEETKDIEVVAINDLTTPAMLAHLLKYDSTHGTFDHEVSATEDSLVVDGKKYRVYAEPQAQNIPWVKNDGVDFVLECTGFYTSKAKSQAHLDAGAKRVLISAPAGNDLKTIVYSVNQDTLTADDTIVSAGSCTTNSLAPMANALNKEFGIEVGTMTTIHAYTATQKVLDGPDRGNNFRNARAAAENIIPHSTGAAKAIGLVLPELNGKLDGHAQRVPVKDGSETELVTILGKKVTAEEVNAAMKKYESPSFAYNADQIVSTDILGMTAGSIFDPTQTQVITAGDKQLVKTVAWYDNEYSFTCQMVRTLLHFATL
LPJCKDFM_01323 sugar-binding domain-containing protein	MEIEAKSCFSYIFKRCGTENDNSVVEKRPTRRMVTLNTDLSLLELLVPDALKIFRQRYLILEQISLHAPIGRRTVARQLGLSERNIRTETDYLRDQGLIEIKNFGMFLTEKGESVVKDAAPIVDRLFNASQAEVWLAQALGIDRTIIVAGDADLQSRVYDLAGEELNSALNLLLPLADCIVTVMGGKTIAKVAKKLNRSLSENRSLIFVPGRGALGGRVNTESNAVVQEMARATGGSYESLFLPEHVSKDAYRSLVRDPEISGVLQDISQSDVVIHGIGLASEMARRRGYDSVALARLRENKAVTECFGCFFDEEGHVVERIRQVGLQFENLTNVPHILAIALGTRKAKAIKAYMRNAPHQTWLITDEAAANQILNGSSRLK
LPJCKDFM_01325 ATP-binding cassette domain-containing protein	MTSQNLLELTDLEVVLGRGTSEENKILGKLSLKIKPGDFICLLGGNGAGKSTLLNVLAGAIQPTSGKILHAGKDISKESEVKRSSYIARVFQDPKLGTAPRMTVAENLLLAAKRGQKRWLKLRRLKENIPAFKEALEKVNPDLAGKLALPVDQLSGGQRQALSFVMATYNKPELLLLDEHTAALDPRSSRKLMEATDEQIRAKKITAVMITHHMEDALKYGNRLLVLDHGQISHDYQGQAKQDLTLQDLAALFD
LPJCKDFM_01326 ABC transporter permease	MNLIVSAIGQGFLWGLLGLGLFLSFRIMNTTDMTVEGTFPLGAAVSVSLIVQGTNPFLATLAAFVAGALAGLVTALLITKGKIPSLLAGILTMTGIYSIDLMVMGKSNVSLLGKKTIYSLAFLQKLPQYFDSVVAGTILIVLVTCDLIWFLSTDFGQAFIATGDNPQMAKSQGISPQQMTVAGLMISNGLVGLCGAVVAQCNGYADVNMGMGTIVIALASIIISEVVFRNLGLASRLFAVSLGSIIYRLLLLAVLQVGLSSNNLNLISSLVLAACMMLPQVEEKLRLKQTFMKGFKHD
LPJCKDFM_01327 BMP family ABC transporter substrate-binding protein	MKKVLAAFAAIYLFLAVALFINIKPAAQKSKEVRVGVLTLMRHPALDEIYRGYKAGLAKSGYKIKIDYQNANNDQSNLKTMAEKLVNNQDQVLFGITTPSSQALANATKKKPIVLGAVTDPKGAGLVKNNKHPGGNITGVSDRAPIKQQLKLIQRFLPRLKPLGIIYTSSDSSAVSGYKQIVSYCKQMGINYKAYSISNSNDLNQVSQQMLTQVDAVIVPTDNTIAGAMQTLVKNANAAKKPVFPAAGTMVKDGGLATYSVDQYQLGLIGAKMTVQILQGKKPGNMAIRYVEHGTPYLNLKEAKKLGTKVPASFLKEAKSKGTIYK
LPJCKDFM_01328 SH3-like domain-containing protein	MVSKMPGTKDMGIYAKVTKKGANKKVTTTKYFKYSKIQSTASKKTKKGTYAYIYVNGRPLGWVSEKWFVRNKISAAKQIYLVEDDNRFNYKDAISYVTDAHGTMVDPANGAVKASLSGDKLTFTYGKAKTTVELVKTANPNRNLKPAVSAKKGPKEVASTRKHSGSSKNWNAAHRYGTEISSNRWTSGGLTLATQLWEPRNLSLETNDWQQVGPVMEGLAVNGGWAYSSWYRSAAASDQLKGNIVAFNMKKLNKYQAQYLSPRSYLYKKLSFGKFKSYSQNVKVSPYLRLGHGQSLGASSKYIYVLANENKLPGGASNGFYSEEILQLKKSDLTINKVWSIRVDVGSSGRYFYNAAFAGDNTMYGVFHNAAFGRYEFWRLNLVNNRWQVSQVTATQSHF…
LPJCKDFM_01329 ATP-dependent Clp protease proteolytic subunit	MLVPTVIEQTARGERAYDIYSRLLKDRIIMLSGEVNDQMANSIIAQLLFLDAQDNTKDIYMYINSPGGVITSGMAIVDTMNFIKSPVSTIATGMAASMASIILAEGEKGKRFALPHATVLIHQPLGGAQGQATEIQIAAEEILKTRKMINEILAKDSGQDIETIKRDTERDHYMTAQEAKDYGLIDDIMVNQNK
LPJCKDFM_01330 DNA-binding protein WhiA	MASYASEVKKELTSIEVHPEHAKAELAAFLRMNAVLSRHDGQMSLDIVTENPAIARRIFSLIKTAYGFEPQLIVTRKMKLKKNHQYLVRVAQMVSEIMADLEIYSPKKGFITGVPDKIKHSEQRSMSYLRGAFLASGSVNNPETSRYHLEIYCTYANHCQDLQEIMNKYFDLNAKVTARRSGSIVYLKEAEKIGDFLHVVGAVNAMLAFEDLRIMRDMRNSVNRLVNCDTANLRKTASAAAKQVEDIELIDQKQGLESLPEKLASLARFRLQHPELSLKELAEQVPDGPISKSGVNHRLKKLHEIAENLR
LPJCKDFM_01331 YvcK family protein	MSFGENKIIRIIKRRRPRVVVIGGGTGLPVILQALKKQDAEITAIVTVSDDGGSSGIIRNYINVVPPGDIRNVLVSLSDLSQEKKQIFQYRFDSKDSFFSGHAIGNLIIAALSEMQGNIFDAVQNLSAMMEVDGHIYPSANEPLTLNAEFMDGSQSSGEVEITSQHKQIKRVWVTADDGEPAAPSPVIEAIMQADAIVLGPGSLFTSILPNLMIPNVGQAVRETKAEVVYVCNIMTQAGETVGLSDADHVRVINQHLGGNYIDTALVNGAQIDMTKFHPEDYDEYLKPVANDFAGLQEQNCRVITDDFIDQRSGLVFHDGDKVAREIIDLALQEMFKRK
LPJCKDFM_01332 RNase adapter RapZ	MHEKHKKQLLILTGMSGAGKTVAAHSLEDVGYFVVDNLPPELLGNFWDLMNTSEDFEKVAVVIDLRVKSFYKDLIDEINSLEDSGQTQATIVFLEASDDTLVARYKETRRLPPLAENGRLLDGIRDERRLLTPVRNRSNYILDTSKMTTKELKQKLQSKFGELHKPKFGIEVMSFGFKYGMPIDADIVMDVRFLPNPFYIPELRPFTGLDKRVFNYVMDKDETKVFYGKLLDLLLTAIPGYIDEGKEKLTIAIGCTGGQHRSVSIAQQLARDLSEKYPVDITHREISRYLRK
LPJCKDFM_01333 P1 family peptidase	MGLKGELFLPWAYQTEEKNDITDVPGVKVGQVTLRKGGVNTGVTAILPGSDIFKQKMLASGQVINGFGKTTGLVQINELGTLETPILMTNTLAVGTCWTALTRYMLDRNPEIGLTTGTVNPVVMECNDGDLNDIRSLPVKESDALTALALAEGNRPLLEGNVGAGTGMRCLGFKGGIGSASRLLELGGKKYHVASLVCANFGAFGKLRAGSRLLGQELKDAVLARAKAENNQLYARYQKDQGSIVMVIATDLPLSSRQLGRLARRSAVGLARTGSYIGDGSGDIALAFSTAQRVSHFAKEAESFSFLPDSQLDPVFEAGAETIEEAVLSALVHAETLTGFQGRRVYGLGDFL
LPJCKDFM_01334 M55 family metallopeptidase	MEKKIYISCDMEGCAGVTSWEQTHYGHKGYDLALKEMTRETVAAVKACQQAGYQVTVKDGHEDGINLDPALLPAGTELIQGWDSSPEEMMAGISADYAGAIHIGSHSPAGSSETPLDHTVEHGWYSWVKLNGELASEFTFNSLCAAQYGVPSLFLAGDAGICRRAEDFCPGIVTCASKKGVGSATVNKSPQEVAAGISTGIKEALAGPGGLPLLAEEYLLEFCFSLAGRARAASFYPGAERAGERIVSYQAKSIMELLTAKMFMTEI
LPJCKDFM_01335 hypothetical protein	MFDSVYNEKHGFDWGVFSVGVISVVLSIFLFANPGKGLRGLVIILAVLSIMQGIAWISMYAGFHGIFGPSWTTLLSGIFDILIGIFFLWDNEVGAYTIAILVAIWFIVDSVIGIVFAWHLGFFETGWYFFFNLLLNILGLVVGVMLLFRPVIAMISTVYLIAIYLMIFGTNEIALAFMHR
LPJCKDFM_01336 excinuclease ABC subunit UvrA	MADRKIVIRGAREHNLKDIDVTIPKDQLVVITGLSGSGKSSLAFDTLYAEGRRRYVESLSSYARQFLGQMDKADVDSIDGLNPAISIDQKTTSHNPRSTVGTVTEINDYLRLLWARVGHPYCPNDGTLIQRQSVDQMVTRILDLPERSKIQLLSPVIRGKRGEHKEVFARIRRAGYVRVIVDGELHDASEEFALEKNKRHDIEIVVDRLVIKDGIQSRLFDSAEAALRLSEGYMDVDVIGGEKLSFSEYYACPLCGFTVGEMEPRLFSFNAPFGACPACDGLGMKLAVDPDLVIPDKDKSLAEGALAPWAGSKYYMGMLEQACATLKIPMDKPFKKLTKRQRDIILNGSDNEIHFHLEGDFGVNDTKQPFEGVINNVDRRYAKPMSKFMQEVMGKYMTE…
LPJCKDFM_01337 excinuclease ABC subunit UvrB	MIKRQDNNKFELVSPYKPAGDQQQAIDQLTAGFQAGDKEQILKGATGTGKTYTMANVIAKMNKPTLVITHNKTLVGQLYNEFKEFFPNNAVEYFVSYYDYYQPEAYVPQSDTYIEKDASINDEIDQLRHAATSALMSRNDVIVVASVSCIYGLGDPREYAASVLNVYTGQEYERNTLLRDLVNIQYDRNDIDFQRGRFRVRGDVVEVFPAGYSDRAYRIEFFGDEIDRIVEVDPLTGEVNGVRDSISLFPATHFMTNDDQLAGAIDRIKAEMDDQVKKFEKEGKLLEAERIKQRTTYDLEMLREVGYTNGIENYSRQMENRKAGEPPYTLLDFFPKDSLILIDESHATMPEIRAMYNGDRNRKQTLIDYGFRLPSALDNRPLKLEEFEQHVNQIMYVSA…
LPJCKDFM_01338 thioredoxin-disulfide reductase	MTKEVDVVIIGAGPAGMTAAVYAARANLKTVLLDRGIYGGQMNNTADIDNYPGFVEVQGPELGEKMYQTVQNAGASYEYGDVQAVKLEGDYKRVITDSEEYLAPAVIIATGSEHKHLNVPGEETYSGHGVSYCAVCDAAFFRDEDVTVIGGGDSAIQEGLYLAQSAKSVTVVHRRDQLRAKPELQEKAFKHPKIKFVWNALTEEIVGEDGKVSGIRYKDKVSGEEKEFATKGVFIYVGVLPVTKALDSLDILDENGWIPTDELMRTRQEGIFAAGDVRPKDLRQVTTAVGEGSVAGQEAYNYLQAKGFLK
LPJCKDFM_01339 NAD(P)H-dependent glycerol-3-phosphate dehydrogenase	MTRGLAEITRLGVAFGGQPWTFSGLSGIGDLIVTCTSVNSRNWRCGYQLGQGKSLDEVLDNMGQVVEGATTVKAVYEICDKYSLDMPISASIYKVLYEGAKIDDEIKLMMSRQMGPEIRI
LPJCKDFM_01340 NAD(P)-binding domain-containing protein	MTKISVLGAGSWGSVLASMLADNGHEVALYAHRQVIADEINQDHTNLHYMKDWTLNPSVWASTDMGQVLKDCDVILFDVPTSAIRSVAKAVRQVLDENGRQPYLVSATKGIEPGTKKLVLQIFKDEIYPDGFDKMIVLSGPSHAENTAQKDLTAITLASTSLDNAAKMQKIFLMTMSASTPATTQSGSRSAGLLKTSSPSRLGSWRAWATGTMPRQP
LPJCKDFM_01341 prolipoprotein diacylglyceryl transferase	MTLALNPIAFSIGDIHVRWYGIIIACGILLATFLSIREGQRRQIMSDDFIDLLLWGVPIGFIGARIYYVIFEWGYFSQHPDEIIAIWNGGIAIYGGLIAGAIVLLVFCYRRFLSPFLVLDIVAPGVMAAQVLGRWGNFMNQEAHGAKCSLQYLQNLHLPQFIIDQMYINGSYYKPTFLYESFFNLIGLIIILSLRHKKHLFKQGEVFMLYLAWYSVVRFFVEGMRTDSLYIFGVIRVSQALSLLLLIAVVILFVYRRVKVKPKWYLEGSGLKYPYER
LPJCKDFM_01342 HPr(Ser) kinase/phosphatase	MTNTVKLTELINDNSNLRVLQGQECVAGKKITVSDVYRPGLELSGYFDFYPADRVQLLGRTEISYASRLDHDLRRKVFEKICQKETPCLLVSRNLPVPVELKEAAEAAGTPILISNDATTYLMSMITQYLAVKLAERSSVHGVLVEVFGMGVLLTGESGVGKSETALALVHHGHRLIADDRVDVYQRDHETVVGEAPRILKYLMEIRGIGIIDVLKLFGIGAIKDETEISLVINLTNWDSKANYDRLGFQENTRIICGIAVPQVTIPVKVGRNMENIVEVAVMNFRAKAMGFDAAKTFDENLTSLIAENSEEEKGGKAD
LPJCKDFM_01343 hypothetical protein	MSFTTIVLLVFAAVVALALLSVFFKALIALLPVGLVVILLLWLYYRFYWRKKYKLPSRPEPDRFKPGQADPERPRKQAQDVTVRDVGDSEVHDDEHGKTN
LPJCKDFM_01344 peptide chain release factor 2	MAEPGFWDNQEKAQKLISETNLLKEKRDSFLALEKDLTDEETALELLRLEADADLQKDTEDQLAKLQEEFHQYELNLLLSGEYDDHNALMEIHPGAGGTEAMDWGNMLLRMYQRYCDSRGLKFEVNNFEPGDEAGLKSVSVRISGKNAYGLLKSEHGVHRLVRISPFDSAKRRHTSFASVEVIPEVDDSIEIDIDPKDLRIDVYRSSGAGGQHINKTSSAVRITHIPTGIVTTSQAQRSQFQNRDTAMNEMRAKLFHLEEEKKRKEKAALKGEQLDIAWGSQIRSYVFHPYSMVKDHRTGYETADVGGVMDGKLDPFIYAYLQWRLSQENPE
LPJCKDFM_01345 preprotein translocase subunit SecA	MANILKKLYNADKRELKRFEKIADQVESYADQMAALSDEELQAKTPEFRSRIEKGESLDDLLPEAFAVSREASKRVLGLYPFRVQILGGIALHRGNIAEMMTGEGKTLTATMPVYLNALSGKGVHVVTVNEYLSSRDETEMGQLYRWLGLTVGLNVSTMSPEEKREAYACDVTYSTNSELGFDYLRDNMVVYKEQMVQRPLNYAIIDEVDSILIDESRTPLIISGEAEQANADYVRADRFVKKLVEDKSDNDADDDEDHGDYKIDWPTKTISLTRTGIQKACDHFGLKNLYDVENQKLVHHIDQALRANYIMLKDIDYVVQDGEVLIVDSFTGRVMEGRRYSDGLHQAIEAKEGVKIQEESQTQATITYQNYFRMYQKLSGMTGTAKTEEEEFREIYNM…
LPJCKDFM_01346 ribosome-associated translation inhibitor RaiA	MLKYNVRGENIEVTEALRDYVEKRLTKLEKYFDLSQDVIAHVNLKVYRDHSAKVEVTIPLPYLVLRAEETTDDMYRSIDFVSEKLERQIRKYKTRVNRKSREKGVEEFFIPKEAPVEEEKEEKAPMFKIVRNKRVNLKPMDPEEAILQMDMLEHDFFVFQDAETNGTSVVYRRNDGSYGLIETNE
LPJCKDFM_01347 double zinc ribbon domain-containing protein	MSLCLFCGQPFTGDLDMRRLLLPGKSKTSCLCPSCRQQFAQIGPAFCPQCGRQQDSGEICQDCQKWRRIYQGNFLHNQAVYCYNQAFHDLMVRYKRYGDYLLCQVLQELAAPVVQKLAADYYVPVPTSPEHRKKRGYDTVWEIFTPLLPLTPLLVKKAGAGAQGEKDKKARMQAKQNFFLNPEFRDTITGKIILLDDIYTTGRTLYHARDAIETAFPKCQVESFSISR
LPJCKDFM_01348 helicase-related protein	MTEEKESLAGRQWLVDKVDNSIKEGQTAIPAIENGICQRCGSSCWAHLPSGFLYCRACVVLGRLDEGKLLVRQAAGSHYPARAGMTWTGQLQERQEGVSRFLLEKFAAKEDCLVEAVTGAGKTEMIFPLLAEAFSRGCRVAIATPRIDVVNELYPRLVVAFGEVEIGKYHGREEKEAANEQLVICTTHQLLKYYQAFDLLIIDEIDSFPYTGNPQLHFAAGNAVKKTGSRVFLTATPPEDLLKAARQGKLAIVRLNRRFHGYPLPVPRLDLYVKPFLTKGRLHPKLAWRIKMAAKSGHPLLVFLPRIAQMPQYFAAVKRLLPDLRLATVYAQDPDRLEKVEKFRKGDLDLLLTTTILERGVTFKHVWVIIVAADDEIYSAASLVQIAGRVGRDKQDPDG…
LPJCKDFM_01349 YigZ family protein	MSKEADFLTIKENGQHELVIKKSRFIATLARVEDEKEARDFIAATSKKYHDATHNTYAYTLGINDDRVKSSDNGEPAGTAGVPELKTLQLMGLKNVAVVVTRYFGGIKLGAGGLIRAYSSSVSEAAEAIGIVKRVKQQELIFTIPYNRYDKVDHFLKQKEVFVAGTEYGLNITISIYLDLDQIDPFISDLTELLNGEPDLIKGDQRYNEIPVKSGEKRF
LPJCKDFM_01350 undecaprenyl/decaprenyl-phosphate alpha-N-acetylglucosaminyl 1-phosphate transferase	MFKIIVDLFLLVIIQVAITPFIRRLAFVLGAVDNPNARRVNKKPMPTIGGLGIFVTYNIGTFILLREQFPTHELFALLLASSVIVLTGMIDDILELKPGQKMGGIFIAAMITYFLAEIRMTELNIPFTGQTINLPWYLSLPITIFWILALTNAVNLIDGLDGLAAGVSCISLFTMGIVGYFFLRNQGLYVPIACFMLAACLLGFLPYNFNPAKIFLGDTGALYLGFMISVLALKGLKNVTFISLLVPVIILGVPISDTVYAMIRRKLNKKPISQADKHHLHHQLMNLGLTQRQTVLVIYALSLIFSFVSMLFLLSPIWAMALLLVGLLIAVELFVESIGLLGEKYKPLSHLINRLVLHSTHTKEPDVEVWLQGEAKPRKWQERSKGGHKPAEKNSGKKQ
LPJCKDFM_01351 ATP-dependent sacrificial sulfur transferase LarE	MATLATKKATLVAALKDLQRVTVAFSGGIDSTLVLKMALDVLGRDNVTAVVANSELFTDEEFDKAMSLAEELGANVEGTTLDYLSDDHIKNNTPDSWYYAKKMFYSRLNDIAANNGSVAVLDGMIKDDENDYRPGLKARSEAGARSLLQEADFFKTDVRALAQELGLTNWNKVASCSVSSRFPYGTTLTHDNIAQVMAAEKYLRSLGFPTVRVRFHDDIARIELPEAQIGDFLVFNDRVNRQLQSLGFRYVTLDLGGFRSGRMNDTLTKAQLATFA
LPJCKDFM_01352 hypothetical protein	MNQLLTAGAYDVFFTPIQMKKDRPATKLTVLGNVNDKDLLTKLILQETTTIGVRYQTWQRTIMQRHFLTVATPYGDVQVKVATYQDVEKKMPEYADCAKLAQQFHIPFRTVYQAALVAVDQLDEEA
LPJCKDFM_01353 LarC family nickel insertion protein	MQTLYLDAFSGVSGDMFLGALLDLGLDFEQLKTELAKLHVHGYELTQQREAQSSIYGTSFDVQVAGGKDHGFVEHHHHDHEAGHHHDHEARHLADIEALIDGSDLSDTVKHQAKAIFMEIAQAEAAVHHMPLAEVHFHEVGALDSIVDIVGCCIGLELMQIDTIMASPLSDGSGFINVVHGQMPVPVPAVMQMRVGSAIPIQQRLDVHTELITPTGMGLVKTLVREFGPLPENAVPTRVGYGFGKRDTGGFNALRAVLFEKKN
LPJCKDFM_01354 nickel pincer cofactor biosynthesis protein LarB	MATTTEILQQVAAGQLSPTAAAQQLEAGKTAELGFANVDLDRQRRKGFPEVIYGAGKTATQIVGIVQALSQQTLPILTTRLSAEKFAALQPALPMAVYHATAQCMTVGEQPTPKTPGYIAVVTAGTSDQPVAEEAAVTAETFGNRVERVYDVGVAGIHRLFAKLDVIRGARVVIVIAGMEGALASVVGGLVDKPVIAVPTSVGYGTSFQGMTALLTMLNSCASGITVVNIDNGFGAAYSASMINQM
LPJCKDFM_01355 nickel-dependent lactate racemase	MVSIDLQYDKRTITAQIPDENYAGKLVSQAATYHNKLSEQETVEKSLDNPIGSDKLEELARGKHNIVIISSDHTRPVPSHIITPILLRRLRSVAPDARIRILVATGFHRPSTHEELVNKYGEDIVNNEEIVMHVSTDDSSMVKIGQLPSGGDCIINKVAAEADLLISEGFIESHFFAGFSGGRKSVLPGIASYKTIMANHSGEFINSPKARTGNLMHNPVHKDMVYAARTAKLAFIINVVLDEDKKIIGSFAGDMEAAHKVGCDFVKELSSVPAIDCDIAISTNGGYPLDQNIYQAVKGMTAAEATNKEGGTIIMVAGARDGHGGEGFYHNLADVDDPKEFLDQAINTPRLKTIPDQWTAQIFARILVHHHVIFVSDLVDPDLITNMHMELAKTLDEAM…
LPJCKDFM_01356 Crp/Fnr family transcriptional regulator	MLRIAIFTDLNLKKYSRKNVKTKMVLTDIEYLLSYLEAHQVPTITKKRHTYLTYHGLAEYYTYVLKDGIIKNSIILQDGREYNLSYIARPDVISLLRDEVSRSTDQPFNVRIESEYATFYQVNRVTFWKYVNSTPELQNYVKNYYRKKLDENIIRLQRMVMNGKKGALCAFIYSLIDLFGRKVNEGILIDFVVTNDDIAGFCGISSRSSVNRMLKELRTDGVITVKNHKFIIQDVSYLLDQIAN
LPJCKDFM_01357 cobalt transporter CbiM	MHIPDNYLSPATCGTLVTAMAPVWTVAVLKVKVQIKKHHETLPMLGITASLAFLIMMFNLPIPGGTTAHAVGGTLLAILIGPWAACLALTVTLLLQALLFGDGGILAFGANALNMAVVMPFVGYACYRLGQKWHHEKLGLAIGAYLGINMAALVASIELGLQPILAHTASGTPLYCPYGLNITVPAMLTAHLLVAGWVEVVFTLLVFQFVKRVAPTNLYQTPTRRNQRPWIALLLGLAVLSPLGLLASNTAWGEWSPQELQQRLAQQHISTHAPQGMVHGFNFQALFSDYSIAGLPDSVGYILSAITAVLIFLLLIRGLQHETDKSQH
LPJCKDFM_01358 energy-coupling factor ABC transporter ATP-binding protein	MVLIKLVNICYDYPNTCGLKNISLTVNSGNFVCLMGPNGSGKSTLLRLLSGLASPTSGTYQFHDQPITTTYLADAQNRQQLHQRIGMVFQNTDVQLFNTSVTEEVAFGPRQLGLSAAMVAQRVADCLQLTDCANLADRVPYQLSGGEKKRVALASVLALNPEILLLDEPLNGLTIAAQQQMLTLLQRLQAAGKTIIMASHNYQQVQAVGERFIIFNSTHQVDADLTRADLDQQPARQAQLMTL
LPJCKDFM_01359 transposase	MNKDGWLREALQRLLSYLRIHRYILMSKRSTLVQKDEDARKGKLVFAAGEIFNTPEIKAHGGNEVWYDELLEENKLFFTIDLVKDLLDQAYYYD
LPJCKDFM_01360 iron export ABC transporter permease subunit FetB	MKALAVSDLSLILSFALVLVSMAISWKEKLGLTRDIFYSVGRAIVQLVIVGYVLKFIMQVNNALLTLLMTLFIIFNAAWNANKRDPNPNRQLWHSIMALLIGTYITLGVLLLTQTLKLKPMQIIPITGMIASNEMVAMGLCYKALATGFHDQRQQVLEKIALGADVKTASMTILRRSIKTAMQPTIDSAKTVGLVNLPGMMSGLIFAGVDPVYAIKYQIMVTFMLLSATGLGAVIAGYLSYRNYFNKRSQLREEQ
LPJCKDFM_01361 ATP-binding cassette domain-containing protein	MALIELKQVSYRAGDQEILQDVSFAVEEGDYLTLTGPSGSGKSTTLKLIAGLISPNKGEIFYKGQNLDSLDLVQYRRQVSYCFQQPTLFDETVKDNLALPFAIRKQDFAEKRTQEALKQVDLPADYLDKKITTLSGGEKQRVALIRNLLFRPELLLLDEVTTGLDEESKQIVHQLIARVHQEGTTIVQVTHDQEELAASKQLLHMEKGGVLK
LPJCKDFM_01362 hypothetical protein	MLHLEYTIFRSYDVAVKKGKTIMKKIKQRIKKISISSLVGVALFPLLSSTTVVFAAEADNQKDSNYTTINVSDLSSWLNNVNTSSSLPANKEKELTNLKKQVNLSSKDTEFLKQQYLENHPNDPLASSKWKTAAAKSASKVVLPILKKFSKKAGVKLGDHALGIIIAIITGVEDNVQDRLYKAFRKMGFSKYWAGVTSRAIVFALF
LPJCKDFM_01364 hypothetical protein	MNNVILDFEKMVERKAEQLSRKEIMPASSLSILCTGHDVSSFGIGSLLFKLFK
LPJCKDFM_01365 lanthionine synthetase C family protein	MAEEIVSRILRDHAEEAETLTISDQSRGFERLLPYLENGNFGLALLMHKFMREDPAFKQRYQLPFDKLKKSCLTYCTYMETLVSGYSGVLPLAKSLAGDGDYALLDYALAALNQYLVANNDEILAPGKYGYKLSLDFSTGSAGLLTLLKDLRQRDEFSWLPL
LPJCKDFM_01366 GHKL domain-containing protein	MPKKPAHAAPSCQQANILIRCVGIFLDNAIEACQSQADGQISVLLTKYSGNNYSLIVQNTISQPVNLAQVLKPRVTSKQNHDGLGLDNVNEIVNSDPYLSLEIEQSVSEISFELVIQKG
[truncated: 571 more rows]
