# Supplementary material for: Functional genomic analysis of the isolated potential probiotic Lactobacillus delbrueckii subsp. indicus TY-11 and its comparison with other Lactobacillus delbrueckii strains
Source: Microbiol Spectr. 2024 May 21;12(7):e03470-23. doi: 10.1128/spectrum.03470-23 (PMC11218508; doi:10.1128/spectrum.03470-23)
Supplement: Table S2 — Prophages in the TY-11 genome. [file spectrum.03470-23-s0003.xlsx]

## Sheet: Sheet1
Table S2. The Prophages in the TY-11 genome
>3_prophage_1 (Myoviridae)
CAAGCATTTCCAGCCATCTCTCGAAGCTTGGTCAAGCGCCCAGCGTTGATCAATTCAGTC
CGGACAAACTCGGCCAGGTCGCCGTCAAAAGTGGCAGCGTTGTTAAACTCCTGGGATGGT
TCGATGCTATTATCATCGAAGATGGCACCTTCCATGGTGCCGTCTCTCTTGATCCAGCAC
TCAACAGCGCCCCAACCACTCTCTGCGTAGTACATCCAGAAGTGTGGGCTTGTACCGTTG
ACCTCCAACATGTACTTGACACTGTTTTTGTCAGTATTATAGTAGATCTGGTGGTCTACC
TTGGTTTGTTCATCTTCTGGAAGCTTTTGGAAAAGCTTCTCCATAAATTCTTCAATTTGA
TCAAACATTTTTTATTTCCCTCCATCTTCTTTTCTCTTAGCCAGCCACTGTTGAACCTCT
CTGAGGTCGTCTTCGTCGGCCAGCTTGAGTATAAAACGTTTCGTCTGAGACTTCGCAGTT
GCCTTGCGCTTCACGTCTCTGTGCTTGGCGTCCCACTTGTCGCGTGCTCTGGCTTGTGCT
GGTGATACCATCTAAGCCTCCTGGTACTGGTCATACCAGTCGTCGGTACCACGCTCATCG
ATGATGTCAAGCATCGCCTGCTTGATGTCATCGTCAGAGAGCTCACCGAAGTCCTTTTCG
GTGTAGCCCTCGATGTCGCTGATTGAGACACCGAAGTGGAAACCACTCTGGTCTTGGTCA
CCTGCAACGCACCAGTAGTATTGTGGGAGATCAGTGTAGATCTCCCCAAATTCTACTCCA
GTACATGCATCAAGGCGCCCGGCCTTGATGCCATCAACGATTTGACTCTTGAAATCTTGT
TTAGTTAACATTGTTTTTCCTCCTTACAATTACTATTATACTACGTTTAAACGTAGATGC
AAGCTTTTTTAAAAAAATTATTGCATAGCCTTTTCTGCAAGGTCACGAACCATGTCTTGC
GCATCTTCACGGCCGTATTGAACGACCAGTTCGTTGCCTTTCTTCAGGTCGATAAAGCAC
TTAACGGACAGCAGGCGGCAAGCTTCGGCGTTGCTGATCCGTTCACCGTTGAGATATGCG
GAGCGTAAGTTGCCGCTTTTGTAGTAGTCGACTTCGAGAGCGCCAGCCTTTTCGAGGCTG
AAGTACAGACGGTCCATGTCACCCTTAGTCCAACGGTTGAAGCCCTTCTTTTCCAAGGCC
TCGATATCAAGGCCTTTCTTAGCTTGTGCCCAAGCCATCTTGAGGGCTTGAGCAAAGTAG
TCGGTCACCTTGCCACCGAAGGCTTTTTGGCCTTCTCTAGCGATTTCCCAAGCGTTTACC
ATGATTTCCTTCTTAGTAGTCATTTTATTTTACTCCGTTCGTTTGTCTTGTTCTTCCTTA
CACTTTTAGTATACTACGTTTAAACGTAGATGCAAGTCTTTTTTAGAAAAAAACAAAAAA
TCCTGCCCCCGAATGGAGAGCAGGATCTACCTATTGTTATCTACTTAGTTACAGTCACGT
ACTTGGCCGGGATCCATAGGTTCTTGCCGATCAGATAGCACTGCATGCCCTTGATCGTCA
TGACCTTGGCCGTCTTCCAGGAAGATCCTTGCGGCACGTATGAGTCAGTATAGTGGCCGC
TCTTGGAGAGCAGACGCACCTTCCAGGAGGCCTTCCCTGGCCCCAGGTCTTTGACCTTGA
CTACGTGGTCGAAGTCCTTGGCGGTAGCCTTCTTAGCTGTCTCCTTCTTGGCGGCCGACT
TTTCGGCCTCGAAAAAGGCCACGTTGCCATCTACGCCCAGGCCGTGCCAGTTTGAGGTAA
ACTGCCAGATCAAGACACCGTCCATAGACGGAAAGTAGCCGAAGTCTGCTGATGAGACTG
CTGACATAGTAGGGTAGGAAGCTACCCAGAGACAAGTCCCATAGCGCTTGACGATCTGCG
CTGTGTCGATAGCTGAGCGCATCAGAGCCGCACCAGAGTACAAGCCGACTTTGTAACCTG
CTTTCTTGCAGGCGTCCATAAAGGCGATGATTGCCGCTGTGTTAGCCGCTTTTGCTCCGG
TCACTACGTTGCCAGAGCCTGCTTCCCAGTCCAGGAAGAGGTAGCGCTTTTTGCTGATGT
TCTGCTTAGCCGCACGCTGCAGGAAGAACTTTGCTTCCGCTTTAGCACGGCTGACAGAGC
TGCCAAACTCTGCATAGTGGTAGGCATGAGTCTCCATGCCCAGGGCACGGCTAGACTTGA
TCTGGGCCGTGTCCTTAGGGTTGAAGTAGCCAGTCCCTTGCGTGAGCTTTACCACGCTAA
AGCTAGCCCCTGCCTTGTAGTAGCTGGACAGGTCTGTCGGTTGGTAAACTGCTACGTCAA
CTCCGTATGTCTTACTTACCATTAGTAACCTCCTTGGTCTCTGCTGGTTGATCTACTGCC
TGCTGCTTGGTCTCTGCTGGTTGATCTACTGCCTGCTGTGAGTTGGCGAGATGCATGGCG
TTGACAGCATCTTCGACCGCTCCGTTAATCACGATCGGAGTCACATCTTTGATGCCAAGC
CAGCTCAAGCCTTGAGCGACTACTTCCACCGCATACTTGCGCTTTGCCTCGTTGCTCGTG
TCGACATGATCAGCCTCGTGTACTGCATAGGTAGCCAACTTACCGACCACGTCCATGGCC
TTGCCGGCTGCCGTCGCCTTGTTGATCTTTCCTTTGTCCTTTGCGTACAGCCCAGCGATC
ATGGCCACCAGGTAGCCGCCGATCGTCATCGCTAAGTAGACCCAGTCTTTAACCGTCATG
TTCTGCCTCCCGTTGTCTTGCTTCACTCTGCTGCATCAGCAGATCCTTTTTCAACTTCAA
AATCTGCTGATCCTGCTTCTTAGTCTTCTCGTAGTACTCATCACGCTCACGCTTCATCTT
CTCAGCTTCGTCATTCAACCGGTCAAACTGATCTTTAGCAGTCTCTCTGTCTGACTTGGC
CTTATTGAGCTTGTACGAGTAGTAAGCAGTGATGACACTGACCACCAAGGGTAAGACCTT
CGTAGCTAAATCTTGCCAGTACGTATGTCTCACCCTTTCTTAGTTGTGTCGCCTTCTTCT
CCTCCACTTGGGCTCTGCTTTGCCATGTATAAGGTCATCAGAGCCATGACCAGCTCGCCG
ATTCCAGATATGAACATGTGCGGTTCTCCCCACTTGGAGAAAAGTGCATGAGAAAACTCT
GTCATACTGAGGATTGTGTAATAGCCCGTAGCGTTGGTAATCAGCAAGTGATTCGCCTTG
ACCGATTTGCCTTTGGAGCATGCCCACCATATCAAGCCAAGTCCTATCAGTGTTCCGATA
GCTCCTACTGCGTTGTTGTTGAGAATAGCTATGATGATCTTTGGATGCGGCGGCCAGAAG
AAGTATCGGCTGTTATTTATCAAGATCAGCCCTGTGGCGATCAAATCAAGGCCAACGATG
ATGTGGAGTGGATGCCTACGCCACATAGTCCTCACCTGTGATGAGCTTGTAGCCCTTGTC
TGTGATGTAGCCAAGTTTGACGTAAGATTGGACGATCGCCTTGTCAATCCAACCCCAGTC
GTACTCCATCTTGTACGTTGGCGCAAGCCAGTCTGGGTCTAAGATATAGTTAGTTGATGC
CATGTTCTGCCTCCTTATTTAGCTTCTTCAGTGGTCTTTGGCGCAAGTTGCTTGGAAAGC
TGGTTAATAGCAGCTGACAGGCCACCAAAGTTGGCGTTGATTGATGATACCATCTTCTTC
AAAGATTCGCTCTGCTGAGTCAAGGCCTGCTTGCTTGCTTGCAGCTCTTCAATCTGTGCT
GTTAGCTCTTTGATTGTGTCAGTAGCCTTCTCCTTCCAGGTAGCATTGATCCAGTCGTAA
ACGGGTTGCTTCAGATCAGCGCTTGGTGCTTCTGGAGCATAAGGATACTTGCCCACCTTA
GACTTCTCCACCAGCTCACGCTGGCAGTCTACGTCTACGTCAGAGCGATATCCGTAGACG
AAATCACTTAGCAGGTCGGTGATCATTTCTGCCTGCGTCTTGGTTACTTCGATTGATTGA
GTTTCTTCTGCCATTGTTTTCTCCTTTTTTTGCTACTCGTTATTTCTTTTAACTGCTAGC
TCAATAGATCGGCCGATTCCGATCACGACCACGATCACCTCCAAAACTAAGAGGCTTTAT
TTCTTCAGTGTATCTAGTCCACTCAGTCCAACTGTTATCGCTGTACAAGCGACACCACTG
CTCGCTCGGATTTATATCATGCCAAGCGAATTGCGTCAGACGGTTTGGGATGCCTTGAAC
CTTAACATAGGTCCAGCCCGAAACAGGGCTGTTGATCGTCCCGCCTTGCAGCAGGTAGAA
GCCGCAAGTTTTCATGTTATTAAGGTCGGTCTGGTTTCCGATTTGGATAGGGACGTAAGC
TGCCTGCGACATCAGCCTTGTCATCTCGGATTTTAAGTTGCTGATAGCTCTTTGAGTCTC
ATCAGACATCGCCTGGATGCCGCTTGCGTTGGCATCTGCTTTCTGCTTGGCAGCATTAGC
CGTTTGCTGTAAGGCAAAAAAATCTCCATTGGACGGCTGCCACGGGGTTGCTATTTCACC
GCATTCAAATTGTGGCCTTGCTAATTGAAGCAGTCCGTCGTTCATCCCACGTTCAATTCT
TGGACAGACATAACCATCCGTTGTCGCCGTAATGGTAAACGAATATCTGGTCCATGTTGG
CGTGTATGTAAACGTTTGGATGTTGCCTATTGCACTTGCCCTATTTTCCTGCACAAGCAA
AGATTGTGCATCGCAGAAGAAGAAAGCTGCATGATTGTTGTCGTCACCCGATTTAGCGTC
AATAGAGAAAGTGTACTTTTTGCCTGCTACCACAAAGATGGGTTGAAATACACCCAGCCA
TTGTTGAGAGCTGGTTTGAATGATCTGACACTTGGTAATTCCGTCATTATAAAAATCGCC
TTTGTCCCATGCCCCTAAGTTAGTCCAAATTGACGGGTCATTCAACTCTCTGGTATTAGA
TAAAAGATTAACCCCACCGTTGCTCAACGTGCTAGTAAGACTATCCGCTTTCACCTGGAG
TGTGCTGATCTGCCCATTTGTGTTCTCCACGCTGGAGGTTAGGCTGCTTGCTGTATCTTT
GACCTTACTGTCGATCTCAGATCTGCTATATGTGTCCTTACCATCTACGTTTGCCCAGTC
AACATGACCTGTAAACTTGCCCGATGAGTCAATCTTGGCTTTGCTGGTGTTATTCCAGCG
AAAGTCGATACTGTTAGAGTAATCATCACCAAGGTCGAAGACAAGGTCCAAGTTATCTGT
GCCGGTTTCCTCTGCTCTGATTTCAGCACTGTCAGTTTTACCAGACCAGCGGAGGCCTCC
GGCGGTAAAAGGCACATTGCTGCCGTCATTGGCATGACCGGATTCATCCCAGCGTAAAAC
TGATCCGGACTTAAGAGTAGTACTTGCATCTCTTTGCAGATAGCGACTATCAGCATTCCA
CTTGTCATAGACGCTGGTCTTGTCCGCCTTGCCAGACTCAGTGGCCGCCACACGGTTCTT
CAAAGCATCGAAGTCCGTGTTGCTAGTCTTTGAGCTGTTTAAGCTGTCGATCCTGTCGCT
AAGTGAGCTGATCTTCTGATCAACCTCTGCCTGTGAGTAGTAGGACATAACGATATTGCC
GTTAGCATCTGGCTTGATCGTGTTGTTGATGGACTTGACCACGCCTTCTGTCGTTGCCGT
GATAGTCATAGCACTGGCCTGGCCAACGACTATGTACATTTTTAAGCTAAATGTAAATAA
TGCCGATTGGTCGGTAGGCTTGGCGGGCATCGTCTCCGGCTCCTCGGCTGGAGCAACCGC
AAAGAGGATCTCACTCTTGCCTGCTTCCTTGGCGTAGATACCTACGCCGCAGATATCGTA
TTGATTGGTCAGCCCCTGGTTGGTGAACTCACACTTAAGGCCGACCTGTTTGCTGTTAGA
TGTGTCGAAAGCTGTGACTTTGCCCGTTTGGTTGACACTAGGCAAGGCAGTCATAGCTTC
AATAGCGCTGATATTAGCATTGGTCAGCCTGCTGTCGCTAGACGTAGCTACTCTCGTGAT
TTCAAAAGTAGCTGTCTTGGCGATCACACGCTTGACCAGGTCAATCCCTGAGCTAGTCAG
CACTGTGTTTCCATAGCTTGCCATTTATACCTCCTAAATTTGAGATGTTTCTGCTGCAGA
CACCAGACTGCTCTTATAGCTGACTGCTACGCTTGCGAATGCCGGCAAGGTGCTGCTTTG
AGTAGTGAAGTCGATATGGACCATCAGAATCATGTTAACTGGCAGGATGTGGTAGAGCCA
GTTGCGCAGGTTGTTTGCCTGGACGGCTGAGATGCTGCCAGTAGCATAGGCAGTGACAGT
TCTGAGAGCCGTATTGATTTCAAAGCGAACGTTCATCCCCAGCAAATTGGTAGAACTGGA
GTACAGATAGTTTTTTGTCAGTGGTTGTGGTGGAGCGCTCTCCAGGATAATCTTCTGCTT
ACGCTCTTCCAGCGTGGCGTTAGGCTTGGGCACAATCCCTAACTGCTCTTCAAAAGCCTT
GACTCCTGTCTCACTGGCCGTCACGACAAACTGGTTGTCCAAGATCTGTTCTTGTTCCTT
GTCGTTGGCAGCCAGTGCTTTACCTTGCGCTTTGAGCAGCTCTTCCATTTCGTACACGCC
ATCGTAGAATTCTGGCATGTACTCTAGTAACTCTTCGCTATCCATTCAGCGTCACCGCCC
CTCTTACAGGAAGCTGGCTAGTCTGGTTGTCGAAGACCAGTGCTATGTCTTCTTCCTTGC
CGTTGAGTTTTGGCAAACTAGAATTAGTTACCCCAGCCACGCCCAGAATCTTGGCTAAGA
TCTGAGACCGCATGACTGTCAGCTTGTATGAACGCCCAGTAGCCGCATCAGGAGTACCCC
AGCTCTTGACAAGCTGAGTGAAGTACTGATCGATTGCACTCTCAATCGTTGACTGGACTG
CCTGTCTGGTATAACCGCCAGCAGTGTCTACTTCGATAGTTGCAGAAATGTCAACTGTCA
CTGGCGTAGGAGCTACTACAGTTACTCTGTGGTCAATTGGTGCCAGACCATAGCCCTGTC
CTGGAGCAGGATCGATTTTCTCGGTCACTTCGTTGATCAGCTCTGTTGATGGCACTTTCA
TGTCAGCGCCGAGGATCACCAACTTGACCGTTCCACCACCGTTCCAGGTAGGGTAGATCT
GCACTGCTCCAACTTCAACTATATCAGCAATCATGGCCTGGTAGTCCGCTACGTTACCGC
CGTAAGCAAGCCATGGAGTTGTCTGCAGAAGGCGACTACGCAAAGTTTCATCGTCTTCGT
CATCTCTTGCTGGCACCGTCACCGATGTGATCTTGGCATAGCTCAGCGCATCGTTAGGCG
TGATTGGCAGGATTTGGCCAGTGTATGAGTTTGCACTAGTCCCCGCTGTATCGCTGACCA
TGATAAAGCTGTGATCATCTTCAACACTTACTACCGTATAGGTGATTGGCTCAGCCCCGA
TGGAGCTGAACTGGTCGCCCACTCTCACAGTCGTCAGTGCTGCGCCTGTTTCGTCTGTAG
CAGTCGCTCTAACCTGGGCCTTTGTGGCCTTGATTCTGGCTGTGCCGTGTTCCGCCGCCC
GGTAGTCAAGGAACTGGCCGTCTGCAGTAGAGATGTACGTCTCTCTCACGATGTCAGCCA
TATTTAGCGCCTGTTCTGCCAGCACAGTAGCCGCAGGAGCAAGAGCGTCATAGATAACGC
TGCCTTCCCTTGTGTCGATATCTTCTGGAATACTGTCCAGCATCATTTCCAGGTAGTAGT
CGTAGTCCTGGCTCTCTAACTTGTTGATCAAGTCGCTAATAGTTGTCGCCATCTGGGCCG
TCCACCTCCTGCGTTACTTCTAATTCGCCGTAGATCGTGCTCACTGTTGCCGTTACCAGC
AGGGATGCTGAGTCAGTTTCTTCGATTGCGTCGACACTAACTCCAGTTACCCGCTCATCT
TCTTCGAGAGCTTCTTCCAGTACTCGTTCGATTTCTGTTTCGACAAAGTCAACACTCTTG
CCAATCAGCTCATCCAGGTCGTTTCCGTAGTCTTCACTGTAGATCGGATAAACTGATCTT
TCTGTTTCCATGATCTTTGAGATAGCCTGGATCATAGCTTCCTGGCCGTCGATTTTTCCG
CCAATTCTGCCATTGGACACCTTGAAGGTGAGCGAAGTTTCAGCATCGTCATCTTCTGGG
TCATCTACCTGGTCGTCTTCATCATCGACGCCGTAGGCAGTGGCTTCCAGATCGTCATCG
TAGTCGCTGTTAGTCAGCTCGTCGTCCATAGGCTACCCCCTTTCAAATAAATAAAACTCT
TGGCCACCGTCAGCCCGAATCAGCGTTACAGAGTCGCCTTCCTGCAAGCTGTTATCAACA
TCGATTGAGATCTCCCCAGTCTTGCCGCCAAATGTAGCTGTTCCGATAACCGTTTGTTGT
CCAATATTTTTGCCAAGCGTGATAAACTCCTGCCCGATCACCATTTCGTTAGAGAGCTGC
ACTCTCAGCGGACTAACGCTGACCACAGTCCCAGTAACTACATCGCAGTAATCGGAGTCA
GATCCACCGCGCTGTTTTAACTGCTCTAAAAGCCACTCTCCAGCCATTTCTTACCTGCTT
TCAGTGTCAAACTGCACGTATAACTTGAGCTAGACCACGTATGGACTGCCTTTGTGATCG
GCACATTGCTCTTGTTCTGGCTGAGATAGCCAATCTTGAGATTGACCGAGTTGCCAGCGA
CAAAGTCAACATTTCCGATACAGTCGACAGTCAATGTCTTGGTGATCTGGTTGCTGCTCT
TCAGCTCGGCTTTAGCTTGTGCTTTAGCCTGGGCTGAGTTTGCTTTGTCTTTCTTCTGGA
CTACCTTTTGGAGCAAGCCCCAGCGAGCGATTGTGCTGCCCTTGGCAGTTGTGAACGTGA
AGGAAGTATTCTTTGGTGTCTCTGTGGTAGTAGTGCTGCTCTTTGAACTCGTCTTACTGC
CCTTGACGCTTGAGCCGTTCATTTCGTTGTAGATTTGGTGAGCATATCTGTAGCGATTCC
CCATCGCCGGAATGCCAGCGCCTTCTACCTGCTGCTCAAAAATATCGACCGCAGCTTCGA
TTGACTTGGCATTGCGCAGCCCCCTCATCAGAGCGGCGTTGTTCTTGATCCCATGAGAAG
TTCTGGCCGAAGAGCTGGCGTTCCAGAGATAGTCAAGCTGGGCAGACAGGCTGGTGTATT
TCAAACCATGACTGTTACACCAGCTAATCAAAGCCGTCTTGGCCGAACCAGTCCACTGGA
TGATACCGATGTCGTTGTTACCACTAGTTGCCGTAGGGCTATACTGCGATTCCTGCGCGA
TGTTACCGCAGATACCAGCGATTGCGATCCCGCTCAGCCCTTTAGACTTGAAGAAGTTCC
AACAGGTTCGAGCGTTGTTGCTGGACTTCTGGTAGCTGGTCGTAGAGTAGCCAGATTTAG
CTGTAGAGGTCTTCTTGCCCTTAGTATGCTTGGTGTAAACCTTAACAACGTTATATGCGT
CTGTGATACTCTCCTGCAGGCTCCCGCTAGTCATTCCGGACTTGTCACCAAGGATCAAAG
TCAGCTTTTTGTAAGGAGCTTTCCGCAGCTCTACTGTCGACCAGTTTGCAGTCACGAAGT
AGTAACTGCCAGCACCGCTTTTGGTCTTGTTGACAGCGCTCTTGATCATGTCGAAGTAGG
TCTTGCCTTCGCAGATCTCTGCTTTGACCTTGTGCGTCGGCTTGTTGACGATCTTGTGCG
TCACTCCTGCCCGCTTGCAGACCTCGTTAAAGCGTGACCCCAGCGTCATGGTTGGCCAGA
CGATGGAGTCTTGACTCTTGAGGTAGTACAGCTTGTCATACGCCGTGACTGAAACAGTCC
GGTCTGCTGAGACCTTAACATCAAACACGTAACCGTAGAATATCTTTTTTGAGTTGTACC
AAAACTTAATGATCCCGCCCAGAGCGGGCTTTTTAGGGCTTTCATCAAAGTAAAGGTCAA
AAGCAAGCTCTCCTGCTGAGTAGTTAAGATCAGTAGTCCACTTCACGTTATTTACACTGT
TGCTGAGGTCATAGCCAGTTTTCTTGTCTCTGGTCCAGTACTCTAACTTGATGCTCATAC
TATGCCTTCTTCTTTACGCTCTTCTTGGCCACCCAGCCTTCTCTTACCCGATATGGATAC
TTCTTGCCAACGGAAACCAGGGTAATCTTTCGCTTGGCCTTCTTCAAACTCTTCGACTTG
CCACCGCCAGTAGACTTGTGGTAGGAAGTGCCAGTCACGATCACGGTGGTTCCCCTGGTG
ATCTTGCCAGCTTTAGAGCTGCGCTTTTTCTTAGACTTTTTGGTTACACTCTTGCCCTTC
GGCTTCTTGCGCTTCTTGATTTTGCGATACGAAAACGGAACGTACTGCTTGAAGATGATC
GTGTAAGTTGGATCATCAGCATATCCTTTCTCGAATCCGTGCTTGAAGCTGGAAACGGTC
ATCAAGAAGGTGATCTTCGTACTGGTCACAGTCACTCTGATCTTCTTCTTGCCTTCCTGT
AGGTCGTTGAAGAAGTCGATGTAGTACTGTGGATCGTGCCATTGTCCGACCGTGTAAGGT
GCCTTATACTTCGGCAGAAACGAATCAATCTGGATGCTGGTCAGTTTTCGCAAGCCAAGC
TGGTTTATTTCCCCCAGCTTTATAACTTTCTGACTAGTATCATCACTTTCCCTCGTAAAG
GACAGCGATTCCGGGTTGACTGGAATCTGGACCGTCTTCCCGCTTTGCTGTTCCGTGATA
TAGACACCGAACTTGCTGGACTTGATCCGATTCTTTCTGGTCGTCCCTTTCTTGGGCTCC
TTGCGCTTGACAGTGGCTTTCTTTTTGGTGGTCTTTCTCGGCTTTCTAGCCGTGCTCTTC
TTCTTTATCGTCTTTTTGGCTGCCTGCCTGGTCGTCTTATGGGTGCGCTTCTTTGTAGTC
TTCTTAACTACCATTTATGCCTCCTACAGTGCTTTAGCTGCTTGACGACCTAAGATCTCT
TCGATCTCTGCCAAGATCTGCTCAGCACTCTTCTGCGGATCCTTAGCGCCATCTACCTGG
ATAGCGCCGGATTGGACATTGATCACATAGCTAGCCGTTGGAGTAGTCGTGTTAGTCGCC
TGGTTGCTTACATTAGTGCTGCGGATCGTATTTGAAGTTACACTTCCGCTGTCCACGTTG
TAGACAGGCTGTTTTGGATAGTTGAGCGGCTGCACTGGTGTCAGCAGGCTAGCCAGTGAC
GGAATCGGCATTGATCCGATGTTAGTCGATTGCACTGCTCGTGGCTGAGCCTGTGCAGTA
GCCGTCTGAGAGCTTTGGAGACCAATCGAGGCCTTTGCACCATCAAGGCCACCTAAAGCC
TCTACGACTTGCATAATTGCTCCGTAGGCCGTCATGAATCCGCTAGCTAAGGAATCGCCG
AAGCCGTCGCCAGTGCTTGCATTAACTGCTGCATAGGCAGAGTCAATCAAGCCTTCGCTG
GAGTGAGCGATCAAGCTTTGAGTTCCGTCAATCCCCTTGGCCAAACCTTGGCCAATAAAG
TCACCGACTTCAGCAAAAAGCCGTGATGGTGAGTGAATCTTGGCCTTGGCTCTGGCAGCC
CTATCTGCCTGGGCCACAAGTGCATCAGCAGCAGCCGCAACAGCGCCTACTTGGCTTCTC
ATCCCGTTAGCCAGACCAGCACCGATCATGACACCGACAGAGTGCATGGATGCCGCCGCA
CTTCTGCCAGCAGAGACAGCCGCAGCAATCGAGCTGCGGACTGCCGACACGATAGCACCA
CGACCAGCATTAGCCGCACTAGCGGCCGCTTGCATCCCAGCTCTAACGGATGAGACAGTA
GCCGCAAAGTTGGCCTTAGGAGCTACGATCTTGATTTTTGAGCCGACTGCCTTGAGTCTA
GCGATTGCACTAGCCGCAACAGTTGCACCAGCGCCAAGGGTAACCATCCCACTGCCTGCT
CTTGACAAGCCGGATCCTTGAGCCGCTACCTTGCCAAGGCCACCTGCAAGAGATGCCAGT
AGAACTACTGTCTTGCCAATACCAACAGAAGCAATTGCTCTCAATCCTGCTGCAATTTCT
TGCATGCCAAGGCCAGCATTATGGATGGAATTGCCGACAGAGTTGATAACGTTGGCGATT
GAGTTGAAGACCTTGCTAATCCCAGTGCTGATGCTGCTGATGATCCGGCTAATCGTGTCA
CCCACGCCCTGGACGACCGTCTTGATGCCGTCAGCGATCCCAGTGATCACTCCCATGATC
GTAGCGCCCACGGTAGTAATCAAACTGCCAATGGTGCCACCAATTGAGGCGACAACAGCA
ATGATTGCCACTGCGATTGAGGCGACAACTGCGATGATGCTTGCTGCTACCACTACGACA
GCCGCCGTGACAGTAGCAATCATAGCAATCATAGACGTTACAATCCCTGTGATAGCCGCT
GAGACGATTAGCATGGCCACACCAAGCATAGCGACTGCTGCCGCAAGCATAAGAATGCCT
GCCGCCGCCACAATCGCTCCGATGCCAAGAGCTACCAGAGCGACTGCCACTATCAAGATG
GATACACCAAGCAAGATCAGACCAGCAGCACCAATTAATGATGCTGCGCCGAGTAAGGCG
ATCCCGATTGCTAAGACCATCATGGCCAGTCCAGCGCCTATACCATAAGTTTGGATGTTA
GCCAACGCCAAAGACATGATGAGCAAGCCTGCGCCAACCAGGAGCACACTAAGGCCAATC
AAGGCAAGAGCTGCGCCAAACAGGAGCAAACCTCCGGCACTGGCCGCAATTGCCGGAGCA
AACACAGCCAAGGCTACGCCCAAACCTATGATGACAACCAGAAGGATCACAAACAGAACA
ATTGCACCAGTGCCAGAAGAGGCCAGCATCTTACATGCTGCCGCTAAGACGTAGAAGCCA
GTGGCAGTCAGCAGAACTGCTGCACCCACCAGCAACAGAGCTACACCTAGCTGCATGTAG
GCCTTAGCATTGGCCGCAATCGCTGAGCCTGCGCCCACCTCGCTTGTTCCTGGCAGAGTA
AAGCCACTGAATGCCATTTTAATCGCAGAGATTGTCTTGGCCACGCCCATCAGACCTTTG
AAGAGCGCAAAATCGACAGCGAGACCTGCGATTGCATTGATGATCTTGTTAAGCGTGTCT
GCTGGGATGTCTGCCAGACTCTGGAGAGCTTTGACTACTACCGCCAGAGCGATCCCCTTG
ATGCCGAATTTTAGTGCTGCGAATGCTTCAGCAAGGTTCTGCAGAGTCTCCGGCTTGATC
TTGCTGATCGCCGTAGCCACGCTGGCAATTGCATTGGCGATTTCAACGACAGCCTTGCCG
GAGAACTGGCCAAGTTTTGTGAAGAAGTCGCTTCCCCCTGCCGCCTTGCTACTTGTCTTA
CTAAACTTGGAGATTGATGTCTTGATAGTATCAAAAGCATTGCTTACTGCTTTCAGAGCG
CCACTATCTTTGAACCCGTCAAACATCTTGCCTAGATCCGTCTTAGCCGTGCTGACGAAG
TTGCTGATGAACTTCTGGGCTGAATTAAGCGCACTAGTGATGTTGCTAGCCAGCTTGCTA
TAGTCGATTTTACCGAGAGCATCGCTCAGCCCGTTAATGGCGTTGATGCCGAATTTCGAG
ACGGCTGCCCATGGCTTCCGGAGGTTGTATGTCAAGGTATCCATTAGCCCGTCCATGGCA
TCACCCATGCTCTTGAACTGCGTAGCCATGCCAGTGAAGTACTTGTTGTTCCCCGCCTTG
GCCATGGCGTCGAAGAACTGCTGAGTCTTGATCTTGCCGTCCTGGACGCTGGAAACAAGC
TCTTTGGTCGACATGCCCATGGCCTTGGCTACGGCTGACATACCTGCAGGAGACTGCTCA
AGCATGATTTTGAAGTCTTCCCACTGGACTTTAGGCTTGGCCGCCATTTGCGTCGCCTGT
TGGCTCAGTGACTTCATCGCCTGGGCTGGATTGTCTGCAGCAGCCGCCAGACCACCGAAC
CCTTTGACCAAAGCGGTCGTGTTTTTGACACCAACAGCCTTCATTTGAGCGTAGGTGCTG
GCCATGTCACTGGCAGAGTAAATCGTCTTGGCTGCATAGTTCTGGAGCTGAGACTCCGTG
TTAGCGATCTGTTTGTTTGACTGCCCCAAGAACCTCATGTTCCCTTCGAAGGTGTTCCAG
GCAGTGTTCGTCTCATCAAGACTGCCGACAACTTCACTGGCCATGTTTTTGACTTGGCCG
AGACCAGCAGCCATCAAGTTGCCGACCATAGCGCCGCCAGCAACGGAACCAAAGAAGCCT
TTAGCTTGCTTCTCCTGGCTTCCGAATACATCTCCAGATAGAGCGCCCTTGAACTTGTTA
AAAGCTCCCTGCGACTGCCCCAGGCCTTCACTCAGCTTGCCTAAAGCCTGGCTAAAGGCG
TCGTTGATCTTGATCGTTGTCGAGATCTCTCCGTTTAATGACACTTTTTACCTCCTTTCT
TTTTGTGATAAAGAAAAAAGGACTAAGCCCTTGATCAACCAATTAATGGCGTCTCTTAGA
CCTAGCCTTCCTTTCCGCTTCTTTCTGCTGCTTCTTCTCATCCGCCTGGCGGACTTCGAT
GCTGGCTACGACTATCGCCTGCTCTGCCCGACTCATGCCGGACCACTGCTGTGGTGTCCA
GTGATACTCGTTAAGCACGTAGTGATAGACTGCCCAGTCACCAGCAGCAGACTTGATTAG
TTTTTTGCTTCATCGACCAAGGCATTCATGTCGCCGTCAAGGTGAGACAGCTCGGTTACT
TCGTTAGCTAGGACGCTGTATTCACCTGCTGACAGCATTGCACCGAGCAGTTTTTCCGGA
TCGCCGATCACGCCGTATGACCGCTGCAGCTTTTCGTTAAGCAGGTCTGGAACAACTACG
CTTTCAGCAACGACCTTAGAGATAAATTCATTCTGGTCAGTCTCGTTTTCGTATTGGTGA
GTCTTCCGATTGAGAACCCGCTTAGTGGCTTCTCTACGCAAGCGGTTGACGTCTTCACCA
GTCAGAGACCGCACCTTAAAAGGTGACTTGAACCGCTTGAACTTGATTTCCTTGGTTTCT
CGGGCTGGCGCTACATTTTCTGAAAGAAAGTCTGAAATGCTAGTTGCTTCTACCATGCTT
AATTCTCCTTATTTCTAATGAATGTCATTAAATGCGTTGATGAGTTGTACGCCTTCGAAG
GTCAGGTCTGATTTCCATTCAAGGACAGAGTCGTCTGCTGAAATGTCAGCAATTGGAATG
TCGTCCAATGAAACATCAGTGAGCTGGACAGTCTGCTTACCAGTCCGTGAAGACTTGTCT
TCAATATCAACAGTGACGTTGAAGTACAATTCTGCACCGCCGTTGATGTAAGGCAGAGCG
TATTTCAACCACATTGAGCTGATCAAGTAGCCTTCAATAGAACCAGTGCCTTCGATGCTG
GTAACCTTATGGTGCTTCCAGTGAGTGCCAAGAGTATGGACATCTTCCTTGTTCTTTTCG
ATCTTGGCTTCGAATTTAGTACATTCGATCAAAGGAATGACACGGCCATTAATAGTAGCC
GTGACCATAGCGTCCTTGGAATTGATTACATCGCCTGTTTGTAATGCCATTTAGTGCCTC
CTACTTAACAGTAATCGTCATGTAGAGCTTTTCCATTGAGTCCATTGGAGTAATGGTCAA
GCTAACTACTACGCTGTCCTTGTCTGCGCCTTGTGCCACCGTGATATCGGTTGCTGGATC
AAAGGTGCCAATGGCGCCTTCTGACTCTTCATCCGCCAAGTAGCTGGCAATGTTAGCTTT
GAAAAGATCACGGCCCGCAGCATTGTTGGTCTGAGTGCCGATGAATGAGTCTTCGAAGGT
GTCTTCGCAGTACTGAGCAACAGTATCCATGACACGGACAACACGGTTCTTAGCCCAGGA
ATTAGGTTTCTTTGATGAGAAGCTGGTCAGTGAGTTGATGTCTTGCTCAACAACGACATT
GCCGCCACGACGGGTAGTGAAGACGATCTTACCAGCAACCAACGCCTTCTTGGTCGCTTC
GTAATCCAGCTTAGGTGATGCTGCAACAGCGTCATTGACGTTGGCGTAGGTCAAGCTGGT
TACTTCGTCAGCGTTGGCACTCATCCCAGCGAAACGGGCTGCGGCCAGAGTTGCGCTGAT
TACAGTACCGTCACCCAGGACATAGCCGTTAGCAACTTGTGAGATCCCTTCGTAGTTGGC
TGGTGAGTTGAATGGAACTACACCACGGACCTTCAGACCCTCGTTTTCACGGAGACGCTT
GATTCCTTGAACCAGCAAAGCGTGCGCATTAGATTCAGCGCTGATCCCGCCAGTAGTAGC
TACAGCGAATTCTTCGTTATTCAGCGCATCGGTCATAGTTGATGCCATGTCTGCCAAGGT
AGTCTTACCACCAGTCAGCTTCACGGAAGCAGTGGTGAAGTTTGATGCAGAACTGTCACT
CTTAGGTTTAACATCAACGTAGTCGTTGCCAGTGTAGTCAGCCAGGCCAGACCAGGTAAT
TGATTCTTCAGCTACTACTTCAGTACCCAAAATGGTCTTGACAGTAGCCCTGGTGTTGTC
GTTTGGATCAGCTTCAATGCTAAAAGTGATGTCGTTGCCACGAGCGCCTGGATACTTGGC
AGTAACTTCGAACGGATCAGCAGTGGCTTTCGCCTTGTCACCGCCGTTCAAGTTGACAAA
CTTAACAGTTTCCGCATCTTTCAGCGCTTCGTTAAGCGCAGCAAGTTTCGGATCAGTCAG
CCCAGTGCCCAGTAACTTCTTGAAGTTGCTTGATGCAGTCAAAGTGATCGCACCAGTAGC
ACCCCAGTCTAGCTGTTGGTCGCTGAAAAGCAATAGAGTGCCAGTATTAGACACTTCTGA
GACGACACCATCACCAATGACGTTGATGTAAGCGCCTGGTCTTACTTTATTTTGTGCTGT
AAAAGTACCCGCCATTACATTCCCTCCTTGAACTTCTTGATTTCTGCCTTAGCTTGGTCG
ACCGTGTAGGTCTTGCCATCTTCTAAGGCAATTTCTAAAATGTCACGCTCAGTGCGGTTA
AACAGGTCGGAGCTAGTCAGCCCGTGCTTTGCGTAGGTTGGCTCCTCGTCCGGAGTAAAG
GCCTCCACAGGAGCTGCTGCTGGCTCCACAGCATTATCTTCTGGTTTCATTAACAGTTAA
CCTCTTCATCTTCTCGCCATCATCAGTATTGTAGACACGACCTTTAAAATCAAACTGAAA
ATCAAGCGTCCGCTCAGTAGTGTTAGGCGTAAAGCTTCGATTGACAGCCAGACAATTACC
GACATAGTCGAAGCTGGCTACTAACTGCTCTTCTACGTCGATCATCTTCTGATTAGGATT
CTCATCCCCAGCAAAAAAGATGATCTGGTAGCTGTCAGTCTTAGCCTGGTAGCTAGCCAA
CTCATGAACAGTGCTGGTCAGCACTTTGTGGACGTAAAAAGACGGCTCTTTGAAGCCGTC
CGCTTGATTCTCTGCATAAATCACCGTGTCTTCGCCAAAGATTGAAGCGAGTTTATCTGC
AATTTCGTTGATCATTCGAACATTGACCGGAAAACATAGAGAGCTGGATCGATGAGCTGT
GGAAGCTGGCGCTTAATTGTCTCTGTGCTGCTCTTCATGAAAAATTGACCTGGAACCCAG
CCGCTACCGCCTTTGGTTCTGTGGCCGTTTTCCACGAAATAGGCGTACTCAACATTGTTG
GCAAGCTTTACCTGCCATCCACCTGCACCATAGCTGCTGCCTTCTGACACCCAGCCACGA
CGAAGATTGCCAGTGTCAACAGGAGTATTTGCCTTGAGCTGTCTCAGTGCCTGCTCACCG
ATATTTGCTAAGCTCTTCTCGATGACTGGTCTGACCTTGTCGGCAGTGGCCTCCCTTTTG
ACTCTGTCAGCCCATGACTGGAAGTCAGCATCATCGATCTTGAAACTTGCTCCCATTATG
CTTTCTCCTCTCTGATCATAGCTATCTCTTGGTGCGTCGCATAGCCGCTGTAACCTTTTG
ATGACCGCTTGTACATGGTTACTACACCATTTTGATCGGTCACAGTGATCACAGCGCCTG
CTGGAATGTCCAGTCCTGTTCTGATTAGCAGTTCAGCGTCATAGCTGTCAGTGCCGTAGA
AGCCTTCCTGGCTGGCCGATTGGCTCTTCAAGATCACCTTGGCTGGCTCATCTTTGACCA
GCGTCACAGGCTGACTGCTCGTGATGTGGCCAACTTTAACCGCCTGGGTGGCTGTGATGG
TCACCTTGTCAGTCCAAAGCAACTTCATCGCCCGGATAGCTTTCGTAAAGTCAGTCATAG
CTCAGCACCCGGTAGCTATTTAACAGGCTGATGTAGTTATCCGTGATCGGATTGCTCTCC
TGCAGTGCCTGGTAAAGCTCAGCTTGTGACTTGAATGACACGGATACATCGCCTTCTGTG
ATTGACTGGACGCCAGAATCAGCGCCATTTTCAGACCACAAGCAGGAGTCAATCTCCTGG
ATAGCCATGCCAATAATTCCGTTATCAAGCTCTGCAGGGATATCCGCAGCATCGATGTTA
CAGTAGGCGCTGACAGCGTCAGTCACCTTGTCCAGAGCAAAGCTAGCAAGCCCTTCCTGG
CCTTCCTTGAGCGGATAAAGAGCTTTGATCTTGGCTAACAGGTCTACTTTGCGAGGATGT
TCCATGATCAGGCCTCCGGTCTATTACTTACCAGTGCTAGTTGATGCTGCTGGTGCTGAG
GCAACATCTGAGACGTGGAAGTCGATACCTGCAGTCCGTGATTGAATCAGAAGAACATCG
TAGTAGGCATCTTCGTAGTACAAATAGTTACCAGCACTGGCTGCTGAAGGTTCGTCAAAA
CCAACAAAGCTGTATTTTTGCGGTGCGAGTTGTACGCCATTGTTGATCAGCATCATGTCA
ATCTGCTTGGCGCCAGACTTAACCTTAGAGCCATCTGTGAAGTCAAAGTCAGTCTGCATC
AAATCGGCAGGAACGACCTTGATAGTCACATCGTCAAGGCTGTAAACTGATCGATCCAAG
CTCTTTGAGTTGCTCAAGACAACAGTCCGGTTTACAGCGTCAGCACGCTTCAAGATTGAG
TTCATTTTTGGCGTTACGTAGAGGACACGGTTTTGCATGGCGACCCGCTTGTCGTCCATT
TGAGCCATCATGTCGTCAAACAGCTTCAAAGCGTTCTTTTCGTCGATTGCGTCAGAGTTA
GCCTTGTATGCTGAGTCAAGCTTTACCTTGTCCTTGTAGAGCTTGGAGAACATGTAGCGG
TCCATTTCTGGCATCTTTTGGTCCAGGTTGAACTGCTTGGTGATGTTGGCGATAGAAACA
ACGTAGTTGCTTTCATCGATATCCAATGGATCCACCAGCGTGTCCCAGTAGCGTTCTTGC
GTCAGCTCGTAACTAATCCAGTCGTTGGAGTAGTTAGCTTGTGGTGTGGTAATGGTGCGA
CGAGCACGGTCTCTCCGGCCGTGTTCAATGGTCAGCTTAGGTACTTTAATGTGCTTGGCA
CCGTCGAAAGTGTACAGGCCGTTGCTTGGGGAATTCCACAAGTCAGCACTGTACAGAGCA
GTAGGGTAGTACGCTTCTTCAATTGATTTCTGATAAGCGTCTGCGTAGTTAACAGTAGGC
ATTAATTGGTCACTCCTTTAAATACGTCAACCATGGCTTGCACTGGGTCTGCTTTAGCTG
GCTGGCCGTTTGCTGGATCATAATCAGCACGGTTGCCTTCATCAAACAGGTAGCCGTCAC
TTTCACGGATAGCAGTTAACTGGTCATCAAGGCCAGTCAGATTACCGTCCTTGTCAAAGC
CGACCTTGTCCATGTCCAGCAGTCCCTTAACCGCTTTTGCGTTACGAACATGAGCACTGG
CCAGAGCGTCCTTGACAGCAGAATTAAGCTTCAGCCCGTGCACAGTGGCCTCAAAATCGT
CTTTCTGTTTCTTGCTCTGGTTTTGCAGCTCTTCAATCTGGGCTGTCAGCTCTTCGTTGT
CCTTGGCAGACTTCTTGAAGCTCTTGAGTGATGCTTCATAGTCAGCAGTCTGTTTCTTTA
AAGCTTCGTTCTCAGCCTGCAAGGTTTCCAAGCTTCCCTTGGCCTTCTCAATGTCATGGC
CGTTCAGCTTCATGATCTGTTCGATCTGCTCATCGGTTAGTTGCAAGTCTTTTAGTTGAT
CTCTTTTCATTGTTACATTCTCCTAACGCTTCATATTACGAGGTGCGACCTCGACAGGAT
GATTACATAGCCTTTTTACGCCATGCTGAGGGCAAACAAAAAGCGTCAGCTTTCGCTAAT
CGCTTGTATCTTTATCTTTTTTAACGCCAGTTTTGCCTGCCCACTGATCGTAGGTCTGAT
AGTTGGCGATTCTGCCCTTGCCTGTCTTTGGATCACGCTCCCAACGTGTCTCCAGAGGCG
GCAGATCCGGTCTGTAAGGTATCGTAGTGCATCGACAGTACGGATGAATTAAAGGGTAGT
TGACGCCCGGTTTAGCTTCACTTACCTTGTAGCGTTTTCCGTCAAGGCTACGGCATATAT
CGCAAGTTCTGGTCTCCAGAGTAGCAAGATACTCGTAATCCTCCAGCCCTTCGTCTTTGT
AGAAGTCATAAGTCGCCTGCTCGGCAATGTGGCCCATCTCTGTGAACACCAGACGATGAA
CAGAACTCTTCTTAACCTCTGTCATCCGATCTTCCAGGCGCTTAGACACCTTAGCGTAAG
ACTCACCCAGCAGAATGCCACGCAGAACAGCGTCAGAGAGCTGGCTAGGCAGTTCTCTGT
GATACTCTCCCCAGACACGTTCAGAGAAGTCAGAGCCTTGCCAAGGCTTACCTGCAACAG
TTCTAAGTTGATCTTCATCGAAGTGGTTGAAGTCAACGCTGAGACCACCGTAAGCCTGCT
GATTTAGCCAGGTCTCATGGTAGTAGGTGTCAGCGTACTGGGATTCTAGAGCTCGTCTAA
GCTGGTCTGACTCAGTTCCAGCGAATTGACCGCCTAGATGCTCTAGCTGCTTCTTGATCT
GCTCAGCTCTGGCTACTCTGCTCTTGTAGTACTCGCTGTTCAGCAGCTTGTCATAGCCGC
CTTGCTTGGCCTTGCGCTCAAACTCTTCCAGGGTTAATTCGAAGTGCTTGGTATCAATGC
CATTTAAGATTCGCTCTGCTTCCTGCTGGCTGATCTCGTTATTGTCGGCGTACTTGCTCA
TCCAGTACTGGACTTCTTTATTGATCTCACGCTGGAGATCCTTCAGCCTGCTTTCAAGAG
CGTACTCGTAGTTGCTGGTATTCTTGATCTGCCTCTTCTTTAGCTGCAGCTCACGCTTAG
CCCAGTAACTAGCGGTATCCATCTACTACTCCTTGCCTTCTTTGTCTTCCTTGTCTTCTT
GTTCTTCCCGGTCTGCCTGGAATGGTTCATCATCCCCTCCAGCGAATGGATCAGCCTGCT
TCTCTTCTTCTTCGTCCTTGAGTTCCTGCTGCCAGTCCGTAACAATCGGGTTAGCCTTGG
CGATTGCCTTCTTAGATGTAAAGTTGGCCACGGTTGCCACGATTTGAGCACGACTCAGAT
CGTCTTCTACACGAGTTCTGGTCCAGGTCTGCGTGATCGGACGGCTATCAGCATCTGAGA
TCCCCAGGTAACGCATAATCGCTCTGGTTAAATCGTTGATTGAGTGTCTAAAGTTGGCTT
CCGTTATGCTTGCCTTAAGCTCAAGGTGAGAGTAGAGCATCTTGATGGCCACGCCAGAAG
CGTTGGAGTTTTCGAAGTTAGCTGGGTCGACGCCTTGGCCATACAGGAAAATGTTTGACT
TCGTAGTCTGCAGGGCCGTTGTCCGTGCTTCTGTCGGAATGTCAATTTGAAGCGTGTCAA
CGCCAGATTGGTCTCCTGCTCCAGCGGTGTTGAACTTAATGGCCTTGTGCTTCTTGAGAT
CATCCATGAAAGTGTCCAGCTTAGTGCCGCCAAAGTTTTTCAGCACCAGCACTACCTGCT
GAACGTCGTCCAGGTCGTTTAGGAAGCCGTTGTAGATGTCGTCATAAGCGTCGATCAGCC
CTTTGGTCTTGTGGAGCTCTGAAAGGCGCTGCCTGTTTTTAGGAAACTCGATGAATGGAA
CTCTGCCCATTCCGTGCTCGATTGTAGACGTTACACCAGTTTCAAAGCCGGCCGTTGCGT
CGTACAGTGCAACTCGCTCGTAAGGCTCCAGCGTGAGCGGATTACTTGAGAGCTGCTTGA
AGAATTGAGCTTCATTGTCGTTCCAGTACTCATGGACTACGTAGTACTTGCCCGTGTCTG
GATCAAGCTCCTTGTAGCTCCGCAGAACGCCCAGCAGTTTGTTATCTAAGTTAGTAGCAT
AGAACGGCGTGATCTGGTCTGCTGGAACAAGTGCATAACGGAAATTGCCGTCTCTGTCTA
CCCAGTAGTGCCACCAAGCACGACCTGCGTTAGATGACTCAACGACTGTGTTACTCAACG
CTAGGCCAAAGTCATCACCCAGGACCTGGCCAATCAGCTTGTTATCTCCGTCCTTGCCAA
CGTCAATAGTAGGAGCTGTAGTAGCTAGATAACCCGCTTCCTGGTCGACCATAAGCTGGT
AGAAATTGGAGCTGACACGGTTATCTGCCCGTCTGAGCGGATCTCCCTTGCCGTCTGGAT
TAAGCTGGCTCCGGCCGTTGTTCCGGTTTACGATGTCATTGCTAGCTGAGTAGTAGCGCA
GCGCTTCGTCGTAGTGATTCTGAAACTCTGCTCTGCTGGAAGCACTCTGCTTGACCAGGT
CCTGCATTGTTTTTAAGTCCATGGAATATATCCTCCCTTAGCGTGTCTCGTGTAGATTGC
GTAACGCATCATGTCCATTACGTCGTCATGTTCTTTGACAGGCTCTCCCGTCTTTTCATT
CCAGATATACTGGTAAATTTCGTCGAAGAAGTGATCTACTCCAGAGCCGTTGACGAAGAA
CTTGCCGCCGGCCATGTACTTGCTGACGCATTCAATCCCTGGCAGAACCTGTTTGTTTGC
GTTGACAGCGTTGATACCAGCACCCAAGAACTCGTTGATGTTGTCTGGCCGTGCTGAGTC
GCAAGCAAAGACAATGTCACCGTATCTGCTCTGGATATCCTTGGCCACATCTACCCAGTG
GCTGATATACTTCCCTTTGCCTGTGTGCTCTTCCAAGAAGTAGATGTTGCCATCTGTGTC
CTCCCCGAAAACGCCGATCGAGTTAAGGTGCTCAAAGCCCCAGTCGACACCTGCATAAAC
GGACAGATCGTCTGGAATCTGGTCCGAAGTGATGGTCATACGGTCCTTGTCAAAGTCCTT
GTAGACGATCCCGTCACCAGTAACCCATAGACCACGAATTGCTCTGTCATAGAACATCCC
TTTAGGCGTAGATGCCTTGAGAGCGGCCACGTACTGCGGGTCAAGGAAAGTGTTGTCGTC
AATCGTAAAGTTGAACGAGATAATACCTGCAGCTGGATCAGTGTTGTCGATAAACTCCCG
CTTGATCCAGTGCGTTGGAATATCCGGGTTAGTGTCGACAATGATGTGACTGCCTGGCAT
TGAGCAGCGGTTGCGGATTTCGTTAAAGACTTCCTCATTCGCCAACGTTGCCTCGTTGAC
GTAGGCTCCGTAGGCAGTGAAACCACGGGCACCAGCCAGCCCTGCAATTGACTTTGTGTA
AACGGGGACGATGTCGACGCCAAAAAGGTGGTAGTGATTGTGCTTGTCCGGCTTAAGATC
AATCCCAAACTGTCTGGACAGCTCGGCAACCACGTTGTTGTAGATAGACCCGGAGCTTGC
GCCAGCTAGGATGTAGATCGGGTGTCTGTCTCCGCCTTCCTTCGCCTGCTTGGCTACTCG
TTTCAACTCGTACAAGAAGATGAAGTTGTTAATCCGAGTCTTCCCTGCTCTGACTGCGCC
ATTGAGGATGATCATCGAGTGAGGCACGGTCAGGTAGGTATGAAGAACTTTACCCTGCTT
AGGCGTCAGTACATCATTCAGAGCCATTCTTCAGATCTTCCTTCGCCAGAGTGTCCAGCA
TCTTGTCCAGAAGCAGTTCAATGTCTTGGCCATTGTCTTCGAGCGACTTGGCCTTGGCTT
CTGAAATCCGTGCGTCTGCTGCCAGCTTCTTGAGCTTCTGCTTCTCTACTGGGTCATTTA
CTGGATATCTCTTGAGGATTTCCTTAGACACAGCGATCTTGTCCTTGATTGCTGGCTTCT
TGGTCACAGTAACTACTTCTTGCGCCGTAGCCATTGGAATCTCTTCTGTTTCTTCTCCTC
TGAGGACCCGTGAGTAAAACTCCATGACTTCCCTTGCTGATGCTATCTTTGAGGACGCAA
TCTCTGCGTTTCTTTTATCGATGTAAGCCTTAATGTTAGGTTTAGTTAAGTTCTCTTTGC
CGATAATCCTAGCCGTCTTTTTGGAGTATCCTGCCTTGATTGCGGACTGAGCCGCATTGC
CGGAGATCAAGTACTCATCAACAAATCTCTTCTGTTTCTGCGTTAGCTTGCCAGTAATGC
CACTCACTCCCTTCCAAGGCAAAAGAAAAGCCGACCTAGCTGGTCGGTATCTGCTGTTTA
ACTGTAAGGCTCTATAGCGGACTCGAACCGCTACTCTTGTGTCTCCATCGCTAGAGCCTG
CTTGCGGGCAGGAATTAATCGTCACATTTGCGTAAAATAAAAATATCAGCGGAGATTTAT
ACTGACTTTCCGTACTCTGCAAGCTATGGCCTAGGAGAGGAATCGAACCCGACCTAGGCT
GATGTCTACGGGCAAGCCAAGCTCTTACCTGCTTGCCCAGTGCCCTCGCTCGGCCAACCA
TGGTGTCATGGCGTAGGGCTTATGCCTGCTGCAGGAATCGAACCTACACCAGGCAGTGTT
AATTTTGAAAAACTTAATTTTTGGAATACTTTTGTAACAGCTTTCTACAACATAACGCCC
TGTTTTCCGCCAGGGCAATGCTGAGCGACGGAGTCGAACCGTCATAAGAGACCGACCTCA
GCTAATGGATCAGTAATGACCACGGTACTGTTGATTATTTCGAAAGGAGATTCTTCAATG
AGCCTGGCAATCAGCAAGCCAGGCAAGGCATGGCCGGAGTCTTGCGCTCCGTGTCGCTCT
ACATGCTGCCATGCTGCTATACATGCTGCCATGCTCTGGAAAGGTGTACGGAGGAATTAA
GAAAAAACAACATGAATCAAATTATGATAGTGTCGCAAGTCCGTCGTTCATCGTTCTTGC
GACACTATCATAATATAACGGCCAGAGGGCCTTGTAGATACTTACATTCCGCCAAATTCA
GACCGATTCAGACGACTTATAGACAACCATCGAAGGCAGGAGCTTGTCATCTATCCCTCT
CTTATGCTTCACGCTGTCAAAAAGCTCTGCAAACTCCATGCAAGCTGCTCTCTTGTGCAG
TCTGATCGGAGTCTCTGTCATCCCCAGCTTGATCATCTCTACCTTCTCACGCACTCTCTT
GATGTAACAATCAACCAAAAGAGTTCTGTGATAGTAGTATGCCTCGTCATCTCTCATCAA
ACTAACCGTCTCAATCACTGCATCAACTACAGCATTGTAGACTTCTACCGCGTCTAAATG
GTCGATCAGTTTCCGCTCCTGTCCGTTGCCGTATCCGCTTCTTCCGCCCCCGGTAGCATC
CAGTTTAGGGCTAGTAAGATCACTGATCGGTCTCCCTGCTCGGTTGAGCAGTCTTGGTAT
GTCACGATCAAAAAAAGCTCTGACTCTTGCGGCTGTCTCTTGATCATCTATTTCCGGCAA
CAGCAGTGTCTGCTGACTCATAGTCACCATTGGACTCCCCTTTCTTAAAAATTCCCTTGC
TAGTGATATAAACCGCTCCTTCTGGCAGATCTCCGAAGTGGATCTGATGTAGCCCTTCCA
GCACGTAGCCCTTCTTTTGCAGTGTGACATATACGCTCTCAGCGCCATGAGCGACACCTA
GTTGCTCTCCGGCCGCTGTAGGTGATGTAACGTAGTACTCTCTCTTGCCCTTCTTGATCA
AGTAGGTAAACTCTTTCCTTGTTTTAGCCATCAAATTGCGTCTGCGATACGACAGCACAG
CTTGACTGATCCCTGTCCAGCGACTAAGCTCCGCATTGCTATAGCCATACTCGAACAACC
ACTTCAGCGTCGTCAAATCGTTGATAGTGTCCAACTTCATGCTGAGGCCTTCCGCTTTCT
TCTTGGCCAGGCGCACTGCTGGCGTGTCTGTCTCCTCTACTTCGATATCGCCCACCAAGC
CAACTCCCAGCCAGTCGTGCAGAACCTTGAAGGCTTCGTCTGGTGCTGCGGTCAAGCTTC
CATAGTCAGCTATGATCTGATCAATGATCTGGTAACCTACGCACCCTTTAGTCAGTCTTC
TCATCGATAACCTCCTAGTACTGATTGACGATCAGCACTGACCAAAAAGCGCAGGCCATA
AAGGCCAGGAAGACGGAGAACGTCATCCATGTCGGCTTGATCATCAGCCCTCCGATGGAG
AGGATCAGCATCCCCCAGCTAAGATAAATCGCTATCGCTTCTAACAACATCTCTTACCTC
CAATTCGAACCTATATCGATCGCTTCCGCTCTTTTCTCCTGCAATAAAGGTCATCGCCTT
AATCACTGAATTATTGTCATCAGTCCATACTCCTGCATCCGTCATGCCGTCAATCAGCGC
CTTGACAGTCGGATACCAATTTGGCGCATCGTTTCTCCTGGCCGTTGGTGGCCTGACCGT
AACGGCCACTGTACACGGCCTAGACGGGCTGTATGGCATCTTTGGGACTAGTCCAGTACG
TTTACACTCATAGCATGCTAACTCCCTCAGAAACTGTGTAATCTTACCTTTTACCTGGTA
GTGCATTCTGTCGTTGGCAGAGATCATCATGTTTCCTCTTCTGAGCGTGACGTTCTTGCC
TGTCTTCCTAGCCAGATCGAAGCTGATCTTCATAAATGCCCCCTTCTCAGCCTTCTGCCC
ATTTGAATATCTGATTCTCTCATGATCAGAATTTCGTAAAGTAAACGATGTTGCTGGTCA
TAAACGTAGCCTTCTCACCGTTTTCAAGGGTAAAAATAGCCATATTTGCGCCAGTGTTGA
GAGCGTGCATAATCGTAAATTCGACTTCTTGATACGATTCCTGAACATCAACGTGAAACC
CAGTCACTGGGTAGATTCTCGTTCTTAACATCTTCTTTTTTAGCCTCCGTTTACCAAATC
GCGAACCACTCTGAAAAGTAGCAAATGTGATCCGAAACAACATAAAGGGGATCTCCATCA
GCGTCTGAAAAGCGCAGAACCTTTTTAGGCCCGGCCTTCTCAATCATTTCTGCAACTTCG
TCCACCGATTCCTGGACGTCAAGGTCACCACCATTATCAATGCGTATCCTAGTTTTCAGC
ATCGTCTTCCTCGCTTTTCTCCTTCGCAATTTCTTCAGCAACGTCAGCAAGGATTTTAGC
CGTTTCATTAGACCCATGATGGCCGCAAGCAACGTCCTTGACAAAGGCGGGGCTGTAATG
CGCACGCTGGCTAAGCTCCAAGTATGTAAAGTCTGATTCTTGGTGGAGTTTCCGAATCTT
CAGTATGCTTGGCGAATAGTCTTTCCCCCCGCAAACACGGCATCTAGCGTTGCGCTTGAT
CCATGACAGCAAATTAGAGCTCCCTTTTTCGAAAGCGCTGCCACATTTCCGACACTTAAT
ATTGTAAATTCTGAATCCGTTTTTTGTTGCTGACGCATCAACATCAAAGCCTTTGCCGTC
AAGCAACTTAATGTATCCGTTAGCCGCTTTTGTTTTGGCGCAATTACTGCACCCATGCTT
ATTACCTTTAACAAGCCACGTGCCAGCCTGTCGCATATACTCACGCCCACAGTCAAGGCA
TCTTACAGTTAGCCAGCATTGCCAGCCATCAATATCGCTGGCATCGGGATAAATCAGCTC
CCAATGTCCTTTTTTGGTTTCCCAGTATTTCTTGAAAGGTTCCAGTCCTCTTTCGTGTTT
TTTCCTTTTTTTCTCTATCATGGTTGATTCCTCTTTTTGTCAATTAGAACGGCAGGTCGT
CACTAGACAAATCGATCGTGCCTGCTTGCCCTGGCTGGCCCTGTGGCGCTTGCGTCGTTC
CCTGCGGATGATTACCTTGGCCGTATCCGTAACCGCCTTGTGCGCCTTCCTGTGTTTGCT
GAGCGTTGTTTCTCTGCCCGCTTGGCAGGAAGTTGAACCGGTCGACATGTACCTCAGTCA
CGCGCACCTTCTGGCCCTCACGATTGGTGTACTCGCGCTTGTGCAGTGAACCCAGCGTGC
TGATCGTGTCACCCTTGTGTGCATACTGTGACAGCGTCTCTGCCTGCTTGCCCCAGATCA
CGCAGTCGATGAAGTCAACGCCTCGCTGGCCGTCCTTGCCTCTAAAGGTTTGGTCTACTG
CCAGGCCGAAAGACACGACCGACGTGCTACTCTGTGAGCTTCTCAGCTCTGGATCTCTTG
TCAGTCTTCCGATTAAAGTCACACAGTTATTTGCTTCTGCCATTTTCGTTACCTCCTGCT
ATCTTGATAGCCTTCTTTATTCTTCTAAACTCTTCTGTGCTAAAACCTTCCGGATCCATG
AGCAGGACGCTGATCATGCTCAGGACTGATGCCGTGTCTTGCCTGTAGACATGGGCAAAG
TTGCTGACGATGTTTCTACATTGCTCGTAGTACCCATCAGCCGCTGCCCGTTGGAAGGCG
TTGGCTATTCTGATTGTATCCATGTGCTTAGTCATCCCTATATTTATCCTCATGCTTAAG
CATCTCTGCTTCTGAGTTAAAGCCAAGTCTCTGCCAGAGAGGCTTAACTTTCATTAACGT
CACCGGTGCTTCTGCTAGACGCATAGTCAGCCACCTCCTGTCTTCTAAAATGCAGTTCGT
TCTCCAGCTCTACGTAAAGCCAGAAACTGCCATAGCCTACTGTTGCCTGGTCAGCGTAGG
GAGTGCCAGCTACAACGAAGCTTTTTCTCTTGAGCTGGATAACTCTTACGTAAAGCTCTG
GATGCTTCTGGAAACGCGCTCTGTAAACTTTCCGACTCACTGGACTACCTCCTTGTGCTT
GACAGCTACCAGGTAGTGGCCACCGAAGCAGTCATAGGCAATACAGCCGATCTTCTGCAA
GTAGATTAGATATGCTTCGGCGAGGCACCTGTGATTCTGGTTGATCTTGTCAATCTTGCC
GATATCAATGTCCACTACTTCTTTTCCCTTGTCTGACTGCTTCCACAGCTCGTCCAGGAA
AAGCTGTGTGTTGGTCTTAATCTGATCTGTTGTAATCATCCTTCTACCCTCTTGTCTGCG
ATCTCGTCAAAATTAAATCTTGTGCTGACGCTGTTGCGGAAGATCCGGCTGAACAGCTTG
GCGTCGTAAGTGCGACGTAACTGCTGCTCATTGAGATTAGTCGTGATCACGATCCGCTTC
TGGTTTTCCAGTGCATCGTACAAGACGTTCTGCACCCAGCGACTGGCTTCCTGTCCTTGG
CGCCCCATGCTGGACTCAGTTCCCAGGTCGTCGATGCAGAGCAGGTCGCATCCCGTCATG
ATGTCTTCTGCTTTGCTCTCCGTCCAGTACTCATAGTCGCTGTTCATGCTGTTCTTGATC
TTTCGAAACAGCTTGGTCACGTTGACATAGACACATTTCTGGTCGCTGTGATCCGCTACA
TACGTCATGAGCGACATGGCAAGGTGACTCTTGCCAGTGCCAGACTTTCCGTACAAGATC
GTGTTTCTCTGCGCTTCTGGCTTGGCCGCATAAGCCTTGGCCGTAGAAATCAGATTGTGC
TTGATCACATCTTCGTATTTCGTGTTGGCGATGAAGTTATCAAAGCTGCACTTAAAGACA
TCAGCACTGGCCAGGGAGTGCTGCATAAAGTAGCTCTGCTTGATCTCTTCTGCCGCCTTC
TTGTCAAAAGCTGCAGCTATGCTGGCGAGAGCTTCTTTGTCACACTCAGAGCAAGCCAGG
CGGCCTGTAGATTGATCTTTAGTGCTCTTGATATAAATTAGTTCAACTCCATGCTTTGGG
CATTTCTGCCCTGTTTTTTGGCCGTTCACAGCGTTCTGGTAGGCCTGTAATGCTAAGTCA
GTCATGTTTACCTCCTAAAAAGGCATCGTGTAGTCAATAATTCCCTGCTGCAGGACTTTT
ACATACTCTTCCTGGATCTTCTCCTGGTCCAGGTAACCGTCTTCGCAGAAGTGACGAAGA
GCAGCCATAAATGCCGCATTCATCGAGTCTGACGTGTCCATGTAGTCGTGATAGTTCTGC
AGTGTTCCTTCAACCAGGTATTCTGAGTAGTTGTACAGAGTAGCTGTCAGCTTATCAGTG
CCTACTTTGGAACACACCTCTACGATGTCCTTAATTGCTTTGTCTTCTGCTTCTTCTCTG
CTCATTTCCTTATCCATGCTGTCCTCCTAAAAAGGAAATTCTCCTGTCTCTGCGCTGTAC
TCTGGCTGCTGGTCGAACAGGCCTTGGTATTCATCTGGTATGTTGTTGGCAGTACTGTTG
ACAGTCTCGTTAAGATACTCGTCAAACTTCTTCTTTCTGAAAAGTGTTGACGGCCGAAGA
TATTTCTCTGCCAGTGTTCCATCAGAGAAAGTAACTCCCGTTCCTTTCCAGTCGGCTACT
TTGTTGTCGATCACTTTCTTGAAGTCATCAAAGCGATAGCCGTCAGTCCAGCGTGCTCTG
ATAAAGTCCTGGTTACCAGGAACGTTGCGATAGTCCTTACCTGTCTTTTTGTTAAGGTAG
TCAAGGATCTTTTTGTAAGGTATCTTATCCTCTGGCAGGCTTCCTGCCTGCCCAGTATCT
TTATTTCTTTCTGTTGTTACTTCTTTCTTTTGATAGTTCTTACTATTGTTATTTCTTAGT
GTGTGGTCTTCCGTTGGACGCTTATCCCGTCGGACGGCTTTTCCATCCAACGCATTTTCC
GCACTTTTTGGCGCTTTTTGTCGGGTTTCCCCGTTGACGGTGTTTTCCACACTTTCTGCC
GGCTTATCTGTTAACACCCAGTCCATGCCGTCAAACTTGCCGTTGGCGTTTGAACTTGGC
TTTCTCGTAAGATAACCGTACTTTTCAAGTTCCTTAAGGCCTGATCTTAAAGCATCTCTG
CCGTCGGTGGCGTGCTTGGCTACCTCTGAAACATAGAAGTCCCACTCATCTGCTTGAGAC
CATAGATAGGCAAAGATACCCCGGGCCTTCCAGCTCAATCTGCTGTCCCTAATTAACTGG
TTGCTGATGTTGGTGTAATTGCCTCTGTCTTGCTTAATCAATCGTGCCAACGTACTCACC
CCTTGCATAAATTGGCCTTACTGTTTGAGTGTGCTTAGACAAATTGCATTCACGGCAACT
AACAGTTAGATTGCTGTCTTCATTGTTGCCACCTTTAGCCAATGGCTTGATATGGTCAAT
GTGAAAGCCGTTAGGTTTGAAGTCAAGGTGCTTTCCGCAATAGGCACAAATCCCCTTGTC
TCTCACATAGATTCTCTTACGCTTGGCTTTGGAAATCTTTGGACGTTGCCCTTTAGGATA
ACCATGCAATATGTGCTGTCTATGTAAAAGGACGGTTTGCTTTATAAGCTCTTCCCTGCT
TAGCAGCGTCATTTCCATGCCCCAGTTGCGGCGATCCGCTGAACAAGCGCCATGTTTTCT
GGGGATTGGTGTGCCCAAGCGTCCAGCTCTTGGCTCTTTGGGCTGCCCTTGCCCGCCTGC
ATGGCATCGGCAAAGAGCTGCAAGAGGGTAGTTCCGTTGGCGTCGTCCACAATCTTGTCA
GTGGCTTCCTGCTTGGCTGCTTGCATGGCCTCCATCTTGGCAGTGGCTTGGTCGTGTAAT
GCCTTTTGCTGTGGCGTTTGGCGGGGCTGTGGTTGCCGGCGTGAAAGCGCCTGGCTGTTC
CTGTTGCCGTTGTCCATGCTGTCAACGTCCCGACTGTCGTCAAGCTGGAACAGCTGGTTC
AGCGCGTATTTTGTCGCGTAGGACAGTGCAGTTCCTAAGCACTGTTCTCTGCTCATGCCT
TTATGCTGCGAGGTTTCAGCAAACCCAACGCCCTCACTTGGCTCCTCGCCGTCTTTTGTA
AAGATTGCTGTGACAGTAATCAGGCGTGATCCGTCTGGTTGCGGATCGCTCACCTTAATG
TCAGTGTCAAACTTTGCGCAGTACTTGACCATCAAAGGCTTCACGCCCTCGTAGATGTCT
TCAACGTTTCGGTACTTGTACTTACCGAACGAATTGAATTGGCTCTTAGGTGCCTTCAGC
TCAGCCCGAATCAAGCTAATTGTTGGAACTTTCTTTTCTGTCATAGCTATTACTCCCAGC
CCTTCTTTAGGGCTTCTTCTCTGATCTTCTTGATTACGTTGTCAATCTCTTTTGCGACCA
CGTTGTAGGTGATCGCATCTTCCTTGCTTCCGGAGTAGCTGTCCGGCAGATCTCCCTTGG
CCTTTTTGAGCGTCATAATCGCTCCGTATGGCGTCTTAGAGCTTGCCTTGGCTTCTGCAT
AGAGGACGCCTTCAAACGTGTCTGATGCTTCCAGGAGATCCGCTCTATGCTTCCGAACCA
TCTCACCAAGAGTCATTAGTTGGTCGCCTCCTCCAGGTCGTCAAGCAGGTCATGTAGGCT
GTCTACGTCAGAGTAGTGCTGGAACCAGTTAGCCATGTCTTCAACGGAATCAAATCCGCA
GGCGTCCAGGCAATTACGTACTGGCTCAATAGCGTCGATCTGGTCAATCAAGTACTGGCG
GTATGCCTCCTCTGACTCGTCTTCTGGTTCCACTTCGTAAGCTTGCTTGTACATCTCGAT
GTAAGCTTGTTTCGTCATTTCGTAGTTGCCTTCTGCAACCATTTTGTTTTCAACTTCGTA
CATGGTATAATCTCCTTAGTTAGTTATGATTGAGTCGCTGAATTTCAGCGGCTCTTTTTT
ATTTCTAGTCGAAGAACTTTCTCTTGTCCGGATCGCCTACGACGTAGCCGACCAGGAAGC
CAACGATAATCCAGCAAATAGTCTCCCAAATTGACACCATTGTTATTCCTCCTCAATGTG
GTTCTCTTCATAGTCTTTGATTTCCAATGCATTGGCTTCCAACAGCTTCACAGCGCTGGT
GTAGTAGTGCCAATGGCCAGCTTTGTCACGGTAGCTCATGTTACGGTTATGCTTGACGCC
AAGCTTGTTCGCCCAGGTACCAATAGTTACCGGACTTACGCCCAGCATCCCTGCAATTTC
AGTGGCTGAGTACTCCCTGGTGCCGCCTACTGGCAGTGCCTGCATCCGGTTGATTGCCTC
GTTTCGGAATTCGGTAGCCAGGCGAAGATTGTCGTATCCGTCAGCCACCTTGGCAAGTTG
CAGGAAGATCTTGGCATCGTCGTTACGGAGCTGGTGGGCTTTGTTGTCGTTCTGCTTTCG
CATTTCTTCGATATAAGCTTTTTTGAGCTGGATCTCTTCTGGGCTGAGATGACTAGCGAG
CAAACCACCTTCTTTGATGGTCTGCTCCATCTTGTTGAAGGCGTCGATATACTTCAGCTT
GAAGTCGAGTGCCTTCTTGCCAGTGAATCCCATGACCAGGAGGCTGAAACCGTCTCTGCT
CATGTAATATATCGGCTGCTCATGGTTCTGCTTGTTCAAGTAGGTAGACTTAGCAAACAT
TTTGCCGACTGCGCAATTTTGCGCAGTCAAATTGCTGATGTTACGCATGACATCTCTGTG
CCGCTTTCCGAAACTTTCTGCTACCTTCAAGCTGGTAGTAACTGCTTTGTTTTCCTTTAA
AATCACTAATTCTTTCATTTTTAGATCTCCTTTCCGTAGAGAATCGCTGAAAGTTCATTT
CCAAGCTCCTGGAACTGTTCAAGCATTCTCTTGTAGTCCTTCATGTTTTCTGGGCTGGTC
TTCTCATCTTGGTCTTTCTGCCGTCTGTTGAAATCCCTCGTTCGGTTTAAACGGTAAGTG
TAGTTTTCCAGCTTCTCTTCACTTACCTTGTCTGGTGAGATCAGCAAGACATCGAGTCTG
CATCCCAGCACATCGGCCATCTTTTTCGCCTTCGTGATAGACGGCTTCGTCCGGCCTTTC
AGCATGGCTGAGATTGATGATGATGAACTGTATCCAGATTCCTTGGCAAACTGCTCCATC
GTCATACCGCTTTTCCGGAGCAGGATGTTGAATACGTCCTCATCAAGGAATTGTTGTTCT
TCGCCGTACCCCTTACTCTTAGCCATCTCATTCCGCCTCCATTTCGTAGTCTTCGATGTA
GCCCTTGCTCTTGGACCACGCCAGCAGAGCTTTGATGCTGCTATCTGGTGCGTATCCCCA
TTCGGTTACGTCATCGTCAGTCGGCAGGTTCAGCTCGAAGTTGATGCCTTCGGCAGCGTT
GTATTCGCTCAGTGCTTGCCAGAGAAGCTCTGCTGACTCAAACTCCCCGATTTCCATATT
GTTGACAGTTACCTTGTACATGATTTTTCTCTCTTTCTAGCTCTCTATCAAAGTCTTGCT
TGTCCCAGCGGACTGCTCCACCGATCACTACAGGACTGATTCCTTTCTCAGCCACCCACT
TCTTGAATGTGGGAAAGCTGACTCCTAGGTACTTGGCTGCGTCCTTGGTATTGACGTAGC
GCTGTACCACTATGCTTGGCGCCTTGTCTCTTGCGATCTGCTCTACAAGCGGCTCTACTA
GAGATCTCAGCGCCTCTTTGTTGATCTCTAAGACGTTCATGCTGGCCTCCATTCAGCTAA
ACATATTGTCTAACTTTAGTTCAAAAAAATTCGGTAGTCGATCCCCAAAGCTTTGGAGAT
AGCTATCACTTTGTCAGCAGTTAGCTTCCGCTTGCCTAACAAAATTAAGCTTACATATTG
CTCGGAAATGCCGAGCTTGTTAGCAATAAATTTGTTCTTCACGCCAGATTCATCAATCTC
CTTGTTGAGAAGTTCGAGTGCATTCGGCTTAAGTACTGAACTCAATTAGTTCCCCTCCCC
TCTTTCAGCTAAACGTTTTGTTTAACTCCTTGATGATTATATATTACTACACGGTTTGTT
TAGCGTCAACCCTTTTACTAAACTTTTTGTTGTTTTTTCTTTTCAATATGTTTAACAGGT
GTAAAATGTAATTAGCATATTGAGAGGAGAAAATAACATGTCAGATATCAGCAACAGATT
GACGTACCTAAGAGAACGCCAAGGATGGACTAAGACGAGAGTCGCCCAATCGCTTGGTAT
GAGTCTGCAGAAGTATGCAAACTACGAATACGGAAGACGTGAGCCAGACCTCGAGACCAT
TGCTAGAATAGCTGCGCTTTACGATGTATCGACCGACTACTTGCTGGGAAGAGACTCGCC
ACAGAAGCAGACCGTCGACCTGGCAAAAGATCCAGAAGTCCTCCTATATAATGGCCACAA
AGTTTCTGCCGAGGACATGGAAGTTATTAAGGCGATACTGGAAAGACACGAAGATTAGAG
CTGATAAGTATGAACAACGCAATCGATTTTGCGCTCAACACCGTGCTGGATCATGGAGTT
GGCATCGAGATCACATACCAACGCCCCAGTTTCCAGTCCTGTGCTGTCGTGCAGCATAAC
CTGGTAATCATCAATCCTAACGCCAATGACAAGGCCAACCTGCCTTTTGTCATCCTGCAT
GAGCTGGGACACATAGTGCTGACTCATCAAGACCTGGGCTGTGTCTCCCCTGCTGCCAGG
ATCAAGCAGGAACACGAAGCTGACCGCTTTGCTGCTGAACTAATCTGGAACTACTCCCAG
CAGCTAGGTGTCGATTACGACAATGCCTACAACTTCATGGCAGCTTTCGGCATCCCTTCC
CGGATGTTTGGCGTAGTGATCAATCTAATGAAAGGAATAGCATAAT
>4_prophage_2 (Myoviridae)
TGGCGAAAATTCATGAACTTTCAGAAAATCTGACCAACCAGATCGCGGCCGGGGAAGTTA
TCGAGCGGCCGGCCAGCGTGGTCAAGGAACTGGTCGAAAACGCGATCGATGCCCAGGCCA
GCCGGATCAGGGTTGAAGTCCAGCATTCGGGCTTAAAGCAGATTTCTGTCCAAGACAACG
GCAGCGGGATTGCCCCGGACCAGATTGATCTGGCTTTTATGCGGCACGCGACCAGCAAGA
TTCAAGATGAGCATGACTTGTTCAATATCGCGACCTTGGGCTTTAGAGGGGAAGCTCTAG
CTTCCATCGCAGCCGTAGCCCATGTGGAAATTTTGACTTCAACTGACGGGCAGACGGCCA
CCCGGGCAGCTTTTGCCGGCGGGGTGAAAAAGTTCCAGGAAGATGCCGGTAGCGCTAAGG
GAACCAAGATCACGGTCGGGGATATTTTTTACAATACTCCGGCCCGGCTGAAGTATCTGA
AGAGCCCGAAGACTGAACTCTTGAAGATTGTGGATATTGTCAACTGGATTGCCCTGGGGC
ACCCGGAAATCAGCCTGACTTTGGCCAGCGACGGGAAAGTCTTGCTCAGAACGCCCGGTA
ACGGCAATTTAAAGCAGGACGTGGCCAATATTTATGGCCGCAAAGTCGCCGAAAAAATGC
TGACAGTGGAAAATGAGGACCCGGACTTTACCCTCTATGGCCTGGTGTCAGAAGCAAACT
TGACCCGGTCATCCCGCAACTTTATCTCGATTTTGCTCAATGGCCGCTACATCAAGAACT
ACCAGCTCTCCAGTGCCCTTTTGGACGGCTACGGTAACAAATTGGGGGGCAAGTACCCGA
TCGCGGTCTTGGCGATTGAGGCTGATCCCCTCTTAGTCGACGTCAACGTCCACCCGACTA
AGGAAGAAGTCCGCCTGTCCAAGGAAAAAGAGCTAAGCCGCTTGATCACCAGTGCCGTGA
CTGAGGCTTTAATGGATGAGGACGAGGCCAGCCCGCTTTTTCAGCTGACTCCTTTTAAAG
ACAAGACCCAGTTGGACCAATTGGAATTCAACTTAAAACCAAACGTGGTCGACACCCGCC
GGCCAGATGACTTCCAGCTGGAAGTCTCCCAGGTGGCTGAGCCAGAAGGCAAAACAGATA
TAACTAATAAAAAAGAAACAGAGACAAAAGAAACAGCAGAGAAGAAAGAAAATAAACAAG
AAGAGAAAACTTTTGCTCCGGAATACGTGGACTTAAACCAGGTCAGAGAAGATGACCAAT
ATGTCTTAACCAAGAGCTGGGACCGGCATGTCAAGGAACAGACGGCCCTGCCGCCTTTTG
CGGGCGGAGAGGAAGCCGCCAGCCCGGTCACGTCAAAGGCTGACCAGCTGCTAAGTCAAC
ACCTGCCGGCCCTGCGCCTTTTGGGCCAGATGGGGGGATATCTCCTGGCTGAACACGGGG
GCGACCTTTACCTGCTTGACCAGGTGGCGGCCAGAAGACGGCTGGAGTACGACCAGATTT
TAGCCAGCCTGGAAAAAGACGAGAACTACCAGCAAGGCTTGCTTGAGCCTTTGGTCTTTG
ACTTCAGCGTCTATGACTACCAGAAATTAAAAGACCAGCTGCCCCTTTTGCGCCAGCTGG
GCCTGGAGATGGAAGACTTTGGCCAGAACACCCTCTTGATGCACTCTTACCCAACCTGGC
TGAAAGGGGAAGTCACCGTGCAGGTCAGGGAGCTCTTGGACCAGCTCTTGTCCAGCCGGG
AAAACGATGGAAAAAGTCTCTTGAAGCTGGTGGCGGCTAAGGCGGCGGAAAGCAATGTTT
CCCGCCGGGTCAATTTAACCGACGCTGAAGCCGCCGATCTGCTGCTCCGTTTGCAGACGG
CCAGCGACCCTTACCGGGATGCCAGCGGCCAGGTCGCCGTCGTCCGCTTGAGCCAGAATG
ATTTAAGCAAGCTTTTTAAGAAAGGGAAGTGACAAAACTAGATGTACGAGTATTTTGAGG
GCACCATTACCGTGGTTAATCCGGCCTATGTCGTGATTGAAGTGGCCGGGATCGGCTACC
GGATCCTGACCCCGACCCCTTATGCCTATAAAGATGGGGACAAGGCCCGGATCTACGTCG
AACAGGTCGTCCGGGAAAACGGGATGACCCTCTACGGCTTCAAGAGCCAGCAAGACAAGG
TCCTCTTCAACAAGCTTAATGAAGTTTCCGGGATCGGTCCTAAGTCTGCCCTGGCCATCA
TGGCCGCTGAAGACAACGGAGCCCTGGCTTCCGCCATTGAGAGCGGCGAAGTTTCCTACT
TGACCCGTTTCCCGGGGATCGGCAAGAAGACGGCATCCCAGATCGTCCTGGACTTGCGGG
GGAAGATGGGCGACTATGTGGCGGAAAACCTCTTTACCGAAGATGAACCGGTTAAGTCTG
TTTTCCCAGCCCTGGAAGACGCCTTCCTGGCCCTTGGGGCTTTGGGCTACAGTCAAAAGG
AAGTTGACCGGATCAAGCCGAAACTGAAGAAACTGCCGGAAATGTCTGCTGACGAATACA
TCAAGCAGGGGCTGGGCTTTTTGCTGAAGAAATAAGGGGGTAAAGGGAAATGACGGAAGA
ACATTTGACCAGCCAGGAAGCCGCCGAAGGCGAGGAAGCGGTGGAACTGTCCTTACGGCC
CCAGCTGCTCAGCCAGTATATCGGGCAAGGGCATGTCAAAAAGGACATGGAAGTCTACAT
CCAGGCCGCCCGCCAGCGTGACGAGGCCCTGGACCATGTCCTTCTTTATGGCCCGCCAGG
TTTAGGTAAAACCACCCTGGCCTTTGTTATTGCCAATGAATTGGGGGTCAACTTAAAAAG
CACCAGCGGTCCGGCCATCGAGCGGGCCGGGGACCTGGTGGCCCTCTTAACTGACCTTGA
GCCGGGGAATGTCTTGTTTATCGACGAAATCCACCGCCTGGCTAAGCCGGTTGAAGAAGT
CCTCTATTCAGCCATGGAAGACTTTTACATCGATATTGTGGTTGGGGAAGGGCAGACGAC
TCATGCCATCCACTTGCCTCTGCCGCCTTTTACCTTGATCGGGGCAACCACCCTGGCCGG
GCAGTTGTCGGCGCCTCTGCGCGACCGCTTCGGGATCGTTGAGCACATGCAGTACTACCA
GGTCGAAGACTTGGAAAAAATCATCCTCCGCTCAAGCGAGGTCTTCCACACCAAGATTTC
CCCGCAGGCTGCCCATGAACTGGCCCGCCGGTCCCGGGGAACGCCCCGGGTGGCCAACCG
CCTTTTAAAGCGGGTGCGGGACTTTGCGGAAGTCAAGGGAGAAAAAGAAATCTCCCTGGA
AACCACGGCCATGGCCTTAAAGCAGCTGCAAGTCGACAGTGCCGGCTTGGACCAGACTGA
CCGCAAGCTGCTGAGAACCATGATCTTAAGCTATGGGGGCGGCCCGGTCGGGATCCGGAC
CCTGGCTTCCAATATCGGGGAAGACCGGGAGACGATCGAGTCCCTGTATGAGCCATATCT
TTTGCAAAACGGCTTTATCGTCATGACCCCAAGGGGGCGGGTAGTGACCCAGAAGGCCTA
CCATCAGCTGAATTTGCCCCTGCCGGGTGAGGAAGAATAGCAAAAAAATCTGGTTTACAG
TATAATGTTCGTTAAAGCCTTTTGGCATCTGCCAAAAAGCGGCAAATAAATTTTATGAGG
TGGATAATTTGAATACTTTTGCATTAGCTGCAGCTAACAGCGGTGCTGGCAACCGCATCT
TCATGCTGGTTATGCTGGCCGTTTTGTTTGGTTTTACTTACTTTACGGTGATCAAGCCGC
AAAAGAAGCAGCAACAGCAGCGCCAGGAAATGATGAATCAGCTCAAGAAGGGCGACAGCG
TGGAAATGGTCGACGGCCTGCGCGGCAAGATCGACTCAATCAACGATGCTGACAAGACTA
TCGTCTTGGACGCTGACGGCATTTACTTAACCTTCTCCAGACTGGCAGTCAGAACTGTTT
TGAAGCAAGCTGACGCAAGTGAAGCTGAAGCAGCCAAGCCAGCAGAAGAAAAGGCTGAAG
CAGCCAAGACTGAAGAAGCAGAAGACAAGGCAGAAGACAAAGACAGTCAAGAATAAACGA
ACAAAACGTTCCTTTGGGGACGTTTTTGCTTTGCCTGCACCGATAAATTGCTAAAATATT
TAGTAGTTGATTTTTTTGAGGTACTATAATGAACAATATTCCAACAGTAATGATCCTTTT
CGGCGGCAGCGGTGACCTGGCCCACCGCAAGATCTATCCGGCCCTCTTCAATCTCTACCG
CCGGAATGTCATTCACAACAATTTTGCCGTTATTGGCACTGCCCGGCGGCCATGGTCGCA
TGAATACCTGCGCGAGCAGGTGGCCCAAGCTGTTCATGAAAGCTGGGAAGAGGTCGACGA
AGCGCAGCTGACGGAATTTGCCAGCCACTTTTACTATCAGTCCCACGACGTAACCAACGT
TGAACACTACGTAACTTTGAAGCAATTGGCCCAGGAACTGGATGAGCGCTATGAATGCGG
CGGCAACCGCATCTTCTACATGGCCATGGCCCCAAGCTTCTTTGGGACGATTGCCGAACA
CATTGCCGACCAGCATTTGACCGGGACCGGCTTCAACCGCCTGGTGGTTGAGAAGCCATT
CGGGACTGACCTGGCCAGTGCGGAAGTCTTGAACCAGCAGATCCGCAATTCTTTTGCTGA
AGACCAGGTCTTCCGGATCGACCACTACCTGGGTAAGGAAATGGTGCAGAATATCCTACC
TCTGCGCTTTGGCAACTCCTTGTTTAAGCGGATTTGGAACGCCGACGCGGTTAAGAATGT
CCAGGTTACCCTGGCTGAACGGCTGGGCGTTGAAGCCCGGGGCGACTACTATAACAACTC
CGGTGCCCTGCGGGACATGGTTCAGAACCACATCATGCAGATCATCACTCTTTTGGCCAT
GCCGGAGCCAAAAGACTTGTCTGACAAGGCCATCCACGCGGCTAAAGAAGACCTTTTGGC
ATCTTTAGTTATCCCAGATGAAAAAGCCGTCAGCGAAAACATCATCCGCGGCCAGTATCT
GGGGACGGAAACCACTTTTGAATATGTCAAAGAGCCGAACGTGGCGGAAGACTCCAAGAC
GGAAACTTACGTGGCTGGCCGTTTGGAATTTAGCAAGGGGCCTTTGGCTGGCGTGCCGGT
TTACTTCCGAACTGGCAAGGAAATGCGGGAAAAGAAGACCCGGGTGGATGTGGTCTTGAA
GGATGAAGCTGGCCTGTATGGCGATAAGGCTAAGACCAACGTACTGACTATTGAGATTGA
CCCGGTCAACCAGGTCTACTTCCGCTTAAACGGCAAGATTGTTGCTGGCGGTGACCTCCG
TCTTGAAAGATTCCGCTACCGTTACAGCGAAGATGAACAAGCTGAGGTGCCAGACGGTTA
TGAACGTTTGATCCACGACGTCTTTGTCAACGACTCCACCAACTTTACCAAGTGGGAAGA
ACTGAAGCAGTATTGGAGATTCGTGGACGCGGTTGAAGCTGCCTGGCAAAAGCAAAACGC
TGCCGGCGAAAAGCCGGTCAAGTACCGTCCTTACGGCATGGGGCCGGATACCAGCAAGAT
CTTCGCGGATCCTGAGGATGGCTGGATCTACAAGTAATGGCCGATATTGACCTTTTGCCC
AGGAACGATTTTTCCCGCCGGATCATCCACCTGGACATGGACGCTTTCTATGCTTCAGTT
GAAATGCGGGACCGGCCGGAATTGGCGAATAAGGCAGTAGTGATTGCCCAGGACCCCCGG
AAAACTGGCGGCCATGGCGTGATCGCCACCGCCAACTACCGGGCCAGAAAGTACGGGGTC
GGGTCAGCCATGGCGGCCGCCCAAGCCGTCAAGCTGATTCCAGCTGAAGAACTGGTTTTC
GTTGAACCCGATTTCGCGAAATACCACCGGGTTTCCGGGCAAGTGCACGGCTTAATGAAC
GAACTGACCGATCAGATCGAAAGCGTGGCGCTGGACGAAGCATATATGGACGTGACCCGG
AGCAAGATCCCCGGCAAAAGCCCCCTGGAGCTGGCCAGCTATTTGCAAGAGCAGATCTTC
CGCCAGCTGCATTTGACCTCATCTTTTGGGGTCAGCTACAACAAGTTTTTGGCCAAGATG
GGGTCAGAATACGCCAAGCCTTTTGGCCGCACTTATCTTGCCCCGGACCGGGCCCAGGAC
TTTTTAGACAAGCAGGAGATCAAGAGATTCCCCGGCATCGGCAAGAAGACCCAGGAGCGG
CTAAAGGAAGCCGGAGTTTTGACCGGCCGCGACATCAGAAATTACGGGCTCAGCCGCCTT
TTAAAAGACTATAAGAAGTCCGGCTACTACATGGCCCTGCATGCTTATGGCATTGACTTA
AGTCCCGTCCAAGCCTCCAGGCAACGCAAGTCCCTGGGCAAGGAGCGGACTTTTGAACCG
GTAATCTATGACCCGGACCGGGCTGATGCCTACTTAAAGGACTTCAGCCAGACGGTGGCG
GCTGAACTAAAGGAGAGAAATCTTTTAGCCCGGGTGGTCGTTTTAAAGGTCCGCGACCGC
AATTTTAAAACTATCACCCGCCGGCAGCAGATCCAGCCGACCAGTGACCCGGAAGTCTTT
TACCAGCTGGCCAAGGAGCTCCTGGCCCGGGAACCGGAATTCCTGGCTGAAGGCATCCGC
CTCTTGGGCCTGTCAGCCGGCGAACTTGAAGAAAAACATTACCAGGAAATCAGTCTTTTT
GCAGATGAATAGCTAAAAGGCTGATTTTTTGCTAAAATAAAGTTTTGAACTCATAAGTCA
GAAAGGACCCCGCGATGAACACTTTTGACGAAATATTCAGTAAGATTAAGCAATATCCAA
CCATCATCCTCCACCGGCACACCAATCCCGACCCGGACGCTATCGGCTCCCAGGCCGCTT
TAGCCAAGAGCCTGCGCCTGCAGTTCCCGGACAAGAAGATTCTCTGCACCGGGGAAAATG
ACGTCGGTGACCTGGACTGGATCAACACCATGGACGAAGTCAAGGATGAAGACTACCAAG
GCGCCCTGGTGATCACGACTGACACGGCCAACACGCCGCGGATCTCTGACCAGCGCTACC
GGCTGGGGGACTACCTGATCAAGATTGACCACCACCCGGACGTTGACCCATATGCTGACA
TGTCTTACGTTGACTCAAAAGCCGCTGCTGCCTGTGAAATCATCGCTGACTTTATCGAAG
CAGAAGGCCTGCCCCTTAACCAGGAAATCGCCCTGGCCCTCTACGCCGGTATTATCGGTG
ATACTGGCCGCTTCATGTACGACGCGACCAGCGCCCACACCTTCGAAGTAGTATCCCGCT
TGATGGAGACGGGGATCGACATCTCCCAAATTGCCAGAAACGAAAGTGAAGTTACCTTCC
AGCAGGCCAAGCTGCAGAGCCTGGCCCTGGAGAAAATGCAGCTGGACGAAAGCGGCCTGG
TCGCTATCGCCGTAATTAGCCAGGCTGACTTAAAGGACCTGGGCGTTACCCAGCCGCAAG
CTTCAGTCACTGTTTCAACCCCGGGCCGGATCAAGGGGATTCTGACCTGGCTGGTCATCG
TGGAAAAAGAAGACGGTACTTACCGGGTCCACTACCGGTCAAAGGGTCCGCACATCCACA
AGCTGGCTGAAGCCCACAACGGGGGCGGCCATGAATTAGCCTCTGGGGCAACGGCCCATG
ACCAGGTGGAAATTGACCAGATTTTCCAGGAATTAGTTGAAGTAACCAAGAAATACAAGG
AAGACCATGAATAACATTTTTACTGATACCCGCTTAAGATGCGAAATCCGCCAGGGCCTG
GCCAAGATCGGCTTTACTAAACCGACTCCGGTGCAGGAAAAAGTCATCCCGGCCATGCTG
AAAGGCGAAAGCGTGATCGTCCAGGCGGCTACGGGGAGCGGGAAGACCCACGCCTACTTG
ATCCCGATTTTAAACGCCATTGATGAAGACGCCCGCTATGTCCAAGCCATCGTCACGGCT
CCCAGCCGGGAACTGGCTGACCAGCTCTACCGGGTGGCCCGCCAGCTGCGGGATAATTCC
GGCTTAAACATCGCCATTGCCCACCTGGCCGGGGGCAGCGACCGGGACCGGCAGATCGCC
AGATTTGAACAGAACAAGCCCCAGTTGGTTATCGCTACGCCGGGCCGGCTTTTGGACTTT
GCTGACAAGAAGATCCTGCTTTTGGACCAGGTCAAGAACTTTGTCATCGACGAAGCCGAC
ATGACCCTGGACTTGGGCTTCCTGGCCGATGTCGACAAGATTGCCGCCCGCCTGCCAAAG
GACGTGGTCATGTCCGCCTTTTCAGCCACGATTCCGGTCAAGCTGACCAACTTTTTACGC
AAGTACATGGCCAAGCCGGAAGAAATCGTGATCGACAATCCGGCAGTTATTGCCCCAACC
ATCAAAAACGACCTCTTGGACATCGGCAGCAAGGATAGAAAGAAGATCGTCTACAAGCTT
TTGACCATGGGCCAGCCTTACCTGGCCCTGGTTTTCGCCAACACCAAGCAGATGGTTGAC
GAACTGGCTGACTACCTGACTAAGCAAGGGCTTAAGGTGGCCAAGATCCACGGCGGCATT
ACCGAACGGGAAAGAAAGCGGACCCTGCGGGAAGTCCGGGCCGGCCAGTACCAGTATGTC
GTCGCCAGCGACCTGGCTGCCCGGGGGATCGACCTGCCTGGCGTCAGCCTGGTGATCAAC
TATGAGATTCCCAAGGACCTGGAATTCATTATCCACCGGATCGGCCGGACTGGCCGGAAC
GGCCTGCCGGGCCACGCCGTGACTTTGGTCAGGGAAGAAGAGATGAACCGGGTGGGGTCC
TTGGAGCACATGGGCGTTCACTTTGACTTCGTTGAAATCAAGGACGGGGCACTCGCTCCG
CGGACTCACTACCGCCGCCGGGACAACCGGACGGCTGCAAACCGCCAGCTTGACCCCCAC
ATGAAGGGCTTGGTCAAGAAGGTCAAGTCTAAGCGCAAGCCTGGCTACAAGAAGAAGATC
AAGCAGGCGATTCAAGAAGACAACCGCAAGAAGCGGAAGATTGAAGCCCGCCACGAAATG
CGCCACCAAAAGCGCCTCCGTAAGCGCAAGCGCGAGCAAAACCGTTGACATTTTTTCTCT
AAGTAGTAAAATTAGGGACGCTTAAGATATGTTTTCTGTCCAGGCGATTCAAAGAGAGAA
CCGGCAGCTGGGAAGGGTTTATCACCAGGCAGGAAATGCTCCTTAAAGTGATTAATTTAA
GATAATCAAGAGGTAACAAGCATTGTTGCAATCAAGGTGGTACCGCGTCTAGAGCGTCCT
TGAAGAAGGCAAACATGCTTGTTTTTTATATTTTTAGGAGATTTTGATGAAAAAGTTAAA
CAGTTCAGAATTTCGGCAAATGTTCCTCGACTTTTTTGCTGAACACGGCCACATGGTCAT
GCAGTCAGCCAGCCTGATTCCAAAGGATGACCCGACTTTGCTCTGGATTAACTCCGGGGT
GGCAACCATGAAGAAGTACTTTGACGGCTCAGTCGTGCCAAAGAACCGCCGGATTACCAG
CTCACAAAAGTCAATCAGAACTAACGACATTGAAAACGTCGGTAAGACTGCCCGCCACCA
AACCTTGTTTGAAATGCTGGGCAACTTCTCAGTTGGTGACTACTTCAAGGAAGAAGCGAT
TCCTTGGGCCTGGGAATTTTTGACCAGTCCTGACTGGCTGGACCTGGACAAGGACAAGCT
TTACGTAACTGTTTACCCTAAGGATACTGAAGCTCACCGGATCTGGCATGAAGTCGTCGG
CTTGCCGGAAAGCCACATCGTGCAATTGGAAGACAACTTCTGGGACATCGGTGAAGGCCC
ATGTGGTCCTGACTCAGAAATCTTCTACGACCGTGGCCAGGAAAACAATGACGTGCCAGA
AGACGACCCGGAAAACTACCCAGGCGGGGAAAACGCCCGTTACCTGGAAATCTGGAACAT
CGTCTTCTCAGAATTCAACCACCTGCCAGACGGCAGCTACGTTGAACAGCCACACAAGAA
CATCGATACCGGGATGGGTCTGGAACGTGTCCTGTCTATCCTGCAAGATGCCCCGACCAA
CTTTGAAACCGACCTCTTCCTGCCAATCATCCACGCTACTGAAGAAATGAGCGCGGGCAA
GAAGTACGGCGCAAACAATGCTGACGACATTTCCTTCAAGATTATCGCTGACCACATCCG
GGCTATCTCCTTTGCCATCGGTGACGGGGCCCTGCCAGGCAACACTGGCCGCGGCTACGT
TTTGCGCCGGCTTTTGCGGCGGGCAGCCTTGAACGGCCGCAAGCTGGGCATCGACGGCGC
CTTTCTTTACAAGCTGGTGCCAGTTGTCGGCGACATCATGAAGAGCCACTACCCAGAAGT
CAGCGACCAGGCTGAATTCATCAGCAAGGTCATCAAGAACGAAGAAGACCGCTTCGGTGC
AACTTTGGAAGCCGGCTTGACTTTGCTGGACGACTTGATCGACAAGGCCGAAAACAGCGA
AGACAAGACCATCTCCGGAAAGGACGCCTTCAAGATGTTCGACACTTACGGCTTCCCATA
CGAATTGACGGTTGAAGCTGCTGAAGACAAGGGCTTGAAGGTTGACAAGGATGGCTTTGA
CGCCGAAATGGAAGCGCAGAAGGAACGCGCCCGCAAGGCCCGGGGCAACCTGCAATCCAT
GGGTTCACAAGACGAAACCTTGATGAAAATCAAGGACAAGAGCGTCTTTGAATACGGGGT
CTATGAAGAAGAAAGCCAGTTGGTTGACATCATCGTTGACGACAAGCTGGTGGACAAGGC
TGACGGTGAAAAGGCAACCTTGATCTTCGACAAGACGCCATTTTACGCTGAACGGGGCGG
CCAGGTGGCTGACCACGGTGACATCTACGACCAGGAAGGCAACTTAGTTGCCCGGGTAGT
TGACGTTCAGCACGCGCCTAACGACCAGAACCTGCACTTTGTCGACGTGGTCCTGCCACT
TGTAAAGGGGCAGACCTACAAGCTGAAGATTGACCGGGCGCGCCGGGAAGGCCTCCGCCA
CTCCCACTCTGCTACCCACCTCTTGCACGCTGCCTTGCGGCAAGTTTTGGGTGAACACAC
CCACCAGGCCGGGTCAGTTGTTGAACCAGACTACTTGAGATTCGACTTCACTTCCCTTGA
ACCAATCACGCCAAGGGAATTGAAGAACGTTGAAAAGATCGTCAACGAAAAGATCTGGGA
AGCAATCCAAGTCAAGACCACGGAAACTGATCCGGAAACCGGTAAGAGGATGGGCGCCTT
GGCTCTGTTTGACGGCAAGTACACTGACAAGGTCAGAGTCGTGCAAATGGATGACTTCTC
CATCGAATTTTGCGGGGGTACTCACTGTGACAACACCTCCCAAATCGGCGTCTTCAAGAT
TATTTCTGAACAAGCCATTGGTGCCGGGGTCAGAAGAATTGAAGCGGTAACTTCCAAGCT
GGCTTACGAATACTTAGCTGGCCGCTCAGACATCCTGGACCAGATCCAGGCTCAAGTTAA
GGCCACTAAGGCTGACGACATCCAAAGCAAGATTGCCAGCCTGCAAGAAGAACTCAGAAG
CGCTGAAAAGCAAAACGCCGCTTACGAAGCCCAAATCAACGCTTCCAAGGCCGGCAAGAT
CTTTGACCAGGTCAAGACGGTTGGTGACTTGACGGTTATCGCCACGATCGCTGACGTCAA
GGGGATGAACGACTTGCGGGAAATCGCTGACCAATGGAAGAGCGAAGGCAAGTCTGACGT
CTTGATCCTGGGTGCTAAGTCTGAAGACAAGGCCAACATGCTGATCAGCCTGGGCCAAAA
GGCCCTGGACAAGGGTCTGAAGGCCGGCGACTTGATCAAGAGCGTGGCTGCTATCTTTGG
CGGTGGCGGCGGTGGCCGGCCAAACATGGCCCAAGCCGGCGGCAAGAAGCCAGAAGGCCT
GCAGGATGCCATCGATGCTGCAGTCAGCCAGCTGGACTAATTAAGCTAAAATAATTGAGT
TAAGGAAAATTTTTAAGTAGAATAGACAAAAGAGGGGGAATAACAATGAGTTCGCTTGAT
AAGACGATGCACTTTGATTTTAACCAGAATAAGGGAAAGAACATCCGCGACACTCTGGAA
GACGTATACAAGGCCCTGGAAGAAAAGGGCTACAGCCCGATCAACCAAATCGTGGGTTAC
CTGCTTTCAGGCGACCCAGCGTACATCCCACGCCACAACGACGCCCGGAACCTGATCTTG
AAGCACGAACGCGATGAAATCATCGAAGAACTGGTCAAGAGCTACCTGGGCAAGGACAAG
TAATGCGCCTGCTGGGTTTGGACGTCGGCTCCAAGACCATCGGGGTGGCCGTCAGTGATC
CCTTGGGCATCACTGCCCAGGCCGTGATGACCATCCCGATTGATGAAGACCGGCACAATT
TCGGCATGCGGTCTTTAAAGAAGCTGGTCCGCGAATATGAAGCGGACGGCTTTGTCCTGG
GCCTGCCTAAGAACATGGACGGAACGGCCGGTCGGTCGGTCAGCCGGAGCAAGGCCATGG
GCGAGCGCCTGGAGCAGAAGTTCGGCTTGCCAGTCTACTATGACGATGAACGCTTGACGA
CCGTGGCCTCAGAGAGGATTTTGGTTGAAGAGGCGGGAATGCATGATCGCCGGCAGCGCA
AGGAGGTCGTTGACCAAATGGCAGCTGTGTTGATTTTGCAGAACTATTTGGATTTACAGC
GAAAGGAATAAC
>5_prophage_3 (Siphoviridae)
TATTTTGTTGATGAAAAGTTAAGCCAAAACACAGACATTTCTTGGCCATCAACATAAAGG
GAAAACTTTTTGATGCCAGACTCTTTTAATGAAAAATTTCTTAGTGTAATTACAGCGGTC
AGGGAACCATCAAATATATTTGCTTCGATTAGAGTCTCAGAACTCAGATTACTTACTGAG
ATTATTTGATCGTCTAGCCTTATTTCAATTTTATGGTCTATTTTATGGTCTGATAGATCC
AATTCAGATATGGATATCAATGCGTCCATAGTATAATAAGTTGGGAACGACAAACCGGTG
ATTTTGCTGCCTGCTTGGAAAAGGTATTGAGTTTCACCGTCTATTTTTTGTTGTTTGATT
AGTGGAGCAATCCACATGTTGCCTATCATTATATTTCTCCTTTGAGGTAGAATATATGCT
ATATTTTCTATATTTTTTATCAATGTTGATGCATTTTGTCGTATACATGTTTGTGTTCTA
TTCAGCAGTTTATATTCTTAAAGCACTTGCACCATGGCTGTATCTATTGACCATATCGGA
CGATGCGCGAGATAATTTAATATCCGCAGCAAAGGAACTAGCAGACGAAAATCTTAAGTA
CGTTAATGGTGACGTGAAAAAGATTGAATTAAGATCTTGCTATGGTTTCTTGGATGAAGG
TATTATTGGTGCGTATAAGTCCCTTCGTGCTTTAGAAAAGAACGGTAAGAATAATATTAG
TTCTCATTGGTAGTGGATTCTTTTTGACTAATATTATTTATGGTTCCTGAAGCGATGGCT
CTAATTAACTGTTCTTGTTCGTTTGACAGATTTGAAGCTGGTTGACCAGCTAAGTCTATG
TCTATATTTCCAGTCTGTATATGCATACGATCCACTGAAGAGGAACCTAATTGATTTGTC
AGCTTCCTATTTTTGTGATAAAGCTTTAGGACCCAAGGACCCATAATGAAAAATTCGGCT
GAGGCGATAATAAACCAAAAAGTTTCAGCTCTAGTATGAGGATATAAGTCCCAGATAGCT
TTGATGAAATCCATAAATTTACCTTCAAGTCCCTTTATCAAGGGGCTTTTTCTTTATAGT
TGGTAAGCTTCGGTTTGATAATGTCATCGACATGACTTAAACCTAAAGTGCCGCTTGCAT
CCCATTTAGACGTAATGCTAGGACACGATCGACCGCGTTATCGTACTGGCCAGACAGGCC
ACATTGTTCCATGAATTGGGCCTTGCTGATCTCTTCAATTGACAGCCCCGTCTGCCCTAA
ATAGTCGTCAAGCATGCCAGCTATCATGCTGCAGTTGGCTTCGAATTCCAGGCGGATGTG
CTCTGCCGGAGTTGCCTCATATAGCAGGGATGATTGCCCAATGTGGGCTAATTCGTGCTC
TAAGACGTACTTCTGTCGAAGCGGTGGCAGGTTAGAGTTGATGACAATCACATCAATATC
GGCCATGTAGTAGCCGTCTGCATCCATTGGGTAATAGACCACCTTATGGTTATTGATTGT
CCTCATCTGGATCACGTCCTTTAAGGTAGGCCTCAGCAATTTGTTGGAGGATAGCACGGT
CATGGTCGGTCACCGGCTTGCCGTCGAAGCTCATTACGTGAGATAGGGCCTGCTCAACGG
TCTCATCTACATGCTTATTTTCTTGAGATGGCTCGTTTCTGCCCAGAAGATAGTCAGTCG
ATACATTAAAATAGTCAGCAATTCGGTTTAGAACCTTTAAGCTGGGTTCCCTTTTTCCAG
TCTCGTACATGCCTAAGGTACTTGGAGCAATTCCAAGCACTTTCCCTAATTGAAATTGGG
ACATATTGGCTTGCTTGCGCAAGTTCTGGATCCTAATTCCTATATAATTTGTCATTTCTG
GTCACCTCTCTATTACTATCTGTGATTATGGTAACACTTAAAGTGGCAAAAGAAATAAAG
AAACAATCACTTTAGGTGTTGACTAATCACTTTGAGTGATATATCATATAATCAAGCAAA
CGGGAAGGAGGACCAAACGTGAATGAACTAACCGAATTGCGTAAAGCCCATAATTTGTCA
CAGAAAGAGCTTGCTGACAAGCTGGGGATATCGCAGCCAATGATTGCGATGATGGAAGCC
GGAGAACGGCGGGGAAGTGATGCAACAAAATTAAAAGTCGCCAAGTTTTTCGGAAAAACC
GTAGATGAGATTTTTTTGCCAAGAGCAATCACCTAAAGTGACATTTTAAACAGAAAAGCC
ACTATAAGTGGCTAAAACAGGAGGATAACAATGGACACCAAAATTCAATTGTTCGATTTT
AAAGGTCAACAAGTCCGAACACTTCTAATTGACGAAGAGCCATACTTCGTTGGTAAAGAC
GTTGCAGAAGTTCTGGGGTACAAAGATTTAAGTAGAGCAGTTAATCAACATGTCGATAGA
GAAGACCGAAAGTCCTTGTCCCGCAAGGATTCGGGCGATTCGTTACATAGCCTCTGGACG
TCCGACAATGATTGGACCAACAAGGTTGTTATCAACGAATCTGGCGTTTACACATTAATT
TTTAATTCTCAATTGCCACAAGCGCAAGCGTTCAAGCACTGGGTCACCTCAGAAGTGCTT
CCAGCCATTCGGAAGCATGGCAGCTATTCAGCCCAGCAAGCAGAGTCAGTTGACCTTCCA
CGCAAGCCGGTTGATATCCTCCGTTTGACGGTTCAGGCCCTTGATGAGCAAAACGAGCGC
TTAGACATGCTGGAAGAGACGTTTGAGCAGTTCAAGGCAGAAGAGCCACTTAGCCCAGGC
GAATACAACTACATTGGCAAGCTCACTGGACGGGCAGTTCGGTCATTCCTGGCGGTGGCA
GACGTCAACCACGGTGTACCAGCTAATCGTGAGCAGCGGAGTGAGCTCTACCGGGACATC
AACTCTGGTGTGCTCCAGGTAACCGGCGTCCGGACCCGGGCTAACCTCCGCAAGCGTGAC
TTTGACGTTGTTTGTGACTACGTTGCCCGCTGGACTCCGTCAGTAGCTACCCGGATGGAA
CTGGAACGACTGGCGGACCGGCAGGAGGACCTGTTTTGACAGACATTTTTGATGTGATCA
AGCAAGGAATCGGGGCTATGACTGATCCCCGAATATGGAATGAAGCTAGGAGGAAAACGA
TAATGAGTATCGAACAAAACGAGCGCAATGAATTGCGCCAAAAGATGCACGAATATCTGG
CAATGGCGCCAGATCCAAAGATCAGAGCATACGCAGCTCATCTTGGATGCAAGCTGGATG
ACCTGGTAGAAGACCCCGAACCAGAAGTCCGGGTGGCGGTAGCCTGCTACGGCCGTGACG
ATGACTTGGAGTTTCTGCGGCATGATGAGGCGCCAGAAGTCCGGGTGGCGGTGGCCTTGA
ATGGCTACTACGCCGAAATGCTTGACGATCCGTCACCAGAAGTTCGGGCTGCAGCTTACT
GGGCGCTGGAAAATGCACCAGTCTTTAAGACTAAGGCTGAGCGTGACCGCCGAGTAAAAG
AAAAGATCATTGGAGATCGCTGATGCGTTTGAGAAGTCAATCTGAGAGTTGATCAAGATG
GAAGACAACAAAATTGCATTAAGCATGAAATTAGAAAATTTAGATGAGTTAGAAAAGCTC
CTTTCCCGTGTAGTAAAGCAGGAAAAGGAGCTGAGAAAAATTTTGAACGAAATTGAAGCC
CTCGAGTCTGACATTGGCTTTAAAGTCCACGTAGATGTGGCAGACATTCAGACAGCAAAG
AAGGCCAGTGAACAAATGGCTAAGAAACATGAGGCTGATTTAGGCCTCTAAACGTTACTC
ATCAATCTTCAAGTAGTGTTCAAGCATCTTTTTAACGACAAAGTCTGTGTAAAGATTACT
TTCGGTCGTTGCTTGGGTGTAAATGGCTAGTAGCTGCTCTCCCAAGTCTTTAGAAGAATT
AATTTCCGTAGCTAATTCTTCTACCCGCTTTTGAATAGGCCATTTATTCTCGAATTCACT
ATCGGCCTGTTCAAGTGCTTCTTTGAAGTCTTTGTTAAATTCATCGCGAGAAAGTTTGCT
CATATTGATCACCTCCAGTGTAAATGGATACACACAAATTATGTCGCTAGATGTAGTGTG
TTTCAAATCGGAAAGGCTACAACATAATGTGGAATGAAATTGAAAACATTTTAAAAAAGA
AGAAGATGAGTATCTATAAATTGGCCAAACTTACCGGCATTCCAGATACCAGCCTTCATA
ATTACAAGAATGGTTCACAGTTATCTTTCGTCAACGCATGCAAGATTGCTGACGCGCTGG
GCGTCTCGCTAGACGATCTGAGAGGAGGAAACGAAGATGGAAATTCATTTAGACAATCAA
GAGCTTCGAGAAGCTGTGGATCAGATCATGATTGATCGAGGCTATCTGTCAATGGATGAT
GCCCTTGGCAAGCGCATCGGACTAGATGAATTCATTAAGAAGTATTGCCCTCAACATGGA
AAGGACTGGGTGAAGGAGAAAATTATTTACAAATATCACCCAGATTGGTGTAAGAACGCT
AATCCAGGGAGAGGCCGTAGCTTTGAAATTAATGAGTATCGTGCTCGCCAATGGATGGAG
TCCCATTGGGACGAGCTATAAGAGGAGGGCAGCATGCTTTACGCACTAGTAGCGGTATTA
TCCGCATCTTGGATGTGGTTGCGGGCATCAGGGATGCTTGTAGCGTCAAATTGGGCAGCG
TTAATCACCATTGCCGTGGTTACCTGGGCAATGGTTTATCGGGGAGGTGAGCATCATGAG
CGCAGAGACGAGTAAGCGCCTGATCAAGGCATCAAACGCCTTCACGGCCGGTAAAAAAGC
AGAAAAAAAGCCTAGCTCACCACAGAGCTAGACCGCTAGGGATGCAAGGGCTAGTTTTGA
CCGACAAGCCTTGCACCCAAAGGAGATTATACCATGACAAAGCAAAACAAAAGTTCAGAA
GAATTTGGGGGAAGCAGATACTTCTTGAACATCCCCGCTGGGATTGCTCATGATCCAGAC
CTGCAGAAGGCGCCAAAATCAATTCTCATCTTCGGAGAGATTTGGTCAATGCTCAATGTG
ACCGGATCTTTCTTCATGAGCAATGACAAGATGGCCCAGCTCTATCATTGCAGTCCATCT
ACTGTCAGAAATGCCTTGAAATTGCTGGAAGATAAGGGCCTTATTACCCGGGAAAACATA
TATAGACCGGGCACTAAGGAGGTTATCCACAGAAAGATTTCCACAGGTTCCAAGGTGGGG
CAATACATAGGCATACCCCCTGCCGACGTACCGGCGAACCCTCTGCCGACAGACGACCCC
ACCCCCTGCCGACAGACTGGCGGGATAATAGAACATATATCCAATAGAACAGATAATAGA
GCACTTAATTTCCCCCAGGCGAAGCCTGGGAACCCCAAGGGGGAAAATCAAGTAAATAAT
CCTATGTCTGATCCAATTATCAAGGCTATTAGAGCTAGATCACGGGAAGATCATGATGGC
ATCTTTTTAGCCTACAAGGATTACATCAAAGGCCATCCAGACGGTGGCACTGCTGCTGAG
AAGGATGAGTGGGTTAATTCGATCAAGTCGCTCTATGGGTGGAATGGCTGGGATGAAGAG
CGGAAGTATCATTTTGATCGGCTAATGGAAGAAGGCAAGATCAGCAGCGTTGAAGACCTT
GATGACGTCAGCATCCCTGGCATGCCAGAAGACGTTAAGCAAGATCTGCTGAATCAATGG
GATGACAACTATGATCATCCAAATATCTTAATTAATCCGGGTGACCTGCCGTTTTGAAGA
TGGAAAAGCAAAGAAGAAATAGCAAGCCAGTGTTGCTCTACAACATGAGGACCGAAGAGA
CCAGGTTCTTCCCGAGCATGAAGCTGGCTGCCAAAAGCATTGGGGTACCGCTTAGCTGGA
TTTACCGGCAAGTGCAGTGCCATACGGCCACCTTGTATGGTGGGTGGACAGTAATTGATT
TAGACGAATAGGAGAACGAAGAAATGACAAACATCGCGGTTTTGATCGGTCGTCCGACTA
AGGACATTGAACTGCGGACTACTCAATCAGGAATCTCAGTCGCTAGCTTTACGCTGGCGG
TCGATAGAGATCACTCTAAGCAGAAAGACGAAGCGAACTTCATCACCTGCGTTGCTTGGA
ACAGAACGGCTGAAATTCTTAGTCAGTATGCTGGCAAAGGTCGGTTGATCTGCGTCGAAG
GACGTATCCAGACACGAAATTACGACAATAAGGAAGGCCAGAGAGTTTATGTTACAGAAG
TAGTTGCAGAAAATGTAAAGTTGCTTCCAAGCGGCCAGAAAACCCAGAATGGCTCTCAGA
GCAGCTTTAACCCTCAGCAAGGCAATTATGCTGGTAGTGGGGTTAACGGCCAGCAGGCGT
CACATCAGTCCGAAAATAGCTCAAGCTATGGCCAAGCACAATCATTCAGCGATCCATTTG
GTACTGGTGGCGGGGATACTGGAATCAATGTTTCAAGTGACGATTTACCGTTTTAGGAGC
AGCCATGACACTGAAAGATATTAAAACACCGGCTGATTATGCTAAATTATCTGCTTGCCT
GGATCTTGCCTATTGGGCGATTAATCGGCTGTCCAAAGTTGCCTACTGGCATTATGGAAT
TACAGGGGATGAACAGAAGCCACTCTACGAAGCTCAGACAGCAATTTCTCGCATTTCTAG
ATCTATGGCAGCCGAAAAGATTACAAATGATCCTGAACACAAGCAAGACTGGATCGATGT
AATTTATGGATGCATGCCGTACTACACTGACCGCGGGCAGCTATTTTGGATGAAACATGA
TGAAATGGTTAAACTGCTGAATTTGGCAGAACGTGAGCTTTAGGGAGGAAAACAATGATT
ACTAGAGACCAAGCCAAAAAGCAGATTGTAGAAAGCTGGCCAAATTGGGTAGAGTGCTAT
GGCTTGCGTGGCGAAAAGTTCATGGTCAACGTACTTCAAATTGCAGAAGTTCGTGAGATT
TCGGCGGTGATGGAAATGGGAGATGTGGTAAAAAGTGCGGAAAAAGACTAATTTCTGCGA
ATACGTAGAAAAATGGATTAATACATATAAATCGGCCGAAGTTCGGCCTGTTACTCTAAG
GAAGTGGTATCTGGCGCTCGATTGGATGAAAAAGGCTGCTGGTGACATGATCTTGGAAAA
GATGACAAGATCTGACGTACAGCAAATCGTAAATTTCTATGGTCGATTCCATAGCTACCT
GACTACAAAAGACTTTACGCGCTTTCTATTTGCACCACTTAGGGATGCATATCACGATCA
GCTAATTGATATGGATATCACCTACCGTGTAAGAGCGACTAGCCAAGTCAAAGACAAGCA
AAAAAACAAATGGTTGGAAGCTGAGGACGCAAGCAAGCTTTGCAAAGCACTGGAAGATGA
CCACTCTTTCATGGCAGATCTGTGTATCTTAATGCTTAAGACCGGCTTGAGATATGCCGA
AGCTCTAGGCCTAACGCCTGCTGACATAGACACAAGCGACCGCACAATCACCGTTAATAA
AACCTACAATTACAAACTGATTCCGGAAGAAAAGGAGTTTATGCCGACTAAGAACTGGTC
ATCGATGAGAACCATTTCGGTTGACATACTGACCTTGCGAATGCTGCAGGAAGATGCCAA
AGACGTGCCCGAAGGGAAAAGCATCTATATCACAAAGTACGCGGCAGAGCCACCTGCGAA
AAATGGTCGACCGCGGTCAAATAAGACCCTTTACAATGCAACAGTGAACGGCTATTTGAA
GGCGATCTGTAAGCGGCTTGGCATCCCTGCCATTACGGTCCATGGCCTGCGACACACGCA
TGCATCCCTGCTAATCGCAAATGGGGCTAGCATCCAATATGTCGCTGAGCGGCTAGGACA
CGCCAACACGGAAACCACTCAGCGAGTTTATATCCACCTTTTGGAAAAGCGCCGGAAACA
GGATGAGCAAAAAATGTCAACGGCAATGATGGAATTGGGGGCATAGCATGGAGTTTGACG
TTGAGACAGTAAACGGAATTCTTGGGATCGACGATTCTTTCAAGGCACCGACTAAGCTAA
TGGAATTGATGCTGGACGATGACAAGCGGGTAAAGATCTTTAAGAAATTCCTTGAGATCA
GTACCGACCTGAGCTTCGACTGGTTTCACCAGTACTTCGAAGACGAACAAGCCCAGCGCA
AGACTAAGAAGCAAGACTTTACACCGGAGAGCATAGCGGCCGTACTGCAGGCCTTAGTAG
GCAACAGCAGCGGGACTTACTACGAACCAGCAGCAGGCACCGGCGGGCTGGTGATCAAGC
GCTGGCAGCATGATCGCCTTGCTGATCCAGTAATGGATAACGGGAAGCGGCCAAAGTGGA
TGTCTATCTTTACCTATGACCCACGCCACTACTGGTATCAAGTTGAAGAGATGAGTGATC
GGGCGCTGCCGTTTTTGCTCTTTAATATGTCAATCAGGGGGATGAATGGGATCGCAGTTC
AGTGCGACTCTTTAACCAGAGTGGGCCAATCCGCCTATTTCATCCGCAACGACAGCGATG
ACTTTATGGCTTTTAGCGAAATTCACAAGCTACCACAAACGGATGAAGTCTTGAAAGTTT
GCGATTTGGAAAGCTGGAAAAATGATGTTTCAAAAAAGGCTAGGAAATGACGAAATTAGA
CAGCGATTTGCCAAAAAAGCAGGTCATTGGCAAGTTGTCTACCCAAGCATTGACGAAATT
GAAATCCTGAAAAGCAGAGCGACCGTTAAGTGCCACGATTGTAGCCAAGAAACTGATGTC
GACTTGGCTAATTTTATCGGAAGAGATTTTTTAAAACGTGGATGTTCTAATTGCAAAATG
CTTAAGGCACAAAAAGAGCATGTTGCGGCAATTGAAAAGAAAACACAAGATCTTGGATAT
GAAATTGAAGACATGAAAATGTCAAGCTCTGAAATTAGACTCGTAGTCAAGCACCTGGCA
TGTGACCACAAGCATTTGATTAAGCGCGGAGTACTATGGTCTCGCTCTAAAAGCGACGCC
TATCTTTGTCCAGTTTGCCTTAACGGCAATGTATCAGAAGGCTTATGGGATTTGCGTGAG
CAGCTGCTGGCAAGCGGGATAACCGCTAGAGAAATTTCAAAGCGCTGCTATTATAGCGAA
GGCGTTGTAGCGCAAATGCTACGGGGTGTCGGCAATCATCTGCCGTACACGGAATATGAG
ATCAAAAAAGTAGTCAAGGAAATGCTGGAAGAAGTGAATGAGGGGGATGCAAAAGATGAA
TAGTTACCATATGACGCCAGTTGGAGTGATCTGCTAACTTTTAAAGCATGCAAACGAAGG
AGAAAAATAAAATGAGCAACAATTTGTATCGTTGGTAACAGCTTGCGGCTGCGCTTGAAC
TGGCGGAATTCTTTACTCATTGTGCCGCTGCGGCTGCACGATTCAGACACGGCAGAAATG
AAGAAGACGACAAGGATATTCAAAGAGTTCTTGCAATTAGTTCGCAAATTTTTGACCTTA
AAATGTTTTTTATAACCAGCTTTATGAAGAGGGCCAGTGCAACTGGGAAGATTGTCTTGA
TATTTTATTTGGGGAAGCTGGACTAGGAGACAAGAAGGATCACAAGTATGCGGAAGAGAA
GCATGAAATCGAGCTCTGGTTTTTAAAAGAAATAGCTCAGTATAAGGACCTCGATTTTGC
AGCACCTGCAATCAAGCGCTCCCTGGAAGGAGATATTGATTTTGAAGATTCAAATAGAGA
TTGAATGGAGTTCAAATGGAAATTGAATTCACTATAGCGGGCGATCCGGTCGGCCAGGGT
CGGCCACGCTTTGCCAGGCGGCGGGGATATGTGCAAACGTACGATCCACCGAAATCAAGA
GAGTATAAAGCAAGAATCGCTCAGAGCTTTCAACGAGCTTATATGGGTGATCCGCTTGCT
AACCCAATCAGGCTGACGATTAAGGCGTTTTTTGCGGTTCCTAGGTCCTATTCCAAGTCC
AGGACACGGGCTTGCCTGGAAGGGCTGGAAAAGCCAACGAAAAAGCCAGATTTCGACAAC
ATAGCCAAGGGCGTCTGCGATGCGCTGAATGGTTTGGCCTATCAAGATGACAAGCAGATC
GTTCAGGCCAGTGTCTATAAGGCCTATGGCCCGGAAGCCAAGGTTGTTGTCAGCATAGAA
GAAATTGAACAGTAAGGAGTGAAAAGAAATGAATACAAACTTTATCAAGCTGGTGCGTGA
GTTGGCCAAAGGCGGACATGACGTAGTCCTGGAAGCCAATACGCATGATGTGCAGATCTA
TGACAAACTTGAAAATAAAATTGCTTGGATCAATGGAGCAATACAAGACAGTTTTATCGT
TTATGACGTAGAAGCGATCAGTGGGGCAGAGAATAAAGCGATTGAGGATTATGCCGGCTT
GCCAGTGGGGGAACGAGTATGAGTATCACACTGCAGGAATTGGCAATCTATCTGTGCTGG
GGATGCGCTGACTTGGCAACAATCTGGGTATTGTTGAATCCGACGTGGTTATCATGTACG
GTGTTTATCTTGACCTTATCCTTGGCAATTTGGAGCATCCCATGGTAATGAGCAGAGTAG
AAAAGCGCAAGAAGACATTAGAGCTGCTGCATGTCATCGAAGAAGAGTATGATCGTAAGG
GCAAAGGCCCAGGATGGATCGAGTCGGTACCGGCCGAAGCCTATGCCGAGCTCTGGAAGC
TATGGGATGTTGATAATGGATCAATAACACCAAAAGTCACAAGAAAGTATGCATCCCGTG
AAGAAGAGGTGCTTGACTGGCTTAAGGGCGGCTTTACTGCAGCAGAAATTAAGCAGATCA
CCGGCATCAATGAAACGGTTATTCGAACCGTCAAGCTAAAGAATCATGTAACTGTTCCGC
CAAAGTTTAGGAGTCGTATGTTACCACTGGATGATAAAGAGCTGATCTTCACTCTTAGCA
AGACAGCAATCACCAAGTATTTCGGAGTGCCTTTTACTGGCTATGACCCTACTGACGCCA
AGAAATTGGCCAAGACCGGTTATAAATACGAGTCTTTGTCACCAACAGAAGCATTGCACT
GGGCGGACATTAAAGATGGCGCTCTGTATTTGACAGAAAAAGGGCTGTTTCGCAAGCATG
GCTTAGACAGCTATGAACAGGAAGTGATATGAGTGGGAATACTGCTATTTCCAGAAGTTG
ATGAGAAGAAGACGGCTGAGCAAGTGCGGACCTATCTTAAGAAGACTTACAGGGATGCAT
GTATGGTGGCGGGCACGCCGGTATCTTACCTCAAATCACCATCTCTGTCGGGGATGCCTA
GTTCTGGTGGATACGAGAACCATGTTGAAGATGAGATCATTGAACGGCTTGACGCAAAGC
AGATCGTGACCTGGACCAGGCGAGCACTCTTATGTCTGCATGATTGTGATCAATGGAATG
CGTATTTGATCATTGAGTGTTACATCAAGCGAAGAGATAAGACGGCAATGGCAGAGGACC
TGGGCTATAAACGGTCGACGCTACAGCAAATGTTGCAGATAGCGTGCTGCGTGCTGGCAG
GATACCTTCGAGAGAGTAGTCAAGGTAACATCAATCTGTTTGTTTACAAACAAGACTAAT
CGGACATATTCTGACAAACATCGGACAAACTCTGGACAAATTGAGCTGAAAGCGGTGCAT
AATTGATAGTGTCGAAAAGGTTAGAGATAGCCAGTCGACAAATCGATGGCATGTTTTTGA
ACGACTTGGTACGTAGACTCCATTAAATACCGACCTATTTTTTCATAACATTAATCTCCT
TGAAGATAGTAAACTAAACATCGGTCATGATCCGGTGCAACTCCGGACATGGCTTTAGCC
AGGTGCGTTGCCTGGCGTATAGATAGCGAGTATTAGTATTGAACCGACACATTCTTGCTT
TTAATTGTTTAGCAGCCTCATCCGGTGAGCAAATGCCGTTCGACTCGGCAGTGGGGCTTA
GCCAGGGCACTTCGGTCTCTGTTCTGGCATTAGTTTAAGTTCTTATTGCTAGTATTCTAC
GAATTAACACTGGCTGGGGCGGGTTCGATTCCTGCCTTAGTCATAGCCATGCGATGACGG
TGTGACTATCAGACACCAGAGCGGGCAAGCCAGAACAGCATACACCTCTATGTGTGTGAT
CCCATCACAATGTTCTGGCACTCCTGATGATGGTTCGTTTAAGCGGGGATCGTTTCCCTG
CCAGGAGTTAGCTCTGTGATGACAGGACACGGTTTGTCCCGAGCGGAGTAAGTAGCTAAG
AAAAATCCTTGCTAGCCGAGCAAGGTCAAGGGCGAAAGCCCTTTTTCTTTTGCCATTAAA
GAGAATACTAATCCAGAAGAGTCAACCTAGCGCTGGCTCTTTTGTTTGCAAGGAGAAGAA
GGCAGACATGCCAAGAGTAAAGACATGCAGAGCAGTAGACTGTAAGCGACTGGCTAGTCC
TGGTCATCTATACTGTGATGCACACATGAATCAAGAACGGGCTTATCTCAGCAGGCGTGA
GGCTTACCTTAAGTCACGCCAAGGTAATTCCAAGAAGGTTAAGCAACAGCAATGGGCATA
CAATCATATTAAGCGCTATTCTACGCCAGTGAAAGCAGAGCAGAACAAGTTCTACCATAC
CAAGGCATGGACCAGCTTGCGTGAGGTAGTCTTGAAGCGAGACTATCATCTCTGCCAGTA
CTGCAAGCAAGACGGCAAGCTGACACAAGGCACGGTTGTCGACCACGTAGTGCCCATAGA
GTACTCTCCCTCTCAAATGAGGGATGTAGACAACCTAGCGACCTGCTGTCGTGACTGTCA
CGCCAAAAAGACGCGGTGGGAGCAGTTCTATTACGGCACTGGACAAGGCAACCAGCTTAA
AACTGTCGCAAAGGTGTCCGATGTGGGCTCTGTTGTCAAAATGATGCACGCCCTAGAAAG
CTAAAAACAGCTCTCTGAGCGGCTAAAAACTTTTTGAAGGTAATCATAAGCAAGCAACGT
TATAAAAATGATATCCCCCCGGTATGTGCTCTGAGAGGGAGCCGCAACAAGTACCATCAG
AATAAGTGAAAAACTCGATTTCAAAAATTTTGACTACCGGGGCTTCAAGGGAGAAGGCGG
TTAAATGGCAAAATACTTTTATGAACAAAATGATGGTAAAATCAGCGCAAAACCGCCTGC
ACATCTAGGCAAAATTGCCGGAGAATGCTGGCGAAAAATTGTGCCATTCCTAGAATCAAC
TGGGAAAGTTCAGCGAATTGACACCAGTTTAGTTGAAATGTACTGCGTCGAATACGAAAT
TTATCGAAATTGTTATGAAGACATTAAAGAAAACGGCATTCAGGCGCCAATTAAACGGTC
AGTTCAGAACTCAGCCGGTGAAATCATCGGTGAAGACTTCACTGGCTGGCGGAAGAATCC
GGCTACCGCTACGATGAAAGACACAGTCGGTCAGTTGAATCAAATAGGGATACAGCTTGG
CCTGACGCCAAAAGGCCGGCAAGAACTAATGACGATTGCCGACTCCAGCCAGTCAGAAAC
CACCGAAGATGCGCTGAAGAAGTTTTTTTGGCACGAAGGGCGATAGCAAATGATCGACTT
AACGCAAACGCATGACGTTGATTCCGCCTATCGAAGCATCGATTTTAGTCAAATTCGCAA
GAAATACCATGATCCTGCGACTCAATACGCTTTTGAGGTGCTGGATGGTGACTATCAAGC
CGGATATATGATCAAACTAGCGATGTTTCGCCATCTTCGCGACCTGCAGAGAATTGGACA
GCCAGATTTTCCCTATCACTACGACCTAGACCAGATTAATGTCGTTTTGCAACTGGCCAA
GATCATCCCCGACATTGACGTTAAGAAGCCTCTGCCACTGATGACTTGGCAGAAAGCGAC
TTTAGCACAAATTAATGGATGGAAGGACGAGAACAACGAAGCTCGTTTTACGGACATTCA
CATTTCCATTGGCCGTGGCAAGGGAAAGACCCAGCTAGCCGGAATTCAAATGTGCAAGGC
CTTTCTGGTTGACACGATTGGCTACACTAACAAGGACTTCCTGATTACTGCCAACACCAA
TGACCAGTCGACCAAGCTGTTTGGCTATGTCAAGAAGATGCTAAATGCGGTAGTTGCGGT
TGAACCGTTCAAAGGACTGGCCAATGAAGTAGGCTATGCTGCGCTGTCAGACCAGATCGT
TCAGCGGGTGACCAATAACAAGATCTGGAAGATCTCGTATGAAGCCGATAAATACGACTC
AACTCACAATGTCCTGGCTATTTACGACGAAGCTGGGGCACTCAAGTCTTATGATCGCAT
CGGCGACATTACCAACGGGCAAGCCCAGGTCAGTCCCTATCACCAGTTCATTAAGATCAG
TTCTGCGTACCCAGACCCAACGTCACCATTCCACGATGAGCAGAAAACCCTGCAAGAAGT
CATGGAAAGAGACTTTGACCGTACCGGGGACAACTCTTTAGCCCTTGTCTGGGAGCAAGA
TTCACTTGATGAGACCTTCAAGCCGGAGACTTGGATCAAATCCAATCCACTTTTGGGACT
TTCAGAAGGTGAATGCGCTAGAAGAACCGGGAACTTGATCAAACAGCGGGACGAGATGAT
GCTCAAGAACACGCTGCATAAATTTCAGAACAAGAATCTGAATCTCTGGCTGGCCCAATC
AACAGCCAGTTTCGTCAAACTAGATGACGCTACCCGGGCAATCAAGCGAGACTTCGATAT
TAAGGGCAGGGATGTTTACATTGGGCTAGACTACTCAATGTTCTCAGACAACACGGCCTA
TGGTTTCGTTTTTCCATACACGGATGATGGTAAAAATAAGTTCTACATCATGCAGCACTC
ATTCGTTCCTTGGCAGCACGCTGGGAGCATTGAGGCAAAAGAGCAGCAAGACGGCCTGGC
TTATCGTGAGCTTGAGAAGCAAGGATTTTGTACAATTACTGCCCATGAGCAGGGAATCAT
CAACCCTGAGCAAGTCTACAAGTGGTTGCTGGAATTTGTAGAACAAAATCAGTTGAATGT
GCTGCACTTTGGTTATGACCGCTTCGGGTCCTACCAGGTTAAGAATATTGTTGAGTCGCT
TAATGCAAACACGAATTGGTTTATTGAAGACATTGCCCAGAGAACGTCAACTCTGGGTAA
TCCAACAAAGTTTCTGCAAGAAATCTTCGCAACTGGCCGTGTCAGCCGACCTGATGATAA
AGTGCTTGAGAAAGCCTTGCTCAACGCTGTGATAAAGGCTGACAAGATCGGGATTCAGGT
CGATAAAGATAAAGCCACGCTTAAGATCGACGTGGTCGATGCGCTGATCGATGCCTTCTA
TCACGGAATGGACCACTTCGAAGAGTATTCAATCGTCAGCGACAAGTCGACTGAGATCTC
ACGGATGACCAAGGAACAAGTTAGAGACTGGTTTGCCGCAAGATTGGAGGATGATCAATG
ATTGACCAGTTATTTAAATGGATTTGGAAGTTTTTAGACGTCATTTTCTATGTTTTAGGT
TTGGGCTCCGTTGTCTACGGTGCCTTTTTAATTGGCAAAATTGTCGGATATTTGGCACTG
GGAGGCGTTCTGCTGTTGACCGGTTGGTTTATCGATCACCTACCTGCCCAGAGCTAGAGA
GGAGGTGAGAACGCATGCCAATATTCAATATGGCTTTAAACAAGCCCTCAACATCGATCG
GCTTGTCCTGGGAAGATCAGCTCCACGAAGCAATCGACCCAGAGGCCTATGTTTCTGCTA
GTGAAGCCCTCAAAAACTCCGACATTTACTCCCTGATCACTCAGTTGTCCGGGGATCTGG
CTACGGTAGCTTATAGTGTCAGCGATCCGTCTTTACAACAGCTGATCGATAATCCAACAT
GCACGTCAAACGGTCATGCATTCTGGCAGAGCACGTTTGCCCAGCTTCTTTTAGCCGGAG
AAAGCTTCGCCTACCGCTGGCGTGACTGGAACGGGCGAGACCAACGTTGGGAATACTTAC
GACCAAGCCAAGTCTCTCCAAAACTGCTTAATGACGGCTCCGGCTTGATTTATGACTTAA
TCTTTGATGAACCGGACGTGGGTGCTAAGCTGAATGTCAGCCAAAACGACGTGATCCACT
TCCGCTTGCTATCAAAAAACGGCGGGATGACTGGAATCAGCCCATTGACAGCGCTGACCA
GCGAACTGGACATCAAGAAGCGGTCAAACACCTTGACCAGACACGCTTTGGCCCAATCGA
CAGCGGCACCAGGCGTTTTAAGCGTGAAAAACGGTGCTTTGCTAGACGGCAAGCTTCGTG
CATCCCTGTCTAATGACTTTGCCAAGCAAATGGCGAGCTCAGAAGGCCCAATTGTGCTTG
ATGATCTGCAAGAATACAAACCGCTTGAGCTTAAAGCTGATGTTTCCAAGCTGTTGGCAC
AAGCTGACTGGACAGGGAGTCAAATTGCCAAGGTATATGGCGTTTCAAGCAGTTATTTGA
ACGGGACCGGTGACCAGCAGTCGTCGATTGATATGATTGTTGGCCAATACAGTCGAACCT
TGCACAGATACACGAATTCAATCACGTCAGAATTGACCACCAAGTTAGGGATGCAAGTCG
TGGCCGATATCCGGCCAGCAATTGACCCAAACGGTGACGACTATGCTGACAAAATCGGCA
ATTTGACAAAGAACAACGTGTTGGGAGCTAATCAAGCGCAAGCTATTTTACAAGAATGCG
GGTACTTGCCAGAAAGCTTGCCTGCAATGGAGGGAGGTGAATCAAGTGGCAACAGTCGAA
ATCAAGGGAATCATCAGCAGTGATGAAAATGCTGAAGTATATGACTGGTTTGGCTATGAT
ACTGTTAGCCCGTCAAGGATCAAAGAGCAGCTAGATGGTATTGATGATGGTGAAGACGTC
ATTGTCAACATCGGCAGTAATGGTGGTGAAGTAACGGCTGGGTCTGAAATCTACACCATG
TTGCGCCAGGCTAAGAACAACGTTGAAGTACACGTAACCAGTTTGGCTGCATCAGCCGCG
TCATTTATTGCAATGGCTGGGGACAAGGTTCTGATGTCTCCAACTGCTCAAATGATGATC
CACCGGGCTTCTACGGGAGCCGAAGGGAACCGGGATGCAATGTCTCAAGCTGGGCAGATG
CTGGACTCAACTGACCAAATGCTTGTTGATGTTTACAAAGCTAAAACCGGCTTATCTAAG
CCAGCTTTGTACCAAATGCTCAAAGATGAGACCTGGTTAAATGCTAATGATGCGATCAAG
CTTGGCTTCGCAGACGGCAAGATGTTTGACGATGTTCCAGAAGAAACCGATGTTGTGGCC
AATCCAGCCTACAATGCATTTGGTCTGATCAACTTGTCCGCAAATAAGATTGCATCCGTT
AAGGCAATGTTACATCCAAAGCCCGTGCCCGATGATGGCCAAAAACTCATTCAAGATAAT
ACTGTTGATAGTCAGCTTGTAAAAGAGAAGCTGGCTATTTTGTTTGGATAAAAAAGAAAA
GGGGACGTAAATGAACATCAATGAACTCCAGCAAGCTTGGATCGCTGCCGGCGACAAGGT
AGCTGATGCTCAAGAAGAAGTTAATTGTCTGGCAATCATGGTCGGTAATGATCCGAAGTC
TGTCACTGACGAAGATTTGCAAAAAGCTAACGACAACTTGAAGAAGGCTAAGTCAGCCCG
TGATTTTGCTCTGTCAGCTTATAAGTCAGCGCAAGAAGATCACCAGATCGTTAATGAACA
AGCTAAGCCGGCGCCAGTGCCAGTTGATGACGTGAATGGCCACAAGCAATTTGCTAACGG
GATTAGAGACCTGCTTAAGGGCCATGTTAAGCGCTTAAACTTAGTTACTACCTCAGCAAC
TGAAGGCAGTAATGCTGGTTTGACCATTCCTGACGACGTTCAAACCAGAATCAACGAAGT
AATTCGTCAATACGATGCACTTCAACCATTGGTTAACGTCGAAACGGTCTCAGCTTTGAC
GGGTAGCCGGGTAATTGAGCCATTCACTCTTATGGATGGTTTAGCAGAACTTGATGATGA
AGATGGTGCAATCGGTGACAACGATGCTCCAACTTTGAAGACCGTTAAGTACTCAATTAA
GCGCTATGCCGGGATCAACAAGGCAACCAACTCCTTGATTAAGGAATCTGACGAAAACAT
CATCACTTGGCTGGTTAACTGGATCGCGAAGAAAGTCGTCGTTACCCGCAACAAGAAGAT
CATCGGCGTGCTGAATGCACCGAATAAGAAGCCAACTCTGTCTACTTGGGATGATGTCAT
CAAGCTGTCTGACGGCACTCTGGACCCGGCAATCAACAGCTTGGGTGTTTACTTGACCAA
CCAATCTGGCTGGGTTGCTCTTAAGATGGTTAAGAACGCTATGGGTGACTACTTAATTCA
GCGGGATCCACAAGGTACGGTTGATCACTTTATCAATGGCCACCAAGTAGTTGTTGTGTC
TGACAACTGGCTGGCTGACCCAGCTTCTGGCACTCACCCGCTTTACTTCGGTGACTTCCG
TGACGGTATCACTTTGTTTGACCGCGAAAACATGTCATTGGCCGTAACCACTGAAGGTGG
GGACTCGTTTGTTAAGGACCAGACTTGGATTCGGGTAATTGACCGCTTTGACGTCGAATT
GATCGACGGCGATGCGTTTGCGGCTGGCTCATTCAGTGAAATTTCTAACCAAACCGCTAA
CTTTGCCGCTTCTGCCGCAACTACTGCTGGCAAGTAAGTAGGTGATCATTATGGCCACTT
ACTTAAGCATTGATGACGGCTTGATGCGGGCACTTGGCTACCTGGATGATGCTGACAGCG
CCACGATCGCAAGAATGACAATGGTTTTGGCCGCAGCCGAGCACTACGTCCAGGGCGCAA
TCGGCGAAAGTACTACATTTTATACATTGGCTGATGTTAAAGAGCTGTATACTCTCGCTT
GCAATTCACTGGCCGTGACATGGTTCAATGCCGCGGGTGATACTGGTGACACGTCAACAG
CACAGCAGATTATTGGTCAGCTTCGCGGCAGTTATAGTGAGGTGGTGGCAAATAATGACA
CGACTGAAGACAGCCAGCAGGCTTAATACAGTGATTCAGCTTGGAGCACAAACGCACGTG
GTAGATGAGATTACAGGAATTACCAAGCATGCTTTTACCCAGAAATTAGCGGTTTATGGG
GCGCCATATTCGCTCTCTATTAGCCAGCCATTATTGGTTGAAGGCATGACCATTACAAAT
TCCAAGGTCTATCTTGTACGGCACCGGCAAGACTGGGAGGCTCTTAAGCTGAAACTGGCA
AAAATCAACGGCATTGAATACGAAATCATTGGAATCAATCCAGATGCTGGCCATGACTAT
ATGGCCTATGATCAGTTGATCTTGAGGAAGGAGGGGGCAAATGGCTGACGATTTGGCAGC
TCAACTTGAGCAGTTTCTAAAGCAAGTTGAAAAGCGGGTACCTGATCGGAAAACCAAGAT
GGCAATGACGAAGGCAGGGGCTGAGGTTCTTAAACAGGAACTGATTGCAGTGGCCAAGGC
CAAGCACTACTCCAACAAGAAGGATCCGGTTTATGGCCACATGGCCGACAATATTAGCGT
TGCTGGCCAAAACATTGACGGCATCAAAGATGGCACAGCTGTTGTCGGCTGGAAGTACAA
AGGGCATGCGATGAATGCTGTTTATACCAATGACGGTACGGTCCGGACACGCGGAGATTT
TTGGTATGACAATACCGTCCACGAATCCAAGGAGGCCGTCTTTGAAGCTGAAAAGAAAGT
TTACGAGGCAATGACTAAATGATTGAATTACCAGTGATTTCGGTTAGAAAATTGATCGTT
GCCGCAAATTTTGACTGGGTGGATCAAGGTAACATCGTAACCAGCGTTCTTCCGGCTGAC
ATTGACGAATCAGTAACGTCAATTTTGCTGAGGGATGCATCATCGGAAGGCTTGGCCATG
CATGGAGACAATATGCCACATGCCCTGGCTGCCCGGGTCGAAGTCCAGATTTTCTTTAAG
AAGGACCTGGACGTTAACCCACTGGGATGCAAATTGCTGGCAATGAATATGCTTAGTCAA
AATGGCTGGTTGGTTGATACTGACCGGCCATTATCGGCTGATCCCGATACCGGGCAATTT
ACGGCGACGTTTTATGTAAAAAAGAAAATTATTTACTAGAAAGAGGTAATAGGATGGCTG
GATCATCTACTCATGGTATTGAATGGGCAATGTTTGGCTTGATCGATACGTCAACGGGCA
AGCTCATTACTGGCGCAGATAATGGCTTGTCAGAAAGCGGTTTGTACCAAACTGGCAAGA
ACGTTGAAGGTACTACTGCTGTTAATATCCAAAATTTGGAGGCTGCTGGGACTACACAAT
ACGCTGACAACAAGCTGATGCGCGTCACCAAGCCAGCACAATCACCAACCGCTGACTTCA
CGTTCCTAGACATTGATTGGGACGTAGAGAACAAGATGTTGGGTTATGGCACTGATACTG
CCTCAATGGATGGCGGCTACTCATTGGCCACTGACAAACCGCACCTTGCATGGATTGCAG
CATCAACTGACTACAAGGGCAATACGGTTTATGAGGCGTTTGCCAATTGCACTGCAATTG
ACCCAACTCATTCACACCAAACCGACGATGCTTCTGAGCAAGACGTTAGTGCCACCTTAA
ACACGACTGCGTACGCACCAATCGGTGACAACTTCAAGAACGCACAAGGCAAGTCCATGC
CATACCGCAAGTGGAATTCAAATGCCAAGAGCTTCGATTTCGATAAGATGATGGCAGAAG
TTTTCCCTGGTTACGTTAAGCCAAGTGGCACCACGGCAACTACTAGTCACTAATTAAATG
TTAGTGCTGAGAGAAGCGCTCTAAGCTTCTCAAAATATCAAGCGTTAGCAACTGATCACT
AGAATGCATTAGAATCGTTGCTAAAGTTGGGCGGGTGTGGAGGTTAAAAAAGGAGTAACA
ATGGCAACTATTAAGATTGATGCAAGTCCATTACATATCGGCAAGAAAACTATTTCAGTT
AAGCCAACTGGGCTGGCCGTGATGAAGGCACTGGATATTCAGGTATCAATGGCCGAATTT
GAACAGAATGCGGAAGGGATGGGGATGCTGGAATCAAGCAAGGCCACCCTTGCCTTGACT
AAAAAGGTCGAAAGCTTTCTAGAAGAGATCCTTGGCTTGTCAGAAGAACAGTACGCTAAA
TTCGCAGGTAGCGTGGAATTTGACACCATCTTCCAATACGTCGGCTATGTCGTCGCATCT
CTACAGTATGGCCAAGCTGTCAGCTTCGAAGAATTCTTAGCCACTCCAGAAGAGACTGAA
GAAGACCCAAAATCAGAAGAGGACGACTAGCCAAGCTAATCGTTGATACGAAGAATCAAA
AGATTAGCTATAACCGCATGAAGCGTGATCTGCTGCTGGAAAAGGGCGTAATGCCCAGTG
ATGTAGATAGCCAAGACTACTATGACTTCTTAGATGTCTTGGCAGCGCCAGAAGCAGAGT
TGACCGAAGCAGGCGGGAGTAGCATCTATGACGACATGCAATGGGCTGATGAGTAAGGAG
GGGTAAGCCATGGGAGCGATTAAAAGCATCATGGCAACTGAAGTCAAGATTGGGACAGAG
GGTTCTACCAAATCTCTGAATCAGCTTGAAAATGCGATAAAAGCAACAACTTACGCCTGG
AAAAGCCAGGCAGCCAGTGCAAAAAATGCTGGGCAATTGCTGAAGTCGGCAGAGGCTAGA
TATGATGGTATAACGAAGAGCATCAGCCAGACGCAAGCGAAGATTAAAATCTTAGAAGAT
CGGCAAAAAGAGTGCGATAGAACGACAGAGGGCGGTGCTAACGCCTATGCTAAATATGAA
AGCAAGCTGATTAAAGCCCGGCAAAGTCTGGAAAAGTTGACCAACCAACAGCAGCAGGCT
GCCAAGGCGCTTGAATACCAGAAGTCCGGACTTGGCAAACTGCAACAGGTCTATTCTAGT
TCCAAAGCTTTGTCTGAATCATATGTTGCCCGCCTGGAAGCTGAGGGCAAAAAGTATGAG
GCTGTAAAGGAACGTGCTAAACAGTATGCTGGTGCGGTCAAGAATCTTGATTCGCAATTA
CAAATTCAGCGCAATGAGCTCGACAAAATAGCAGATACATCAGGTAAAACGAGCCAGGCG
TATCTATCCCAGCAAATCAGAATTAATAAGACTGCAACGGCAGTCGCCGAGTATAAGACC
AAATTAAAACAAGCCCAAAATGAGCAGGAAAGGATTAGACCGACTGGCTTTAATCGACTC
GTTACATGGGGAAATAAAGCAAATGCTGCAACGAACAAGCTAAAAAATGGTTTGTCAAAA
GTTTGGAGTGAAGTCAAGTCATCCGCGGCTGTTGCTGCTACTGGCATCGGTGCGCTAACA
GCAGTAGCGATTAGTGGAGCAAAAAAAGCTCAGAATCTACAGCAATCTTATAAAGAAATT
AATAACTTATTGGTCACTGGTGGCGAAAAGCAAGCCGAAGTAACCAAGAATGTTAAAGAA
ATGCAACGCCAGGGCCAGGAAATGTCAATTAAATATGGCAAATCCCAGCAAGAAATTGCT
GAAGGCTATGAAGACTTAGTTAAGCGTGGTTACACGTCTGAGCAAGCGCTTGGCGCAATG
CGAACGGAGTTGGAAGGGTCTGTAGCATCTGGTGACAGGTTCAGTGACGTTGTAACGGTA
TCATCTCAAGTGCTTGAAGGCTTTGGGATGAAAGCTAAAGATACCGCAACAATGACCAAG
AACACCAAAGATGTTGTTAATGAGTTGGCTTATGCGGCTGACATGACATCGACAGGCTTT
AGTGATCTTGGCGTAGGGATGTCTTATGTTTCAAGCATTGCCCATCAATCTAAAGTCAGC
CTTGCTGAAACTGCTAGTGCTATGGGTGTCCTTAGTAACAACGGCTTGGAAGCAGACAAA
GCTGGGACTGGCCTTCGTAAAGTTATTCAATCGCTTGGGGATGCTATTGGCAAGATTGGC
AGCAAAAACAGCGTCCTAACTCAGCTTGGCATCAAAAAATCAGAGTTAGTTGATGCTAAT
GGCAACATGAGAGACCTGGCGACCTGCTTTAGCGTGATCAATAAGCACACCAAGGGCATG
AGCACGGTCGAAAAGGGGATACTTTTCAAGTCACTGTTTGGCACGACTGGGTCACAAGCA
GGCCAAATCTTATCAAAGAACGTTGGAGAACTTAAAAAGCTTACTGGTGAAGTAGATAAA
GCGGGTAAAAAAGGTACTTATGTTAATCAATTAGCAACTAAGAACTCTTCTACGGCTAAA
CAAGCACAAGCAAGCTTTAAGCAATCTGCCGAAGCATTCAAAATGACTCTGGGCACGGCG
ATGCTCCCGGCAATCAAAACAGCATCGAAAGAGCTGTCCAAGTTCTTATTGTCAAAAGAC
GGGGAAAAGTTTCAGAAAAACTTGTCTAGATGGATTAGCAAGGTTGCAAATGCGCTAGTT
AAGTTCATCGAATGGGCATCTAAGAACACTGGAACGATCAAGACTTTTGCTAAAACGATA
GCCGGAATATTTGTGGTTACCAAAGCGCTGAAATTCATTTCAGCGATGCATGAGCTTAAA
AAATCTTTAGGTGAAATCAAGGTACCAAAATGGCTTGGCAAAATAGGAACAGGCGCCAAG
AATCTCGGCAAAAATGCTGGCAAATCCTTCTTAAAGGGATTAAAGAACATCGGTAGCGGT
GCCCTTAAAGGTGAGTCTTTCGGCGGTGCATTCCAGTCTCTTAAGTCTGCGAAGGCAACT
GGTGGGTTGAGTACTGCCGGGAAGGTAATGACTGGTGCTGCAGCCGCTGGCGTCGCGGCA
GACTCATTGAGTACTCTTTACACGGCTTTTAAGAATGATAAAAAGGGGTCAACCAAACAA
TTCCAAGACGTTGGCTCAGGCATTGGCTCAGCTATTGGTGGCGGCCTTGGCCTTTACTTT
GGTGGCCCACTAGGCGCTGCTGTTGGGTCACAACTGGGGAAGGCCTTAGGTGGTGTAGCC
GGCAAGGGCGCTAAGTCATTCCAAAAGGGCTGGAAGAAGAACAAGCCACCGAAGAAGTTC
TGGAGTTTGGAGAACTTCGGCTATTCAACACACAATTTCTTTAAAGGCATCAAATCTGGC
TTAAACAGCTTCAATAAATGGTGGGACAAGAAGTGGAAGTCGATCAAGAAGGGCTTCAGC
AATACTTGGAGAGCCATTCGTGAAGCACCAGGCAAAGCCTGGAAGAAAATTAATAAGAGC
TGGAATTCATTCTGGTCATCGTTTAACAAGTCATTCAAGGGATCCTGGAACAAAATCAAG
AAGTTCTTTGGCGGCTTATGGGATGACATTATCAAGATGCCGTCCAAGGCCTGGAAAAAG
ATCAGCAAGGGCTTTGAGAGTTTTAGCAAGGACTTCAAGAAGACCTGGAGAAGCCTGGGC
AAGGGAATCCGAGATATCTGGGACACTGCCTGGGGCAAGATCAAGAAGCTCGCACATGAT
GGCGTAGCCGGGATCGTTAAGGTAATCAACACTGGTATCGGCGGAATTGATACTGTCATT
GCGGCTTTTGGCGGTTCAAAGACAGCAATCAAGAAGATCAAGTTTGCGACCGGTACTGGT
GCCCTCAGTGGCCCTAGAAGAGCTATTACCAAGCCGACGCTGGCAATGCTCAACGACGGC
AACGACAGCCCAGAGACTGGCAATAAGGAACTGATCTGGCGGCCAGCAACTGGCCAGGCA
GGTATCGCCCAGGGCCGCAATACAACAGCCATGCTGATGCCAGGGGATGAAGTCTTTAAC
GCTTCTGAAACCAAGTCATTAATGGCATTTGCGGGAATTGAGCACTTTGCCAAGGGAACT
GGAGTTTTGAGTGGCATTGCAAGCTGGGCCTCAGGAATTGGCAGTTGGATTGGCCAAAAA
GCATCAGCATTGATGAAGTGGTTCAAGAAAGTAACTGCAATCATTGCTAACCCAGCCAAA
GCATTGGCTGATGTCTTCAAGACCAGCACCAAGGGCTTGAAGGGCGTTATGGTTGATCTT
GGCCAAGGCATGATGAAGTCGGCCAAGAATGCGGCAACCAGTTGGTGGTCAACCCTTTGG
AGCATGGCCAGCGACAAGCTGGGTGGCTCTGGCTCATCTAGTGCATTGTTGAATGCAGTA
GAGAAGTACGGGTCCGGTAAACCTTATGTTTGGGGCGCAACTGGCCCAGAGAGCTTTGAC
TGTTCTGGCTTGGTCATGTACGCCTTAAAGCAAGCGTTTGGGATCAACTATCCGCACTAT
TCCGGCTCACAATACGCTGCATCGACCCACATTTCCAAGTCACAAGCTAAACCGGGTGAC
CTGGCCTTTTGGGGATCTGGCGGTAGTGAGCACGTTGGCGTTTATGCTGGTGGAAATAAC
TACTACTCAGCACAAAGTCCAAGTCAGGGCATTGGGATGAATACCTTATCCTCTGTTGTA
GGCAAGGGATCACCATTGTTTGCCCGGGTTCCAGGACTGAAAGATGATACTTCAAGCGAA
AAGAAATCGTCAAAGGGCTCATCCAAGCTTCAAAGCATGATTAAAGACCAGGTCGGCTCC
GGCTTCTGGAAGTTCATGTCTAAGCTGGGAAGCTTGTTTGGCGGTAGTGACAGTGGATCT
GGCGGCACGTTCAGTCCAAGCATGATCAGGGATGCCGCTAAGCAAATGCATGTCTCAGTG
TCAGATAGTTTCGTTCAGAAGCTTCAAACAGTTATCCAGAACGAATCTGGCGGCAGAAAC
ATTATTCAACAGATTCATGATGTCAACAGTGGTGGTAACGAAGCCAGAGGTGTTCTGCAG
TACACGCCAACGACCTTTGCGGCTTATGCTGTCGCTGGTCACAACAACATCATGAATCCA
TACGACCAACTGCTTGCCTTCTTTAACAACAGCGATTGGAAGAACTCCATCGGCTGGACA
ACCATTTGGGACACTCGCAAGCTTGATTGGCTGCACTCTGGTCCGCAAGGCCATAGAAGA
TATGCCAATGGCGGTCTGGTGGCAACTGAGCAGCTTGCTCACGTGGCCGAAGGAAACAAG
CCAGAAATGATAATTCCTCTGGATATTGCCAAGCGGTCCAGAGCAAATCAATTGCTGACG
CAAGTGCAAGCCAAATTTGCGGCTGAAGCACCGCAAACGACGACTAGTGGTCAGACAACT
GACTCTAAAGAGCTGCTCACGCGGATGGACAAGATGCTTGCCCTGCTGGGGATGCTGCTT
AAGGGCCAGGGGGACATGGAAGTTACTTTGGATGGCCAAAAGCTTGGCAAGGTACTGAAG
AAGCAGCAGACGATTGAAGACATGCGTACTGCTCTGCTTTATGGCTAGAAAGTAGGAGTT
ACATGACAAAATACAACGGTTTTACGCTCAATGGCTATCACTCATTGAGAGACATGGGTA
TTGTCATGGGCACTGTAATTAAACCAATTGCGCCAAGCATTTCTCCCGTAATGGAAGATA
TTCCTGGCGCAGTAGGGCAATATTTTGAAGGGTATAACATCGGCACTAAGCAGATCCAGA
TACCCTATTTTTTTATCTCTCATGAAGACCAGGACCGGGTCAACAAAGAGATTGAGAAGC
TGGCCGGGATCTTGATCCCGATGACCAACCAAGAAGTTCCCCTGGTGTTTGACGATGAGC
CAAACAAGACCTGGATGGTGCATTTTGTTGAAATCGCTAATCCTAACTTAACTGAGCAGG
GGAGTTGGGACTTTGACGGATCAATTACATTAGAAATGTCGAAACCCTGGGCTTATTTGC
CACGTGAACATTTGTACACGGCAAATTTGCCATCAGACAAGCGAGTGCAACTGAATGTTT
CCGGCAATATGGAAACGCCAGTCGACATTCAAATTATTCCCAAGCACTCTGCCAAACATG
TTGGGGTCTTGCTCAATGATGGTGCTGGCGTCTTTGCCATTGGCGAGGACCGGGCAGAAC
TTCAAGACACTATCGTTGCTCAATGGCAAGAAACTCTGTCTGACACGGGGGATGCAACTA
GTGGGTCTTTTACCAATTGGTTGCAGAACCCAACATCAGTCTCCAATCTGAAGTGGGGGC
AGAAGCTGGCTCCGGTACTGGGCGGGGCTAATGCAATTAATTCAACTGGTAAATCAATAG
GCGTTGGGACCAAGTCAAAGACAGGCTATAATCCATCAAAAGACAAAGTTGGTAAGACCA
ACAAGTACACTGTTCTGAACTATGGCACGGATAGTCAGGAAGCAATAGGGACCACCGGCA
CTGCTTGGTATGGCCCAATAATGGTGACCAAAGGCTTCGATGGTGGCGCTCTGGAAGATT
TCAAGGTAATCTTCCGGTTAAGACATATGAAATACAAAGGGCCACATAATGGCCGGGCAA
TGGGCGACGTTGAAGTTCTCTTTCTTGACCCAGAAGGTAATGCCTTTTTTCGTGCTGGTA
TCAAAGACCAAGATAGTGGCGCTGTCCCGGTCTTATACACGCAAATCGGCAAGCCTGGCA
CTGACTGGCTTAGTGGGAACTACCAAAATATTTACGTGGCCAAAAGCTTTAATATCAAAG
ATGGCAAGAACTACAAGGCCAAGGTATTAAACGGAAAAAAGAACATCACGACGATCAAGG
TTGTGAAGAAAAAGAAGGTAAAAAAGACCAAGTTGGTCAACTTGTACAGTTCAATGGCCA
ACGATAATAACACGTCAGAATTATCTGACTGTTGGATCGAGTGGGAAGTACATAAGGTTG
GCACGACATGGTCTTTTTGGATTTACCAATTAGATTCTGCCGGCAACCGCGTTAGTGATC
AAGCCAAGGGCAAGGTTCACTTCAAACAGGCAAAATATGTGGATAGAACGGGCAGTGCAT
CAGCATCACTGGGATCTATCGCGGTAGGGATGTTCAAGCACTCAATTAAAGAGGATACGG
TCAATCCGCCAGAAATTTACCGTAACGTTCATCCGTCGCTGACGATGCTTAAAGCCTATC
GTCGCAATCCCGCTTACGACAGTACTAGTAAGCCATTGGCTTATGCTATCGCTAGTGGCG
AAGTCCTGGACTTTGATGGCGAGAAATGGAAGACAACTGTCAACGGCACTGTCGTTGAAG
AAGCATGGGTGACAAATTATCCGAAACTGCATCCTGGTCAAAATACGTTGACATTCATCA
GCGATGCTGACCTAAGTGATGCAATTGTGGATATCCAGTACAATCCCCGGGTTAAGTAAG
GAGGCAGCATGGCTAGCAAACAGTATTTGATTCTGAACAACAGCTTAAAGCGAATCGGCA
CGCTGTCAGTTGACGGGGCAACGGTTTTCACCAGTGACACGATCACTCATCAGTATGCTT
CTAGTGACCAGACAAACAGCAGCTATGGTGACAATCCGGACGCAGAGGACACCACTCAAA
GCCGGAGCCAGAATCGCAAGTCAAAAGAATACAACCACTATGGAACAATCGTGGTGCCCC
AGGGCCAGCCAGATAGTCCTAAAGTGAGTGAAGGTAACTATATTGCCAAGCATGATGAAG
TGCTGGGGCGGTGGTATATTTTCAGAATTTGGCATACAAGCGAGACCTTGCTAGCATCAG
GCCAAGCGGCCACATCAGCGGAAATCATTGATCTTGGTCTGTGGGAGCTTGCTCACAATA
TTGTTCCCGCCAAAACGTTCTCTAATGTATCGGCCAAGGTGGCTTTTGAGTGGCTGACTC
AGAAGCTGACATGGGCGCTGGATACGTCCAAACTGGACACCACATTGACACTGTCAGAGC
TGCAGTTTGACGGAACTAGCCGGGCCAGTTCAATGCTCCAGACATTGCTTCAAGACTACG
ACCTTGAGTGCTACTTCTATTGCAAGGCAACGAGCAATGGGACGATCACGGATAAGATTT
TTGAAGTTGGCAACAAGCTCAACTCTGAAATTTACAGTGGCACGGTCTTTGTGGGCGAAA
ACGTGACGGGATGCACCAGAGAAATCACTGGCAATGTGGTGACTAAGCTTTATGTATTTG
GACCAAATGGAGAAACCATGGCCAACGCTAATGGCGGGAAAACCTACATTGTTGACGAAG
CGGCCAATCGCCAGTACAACCCGAATTGGAGATCCACTTACCTGGAAGGTGCTTATACGA
CCAGCACAACGGCCGATGCGCAAGGACTTAAGGCAATCGCCAAGACAATTCTTGCCGACA
CCAATCACCCACAATACGCGTATACGGTCACGGTCCCGCATGACATGCATCCGATTTTGG
GGTCAACGATCCGAACAATTAATACCGATTTTGTTCCAGAAATGGCCACGAAGGAAAGAG
TGATGGCCACGACAGAGAGCATTGCGGATCCCAGTCAGAATAGTGTTAGTTTTGGGGAAT
TTCAGACCGTCACCAGAATCACTCCATCTTGGCTGTCTAACTTCACTAGTGAGATTGCCA
GCGCTGTTCAGAAAGCGATGCAAGACAGCTCATCTATTGAACCGGTTGTTTTGACACCAG
ACGGGCTTGACTTTGACTCAACTGGTTCTAGCAAGCGGGCAATCATCCAGGCGTATGAAG
GCGGGACCAACATTTCGGCTTACCTTGACTCCAATGGCTTTATCTTTAGGCAATTGCAGT
CAGACGGGCAATATGGAGCAACCAGCACCGGGTACTTGCAATCAGTAACCGGGCTAAAGC
TTGGAGAGTATCGGGCAACGATCGATAACGACTACTTTTCGACTACACCAGAAGTTGCGG
CTGATCAGACAAACGCAAAATCACTGGGCAGGTTATCGCCTACAGCCCGTGGCATGGACG
CCACTGAGCAGTATGTGGTCAAATTGTCAGATGGATCCTACTTGTCCAGCACAGCATCCC
CGGTTAAAAGCTTGGACGGGCACGGAAACGACACGCTTTACCAGCACTGGTCCAGTGACG
GAAAGCTGATCGATGACATGATGGTCGCGAGTGGTGGTCACGGATCCAGTTTTGGGATCA
AAGAAGAAAGCGGAACAATCTGGATTTATGGGATCACCAAGAATTTCAGCAGTTCAGATG
AGCGTTTTCGAATTTCAAAGTTTAAGTACCAAGGCGGGAAAGATATCACGGAGACCGTAA
CATCCAACACCGACAGCTTTATCATCGGCTGCGGTTTTGGATCTGATGACCCAGTTAGAG
TCAGCTATGACGTAAAAAACAACCTGCTAGGGGTGGTTATAGGCGACGGTCATTTTGAGG
TTTTAAATCCTGCCCAAGCGCTGGCAGGTGACCATGACGTGCTTTATCGGATTGACTTAA
CGCAATACGGATTTAATTTAAACACTCAAACCTTCCAATCCGCGTGTTTAGATTTCCCTT
ACGTTTACTGGCATAGCGGTGACTATGACATGCACGACTATCGCATGCTTTACTGCGCGA
ACGTGGTACATGGCGGCAAGGAGTTTGAACTCAACTACGACTTTTCGCAATCAATGCCGC
TTAAATATGATCGAGTCGAACCGGAAACCATCTGGATGCAGCCAAATGGCAAGCTACTGG
CGAGCTTCAACTGCCACGATCCGCAAGATGGGGAGAACACGGCCCATACGCACGCGATGT
TTGAAATTCCGGTCATCACCAGACCAGCGATGAGTTTACCCAAGGGAGCAATCCCTGAAT
AGAAAGGAGTAGAAATGTCTGAAAGCAAATCGGCGTCGGTCGTCTTTACAAACGGCAGCC
TTTTGGCGAAGAATGCGCAAAATACGGCTGACAGTGCTAAAACAGCGGCTGAAACAGCGC
AGGATTTGGCTAGTGGTGCCCAGAAGACGGCTGACGGAAAAAAAAGTGTCTACAGAGGGT
CTGACCCTGCCACGGTCCCAACGGCTGGCTTAAAAGAGGGTGACATCTACTTTACCGCTG
ACACATTGTATACCTGGAATGGATCAAGCTGGGAGAAGACCGTTAGTGATACCACGGGGG
CGGAAATCCACGCCAAGGTGGAGGCTGCCATGCAAGAAAGCCAGAAGGCGGTCGCAGACT
TGAAATCTGATGTTGAAGCCAAGGTCAAAGGCCTCGATGATGAAATTGCCCAGAATAAGA
TCCAAACGGGCAACGCACTGAGCTTTTACAAAGAGCAATACTACCTTTCCACCTCTTACA
CCGAATTGGCAGGAGGCAGTTGGTCAGATGAGGTACCGGTGAAGACAGCTGGTAAGTATG
TCTGGAGCCGCTATGTTACGGCAAACGTTGGAGACCCTACTAACCATCAGTACTCTGATC
CCGTCTGCATTAGCGGGCTGGATGGTACGCAAGGCCCACAAGGGGTTCCAGGCCCTAAAG
GTGCCGATGGTCAAACTACATATGTGCATGTGGCTTATGCCAATTCTGCTGATGGCAGTG
CAAACTTCAATGTTAATTACTTTGCTGACGCCCTTTATATCGGTGTCTTGACTGACTATG
TGCAAGCAGACAGCACGGACTACACCAAATATACATGGTCTAGACTCAAGGGGAATGACG
GTGATCAAGGGAGTCCAGGCCCTAAAGGTGCAGACGGTCAAACCACCTATGTACACTTTG
CTTATGCAAATTCTAGCGATGGCACGGCCAATTTCAACGTCAACTACTTTGATGGCGCCC
TTTATATCGGAACTTACACCGATTACACACAGGCTGATAGCACGGACTTTACAAAATATA
CGTGGAGTCGTCTTAAAGGTGATACTGGTACTGACGCACCAACTATTTTTGTTAAATCAT
ATACATTCTCAGCAGTATGGGGTGCCAGAGCAGACATCGAGCTGACTGGGCCAAACGCTT
TTAAGCAAACTGTATATAACAGAGGACATAACGTCTGGGTGCTTGATGCTAAGACACACA
AACTTAAAGAATTTGTCAATTGTGATACTTATAGTACACAGTCTTTTAACCATAATGGTA
TTAGTACGACTGTGGCTGACTACCTGTCTAGCCTTACAGACAGTATTATTGTAATCGCCG
CCGCAGACGCAGACTCAGTTGATCAAAATGTTAGGAATGTACTTAACAGCATGGGCGGAT
CTCCAGAACTGGGGACATGGGGAGCTGGCCGAGTGGGCCACGTCTTTATCGGCATGTCCA
AGCGATCTGATGGTACTTGGCCACTGCAACCACGGCAGGGATATGAAGAAATCATCAAAG
AAGATGGTTCAGCTCCAGAAATTGGGTGCCCGCTGTCCAACGGTGGTGTCGTGGCTAACG
GTGCCACCGGACCAACTGGACCGACAGGCGCTACCGGTCCACAAGGACCACAAGGCGACC
CTGGCTCAACGGGCTTCTTCATCGGCACCACGCCGCCACCTAATCCATCCAAGGGTACGG
TCTGGGCAACGACTGACTCTTCCGGCAATATGACTTCTGCCAAGACTTGGGACGGGTCAA
ACTGGGTCAGCACGGCCTTTACGCAGGACCTGGTAGCAGGTAATATCACTGCTAGCAAGA
TAGTCGGTGGGGAGCTAGATGTAAACAAATTCACGGTCAAGAATGCGCAGAACATTCCGA
TTGAATCGACTGTCAGCTTAGGACAAAAGCTAAGCGACATGAAGCAAGATGCAGATGGGC
TAACTTCCACTGTAATAGGCGGTGGCAACCTGCTGAACAACACTACTGATACTTTGCAAA
ATGTTACAGTGAACAGATGGATGTATTATACTACCTCATCAGATGAACCAATTGCGAAAC
ATCAACTTGATGGTCAAACAGTTACTCTTAGCGCCTGGATTGAAAATCCGTCCAAGGAGG
CCTGGGTGCAAATGTGGACTGATAAGGGAATGTTTCTAGGCAGCAGAATCCCAGCTGGAG
AAAAAGGCTGGTCACAGGTAACTTACACTATGCCAAGTGGCTTCGGTGCGTGGAACATCG
TTGTTGGATGCGGTGATGGTTCTGGAACAGTTACGCTTAGCTACTCAAGCCTCCAGCTTG
AGATTGGGCCAAACCGAACGGCATGGAGTCAATCAACTGCTGATATTTCCCTGCTTAAGA
TAACTGCCAACAGCCTTAACGCCTACGTCAGAGGCTCCAATGGGTCTAGTACGTTGGCTT
CTATTCTTTCGATGGACCCAAATAATTCGACCATCGGGCAGGTGGTTAACGGGCAGGTTG
TTGCGGCTATCAATACCAGCTCAGACGGGTCAGTCAAGATTGATGGTAAAAGTTTGCATA
TTACAGCAGACACTAAGATTGATAGTGCGACTATCCATGCCGCGATGATTGACTCTGTCG
ATGCTTCAACGATTAAAGCTGGTGTACTTGACGCATCACTAATCAGAGTTATCAACTTGG
ATGCAGGTTCTATTACGACAGGGTCGCTAAGCGCCGAAGTTGCTGACAATTTAAGCTCTT
TCAAAACCTATATCGTATCGTCATCTAACACGTGGGATTTCGATTATACTAAATCTGTCA
GCGGGAATTGTTTTTTAATTGGAGAAATAAATGCAGATCACGTTTACAATGGGCCTAAAG
ACGACAATCAAAATAAGCTGACACCATACATGTATGTAACAAGTCGTGGCTCATCAGACG
GTAAAAATTTCACAGTTACCGTGTGGAAGGATAATGACCCTACGCAGTATCAGCGTGTTT
GGAGTAGCAGTTCTAATTCTTGGTCAAACTGGGTAAAACTTCCTAACAGCCAAAACATTA
TTTCTACTATCAACCTTAACCAAGCGGGCGTGACGATTAGTGGTAAGAACATTGAACTAG
ACGGCAATACAAGAGTTGTTGGCGGTTTTAATTTAATTCCTTCTGACTCAGCCTCACAAG
ACCAAAGAAGCCAAAATATATATCGACCTTGGGTTTGGAATAACGGCTCTATAAAAATGC
AAAATGGCGTAATTCAAACTACGGCTACAGATGCTACTCCAGGAGCTTTCTATGACGGCG
CTAATCTTAATAGTAGATACGTTATTGGCACTATCGCACCAATGTATTTGAAATTCACAT
TGTGGAATAGCCCTTCGATGTCAACAGAGTACGCTAGAACTTATATCGGCGCAGAGCAGA
TAGAGACTCCAACACTTGCAATAACCAATTCTGGCACTGCCGCTAATATTGAACAAGGTG
CTTTATATGTTGGCAACTTTGAACTTATTGGTAGCAAGATCAAGTCTCAAGACAACGGTA
GTCTTTATGTCTCTAACTCAAACGGCACCAACTTCGACGGTAACGGCTCTGTTGGCTTCC
AGGTCTGGTCAGGTATTGGCCTGGGCAAAAACACGATCTACATGCCATCAACCGACCTCT
ATATCCAGATGGGCAACTGTGGCCCTGGCCTGGGTGCGTCCTACTCCAGTTCAATAAAGG
TCGACGTCCACTGCAATAGAGTTATTTCTCAGAAAGCAAATACTGTATCTTCCAGACTTT
CAGTCAAGACTGACATCGCCAAGGTGACCTATGACCGGGCACTGGCAGCGGTTGAGGGGA
CTGACATGTACGATTATCGATATGTCAGTGACGACAGCGGCCAGCATTACGTTTCAGGCA
TTATCGATGACGTCAATGCGGATCCTCAATACCACATGGACGGCATGCTCATTAATAAGG
AGCGCACCGCCAGAATCGACGCCAACCTCGTCGGCTACCACCACGTGGTTATCCAAAAGC
TGCTTGAAAGAGTGGCCGCTCTGGAAGAAAAGGCAAAATAATGGATCAAATACTAATCGT
CAGATCACCACCTAATAGGCGGCAAAACTGACGATTTTTTAATACAAAAGGAGCAAAAAA
TGGAAATTAATGTAACTAGCATCAATCAAGCCTTTGGCAAGGATGAGCAAACCAGCCAAG
TCATCGTAGCCCTTAACGGAAATTCAACTGATGGGAGTGGTGACTACCTAAGTTCTAGTG
TCAACGTGACCAGCAAAGAATTGCCAGAAGGCACTAGCTTTGACGATGTGCTGGACAGTG
AAATCGAAACACTTGCTCGCAAGAAACTGGCGGATTATGCGGCTGGAGCAATGCCGATCA
GAGTTTCCAGCATTATCCGCAACTACGACCAGCAGACTAACCAGATTTCCAACGCAGTCG
TTTCCTTGTTGGGTAGCATGACTGACGGGACTAACGATTACATCAATTACCACACCACGA
TCACCAAGGAAGACCTGCCTTCGGACAAGACTTTTGCGACTATGACTGCCAGCGCCTTGA
AAACCTTGGCTAAGGCAAAGCTGGTGGCAGTAACTAAGGTAGCGTAGGAGGTAAGCAATG
CAAATCTCATCAGAGAACTACATCACCGTTTTGACTGAGCAGATCAAAAATTTGACCATT
GAAAATGCTCAGCTTAGGGCCCACATCTTGGATCTGGAAGCCAAAGCAAAGGAGGCCAGC
GATGGCAAGACTGAAGAAGGCAGTAGCGAGCCTACTAAGTAGTCCGCTACATGTGATTGT
GGGGCTCGATTTGCTGGCGACTGGGCTGATCTTGCTCACACATCATCACTACTTTTTCTG
GCCACCATGACCCGCCTGGATCACTTCGATAGAGAACAATGTCGTGGTTGGCTTGATCGG
GGTAGTGACAGGATTGGGCATGATCTACTGGGCTATTAGCCCAGAAAAAAGCATCAGTCT
TAATCGCAAGCTCATTGCCACAGCTAGCGCCTACTTTACACTGCTGGGCATGACGGAGCT
GATGTACGCAATCTTTGCTCCGGCCGGGACACCGCATATGTTTATGACTGGGTTGTCCGA
GTTTGTTATGTTGTTGTTGACACTTTACATGGCAAAAGCTAGCCCGACAAGGAGATCCAG
TACTGGCAACTAGAAGGGGTGGTACATATCAACTGGAAGGACATCTTGACCAAGTTTGTG
CCACTTTTACCGACATTGTTGATGTATTGGGCCTCTTATCAGCTGAGTCAAGCAAAAAAT
AATAAGGAAGAAAAGCAGGACGAGTTTACCCGACTCAATGCAGAAAACACACGGCTATCT
GAAGAGCTTGATCGCTATCGAAAGATGGTGGCGACAAAAGAGCGAGAGATCAGCAAACTG
CAGAAAGAAATTATTGAGCTGAGGAAATTTACTGCAGGAGCACCCATGTCGGGTGCTCTT
TTTAATGAAAAGGAGAAAAAAGACGATGACAGCTAAAGACTGGTTTAACATCATTTTTGC
ACTGGGGACGATTGCACTGGCGGCGATTGCCAGCTTTTACACTCATAACCGGACGAAGAT
TGATACTAAAACTGCCACTGGCAAGGCAATCGACACGGTTGGTAAGCTTGCTGTGTGGGC
CGTTAGAGAAGCAGAGTACACTGGCATGGCTGGTGATCAAAAGCGCGAATATGCTGCTGA
AGTGATCACAGAGCAACTGCACAAGAAGGGAATCACGGATGTTACGGAGAGCACGGTCTA
TGGTGCAATCCAGGCGGCCTGGTCTGCTGCTAACTTCGACTATGCAGAAAAGGCAGAGGT
CAAGGAGCCAGAGGCTATCCAAGATGCTGGGGATGCTGGTCAAGTCATGGACGATGCACC
AGTAGCCGCAAAAGAAGGTGAAGCAAATGGCAACTAGAAGATATGGCGTTGATGTAGCCG
CCTATCAATCAACCAGCATGGGGAACTTCCATACTGCTGGTGCCAGCTTCGTTGTGGTCA
AACTGACAGAAGGGACAAATTACTTTAACCCTAAGGCACGGGCGCAAGTGGCCAGTTCTA
GAGCAAATCATTGCTACACGCATGCTTACCACTTTGCAAACTTCGGCAGCAGTGTCTCCC
AGGCCAAGGCTGAGGCTAAGTACTTTCTGTCCTATGTAGCTAAAGTAAACATCAGCAAAA
AGCGGATGATCTTTCTGGATTGGGAAGGCAACACTTACAACTGCGTGACCGGATCCAAGG
CGGCCAACACCAAGGCAATCCTGGCCTTTATGGGCGTCTGCCACAAAGCTGGCTATCCAG
TTGGGCTTTACTCTGGTGCATCCCTGATGCGCACTGCAATCGACACGAGCCAAGTGATCA
AGCGCTACGGTACATGCTTGTGGGTAGCTAGCTATCCAACAATGTCTGCCGTGTCTATCG
CTGATTTCGGCTATTTTCCGTCAATGGATGGAATCGCCATTTGGCAGTTCACTTCAAATT
GGAAGGGGATAGGAGTCGACGGCAATGTGATGCTGATCGACATGTACAGCAGCTCTTCCA
ATTCGGCACAAAAAGAGGTCAAGAAGGAAGCACCTAAGAAGGCATCCAAGCCTCTTTTTG
TCGTCTATGCCCCGGTGATTAATGGCAATCCTAACTGGAAGATTGCTCTCCGTGATGGTA
GTGGTCATCTCACTGGAAAATACATCAAGACCAATTCCCGCTGGCAGGTTTGGGATAAGA
AACCCATGAAGGGCGGGACCTGGTATAAGCTTGGCACCGATGAGCAGTGGGCGCCAGCAA
GCTATTTGAAGAAGGTGTAGCATGAACACTTTGACGATTGATTATGACACGGTAAAGGTT
GGTGATACCGCACACGACTTCGCTTTAACTGCAGTCGAAGACGGACAGACTCAAAGTTTT
ACCGATACCAGTGGATTAGTGGTTAAGGTCGGGGATGCAAGTCACGAGCAGATCACAACT
TTAGCCACCAGCGTAAACGCGGATGGCACTCTGTTTGCCAGCTCCGGCAATTTAACCGGA
GTCCCGGCAGGAATATACAACGTTGAACTCTGGCAGACTACTGAAGATGGTGTTACCATC
TATCCGACTGTTGGATACGCAACGATTACGTTAGTGCAATCAATTCAATAGATATGAAAT
AAGCCTCACTTCAAACGAAGTGAGGCTTATTTTTGTTTGTGTGAGGCTGATGCACAAATG
ATGCACAAATCACTTTGATGCACATTTTTAGAGAAAAATAAAACCCGACAGATCATTGAT
CTACCGGGCTCGTTTCGTCACTAGACACGGGTAACTTTACCAGACTTCAAAGTCTTGGTT
GAAACCCAAACGCGCTTAGGCTTGCCGTTTACAAGAATGCGAACTTTTTGAAGGTTTGGC
TTCCAAGAACGACTTGATGAGTTCAAAGCGTGTGAACGTCTGTTACCAAAAGTGGTCTTC
TTACCGGTTACGAAATCTTTTGCCATG
>22_prophage_4 (Myoviridae)
TAACTGTTTTCTTCCAGATATTCGTCAATTGCCGCCAGCAAGCGCTGACTGGCTTCTTTG
ACCGTAATATCCTTGATCTGGGTCGCCGCGTTGGACAAGTGGCCGCCCCCGCCCAGCTTC
TCCATAATCACCTGGACGTTAATGTGGCCCATCGACCGGGCTGAAATCCCGACCTTGTCC
CCGCTTCTTCTGGTGATGGCAAAAGATGCCGACACCCCTTCCAAATCAAGCGCCGTATCG
GCTGCCTGGGCCGTCAGGATCGGGTCGATCACCTTGTCCTCCGGCCCCTGCATGACCGCC
ATCTTCGGCCGCAGCATCTGCAGGCTGGCCACCAGGTGGCTCTTGACCAGGAAGCTGGAA
ATGTCTTCCTTCAAAAGCTCACTGACCACCGAGGGGTCCGCCCCGATCGACCGCAGGTAG
CTGGCCGCGTCAAAGGTTCTCGTCCCCGTGCGCAAGGAGAATTCCTTGGAGTCGACCGTG
ATCCCGGCCAGCATGGCCGTGGCTTCCAGATTGGTCAAAACCCGGTTGTCCTCAGCCGGC
TGCTGGTATTCTACCATTTCCGTCACCAGTTCGCTGGCTGAGGAAGCATATGGCTCCACA
TAAGTCAGCATCGGGTTCTCCGGGAATTCTTCCCCCCGCCGGTGGTGGTCGATCACCACG
ATCCGGTTCCTCAAGCGGTCATAGAGGCGCTGGTCATAAGTGATGGAGTACTTGGAGTGG
TCCACCATGACCAAAAGGGAGTTGTCCGTCGCGACCGCGTTGGCCTCATCCGGACTAACA
AAAAGGTCCAGCTGGGGGTCTGCCGCTTGCATCTTCTTGACCAAGCGGTCAACGTCATAG
TTGCAGTGGGCCGTGTCTAGCAAAAAGTGGGCCTTGACCCCATGCAGGCGGGCGATCTTG
ACGACCCCGATCCCGCTGCCGACAGAGTCCATATCGGGCCGCTGGTGCCCCTGGACGAAG
ACCTGGTCAACATCCTTGAAGAGCTCGCCCAAGGCCTGGGAAACCATTCTGGCCCGGACC
CGGGTGCGCTTCTCCATTGGGTTGGACTTACCCCCATAGAAGCGGGCTACCTGGCCCAGT
TCCCTGAGGACCACCTGGTCCCCGCCCCGGCCAAGGGCCAGGTCCAAGTTGGCCTGGGCC
TGGTTGGCGATCTTTCTCAGCGACTCGCCCCCGTAGGCAATCCCGACCGACAAGGTCAAA
GGAGTGTTGTTCCGGCTGGTTTCCAGGCGGATCTTGTCCAAAACTGAGAACTTGTCTTCT
TCCATGGCTTCCAGGTCCTGCAAGTGGGCCAGAAGCAAAAAGTGGTCCTCATCAATCCGC
TTCAAGTAGGCCTTGAACTTCTTGGCATAGTCGTTCAAGGTCGTCTGCAGGTAGGTGCTG
GTTCTGGCCAGTTCCTGGTCGTGCATCCGCTCGCTGAGCTCGTCGTAGTTGTCAATAAAA
ATCTGCCCGATAGCCAGGCGCTCATCCCGGTACTTGTCGGCCAGGTCGGCATAACGGGTA
ATGTCGAGCAGGTAGATGACCCCGATGCTGTCTTGGACAACCATTTCAAATTGATGATCC
CCCCACTTGACCACCTTGCTTTCCGAAGTCTGGGCCTCAAGGGCTTCTTCAACCAGCTTG
CCCAGTTTCCGGTCGACTGCCGTAATTGTCTTGCCGATGGCGTCCTTGTCGCCCAGATAG
AGCTGCAAGTAAGGGTTGACCCATTGGATGTGCCGGGACTCGTCGTAAAGGAGGATCCCC
AGCGGCATCTTGATCATGGCCTCCTGCTCCCCCCGTTTAATCCGGTAGGAGAGGTTGGCC
GCGTAATTGTTGGTATTTTTCGCGAGAATGTAAACGCCGAAAACGACCCAAAAGACATCC
ACGATCAGGACCAGCAAAAGAGCCACCCCGAAGATCCGGTTGATGAAGAAAGCCACAACC
GTGCTCAGCACCGTCAAGAAGGCGATGCTGGAGAAGGCAATGATTAATCTGGAATCCCGG
ACGAATTCTGGCAATTCAAGTTTGCGTAAAAAGTTTTTCATAAAATTCTTCCACATCTTT
AAAGCAGATTAAACTACTCCCATTATAACCTATTGCCGCCCGCCACAAAACAGAAAAGAA
AAAGAGACCGGGAGGAGTCCAGCTCCTTTCGGTCTCTTTATTTGCTTATTGATCCTGCTG
CTTAGTCTTCAGCTACGAATGGCAGGAGGCCCATAATCCGGGCTCTCTTGATAGCGTTAG
CAACCTTGCGTTGGTTCTTAGCGCTAGTACCAGTGACACGACGTGGCAAGATTTTACCTC
TTTCTGAGATAAAATGTTTCAACAGATCAACATCCTTGTAGTCTACGTAGTCGATGTGGT
TGGCTGCGATGAAGTCAACCTTGCGGCGACGACGACCACCTCTTCTTTGTTGAGGCATGT
CTTCAGATCCTTTCTTGTGTAATTTTAAAATGGAAGATCGTCATTTGAGACGTTGATTGC
ATCGTCAGAGCTGTCGAACGGGTTAGTGTTCGTGTCTCCGCCGGCATCTTTCTTGTTATC
TTCATTGAATCCGGCATTAGCTGGCCCGTTTGACTGGGCCGGGCTGCCGAAGGCGTTGTT
GTTGGCGTAGCCGCTGCCAAATCCGGTGTTGAAGCCGGTGTTTTGGCTTTGACCTTGGCC
GCCAAATCCGCCGTTTTGCTGACGGCTTTCACGCTCGCGGCGTGATTCGAGCAGTGAGAA
GTTGTCCACGAGGACTTCTGTCACGTAAACTCGCTGGCCGTCCTTGTTATCATAGTTTCT
GGTCTGGATTCGGCCCTGGATGCCCACCAAACTGCCCTTGCTGGTGAAATTGCAGAAGTT
CTCCGCAGCCTTGCGCCAAATCACGCAGCTGATGAAGTCCGCTTCTCTTTGGCCTGATGC
ATTGGTAAACTGCCGGTCAACGGCCAAAGTGAACGTAGCAACCGAGATGCCACTCCCAGT
AGTACGTAATTCAGGATCACGTGTTAAACGGCCAACAAGTACAACATTATTGATCATACT
TATTTCCTTCCTATTCCTGTATTACGGGAAACTACAATTACTTGTCTAACTTGACAGTCA
TTGAACGCAGAACTGAGTCGTCGATCTTGCTCAAACGGGCAAATTCGTTGACAGCTGCAG
CGTCTTCAGCAGTGAAGGTCATAATGTAGTAACTACCTTCACGATACTTTTCGATTTCGT
ATGCGAAACGACGCTTGCCCCAGTCCTTAGCTTCAACCATTTCACCACCATTGTCAGCGA
TCACCTTAGTGTACTTGTCAATAATGGCCTTCTTTGCTTCATCGTCAAGGTCTGGCTTGA
TGATGTAAGTAATTTCGTACTTGGTTGTCATAGACTATTGCACCTCCTTTTGGACTAAAT
GGTTCTTGCTAAAATCAAGAACAAGGAGTAATTGATCTAATTACTCGCAATGCCTAATTT
TAGCACAAAATAAAAAAATTACCAAACATTTTTTACACGTGATCCGGGATTTTCTTCCCA
CTAACTATTACGCCAAAAATGCTGGTAATTTTTTATTTTATCTTACTTTTTTCTGCTTCT
TTGCCGCTAAACTTCCGTTTCCGGCTCGCTTTCGCCTTCAGATTCAGCCGGCACGACTGC
CATGCTTGCCACGGCATTGCCGTCAGCCACCTTGATCAGGCGGACGCCCATAGTTGACCG
GCCAGTCTGGGAGACATCGCTGGTCTTGAAGCGGATCATGATCCCGTCAGTGGTGATCAG
CATGATGTCGCTTTGCCCGTCAACCACGGCCACGCCAGCCAGAGGACCGTTCTTTTCGCC
GATCTTGGCGGTCTGGATCCCCTTGCCGCCCCGGCCCTTGACCGGGTATTCGCTGGCCGG
GGTCCGCTTGCCGTAGCCCTTTTCCGAGATAGTCAGAACTTCGTCTTCCGGCTTCAGAAT
CCCTGAGCCAACCACGTAGTCGCCTTCGCGGAGGTTGATCCCCCGGACGCCGGCCGCGCT
TCTCCCCATGGCCCGGACGTCATCTTCATTGAAGGTCACGGCGTAGCCCTGGTGGGTAGC
GATCAAGATGTTCTGCTGGCCGTCAGTGGTCAGGACGTTGGATAGTTCGTCGCCATCCTT
CAAGGTCAAGGCGATCAAACCGTTGGTCCGGATATTTTCAAATTCCCGGATCTTGGTCCG
CTTGACCGTCCCCAGCTTGGTGATGAAGAAGGCGTAGTCGTCGTCATGCCCTTGCGGCAG
GTTGACCACGGTCTGGATGTGCTCGCCCTTGTCCAGCTGCAGGAGGTTGACGATTGGCAG
GCCCTTGGCGCTTCTGCCGTATTCTGGGATTTCGTAGGCCTTCTTCATGTAGACCTTGCC
CTTGTTGGTGTAGAAGAAGAGATAGTCGTGGGTACTTGAGTAGAGCAGGTGCTCGATAAA
GTCGCCCTTTTGGACGCCCATCCCCTTGATCCCCCTGCCACCGCGGTTTTGGGTCTTGAA
GTCGTCGATCAGCATCCGCTTGACATAGCCCTGGTGGCTCAAAGTCAACAGGACGTCTTG
TTCTTCGATCAAGTCTTCGTCTTCGATCGTGACCACTTCGCTGGCCGTAATCTGGGTCCG
GCGCTTGTCACCGAAGCGCTTCTGGATGTCCAGCAGCTCGTCGTAGATAATCTGGTCGAT
TCTTTCAGGCTTGGCCAGAATGTCCTTGTAGTCGGCAATCTTGACCAAAAGCTCCTGGTA
TTCGCCTTCGACCTTGTCTCTTTCTAAACCGGTCAGGCGGACCAGACGCATGTCCAGGAT
AGCCTGGGCCTGGCGGTCGTCCAGGTCAAAGCGGCTGATCAAGCCCGCCTTGGCGATGTC
GCTTGATTCAGAGTTCCGGATCAAGCTGACGATTTCGTCGATATGATCCAGCGCTACCCG
CAAACCTTCCAGGATGTGGGCTCTGGCTTCAGCCTTTTCCAAGTCAAACTTGGTCCGGCG
AGTGATGACGTCTTCCTGGTGGGCCAGGTAGTACTGCAGCATCTGCTTCAAGGTCAGGAA
CTTCGGTGCCCCGTCCACGATCGCCACCATGTTCATGGCGAAGTTGGACTGCATCTGAGT
TTCCTTGAAGAGGTTATTCAAAACCACGCTGGCGCTGGCATCCCGGCGCACGTCAATCGT
GATCCGCATCCCGCTCTGGTCGGATTCATCCCGCACCCCAGTAATGCCGTCGATCACCTT
GTCGCGGGCCAATTCAGCGATCTTCTGGACCAGTTCGGCCTTGTTGACCAGGTAAGGAAT
CTCGCTGACGATGATTCTTTCCCGCCCGCTCTTTTCAGTTTCGATTTCGGTCTTGGCCCG
GACGACGATGTTGCCCTTGCCGCTTTCATAAGCGTGCAGAACCCCGCCCCGGCCCATCAA
GATCCCGCCGGTTGGGAAGTCCGGCCCTGGGATGGCCTTCATCAGTTCCTTGGTCGTCAC
GTCCGGGTTCTTCATCAGCATGTGAATGCCGGAAATGACTTCAGACAGGTTGTGCGGCGG
AATGTTGGTAGTCATCCCGACCGCGATACCGCTGGAACCGTTGACCAGGAGGTTAGGAAT
TCTGGCTGGCAGGACGGTCGGTTCATTTTCCGTGTCGTCATAGTTTCTCTGCCAGTCAAC
CGTATTCTTGTTGATGTCGCGGAGCATTTCCACGGCAATCTTGCTCATTCTGGCTTCCGT
ATAACGCATGGCGGCCGGCCGGTCGCCGTCGACTGAACCGAAGTTACCGTGCCCGTCTAC
CAGCATGTAGCGGTAGGCAAAGTCCTGGGCCATATGGGCCATGGCCAGGTAGATGGAGGA
GTCGCCGTGCGGGTGGTACTTACCCATGACGTCCCCGACGATTCTGGCACTCTTCTTGTA
AGGCTTGTCCGGAGTCACGCCCAGCTCGTTCATCCCGTACAGGATCCGCCGCTGAACCGG
CTTCAAGCCGTCGCGGACATCTGGCAAAGCCCGGGCCACGATGACAGACATGGCGTAGTC
CAAGAAGGAGCTCCGCATCATTTGCGTCAGATCGACATTTCTGATCCGCCGGTCTTGTCC
TTGATTTTCGTTATCCATTCCTACCTCCCATTAAGCATCCAAGTTTTCAACATATTGGGC
ATTGTCTTCGATGAACTTGCGCCGCGGGCCAACTTCGTTGCCCATCAGCATTTCAAAGAC
TTCATCCGCGTCCTTGGCGTATTTCGGGTCCACCCGGTCCAGGCGGCGGTTTTCAGGGTC
CATGGTCGTCTCCCACAATTGCTCAGCGTCCATTTCCCCCAGCCCCTTGTAGCGCTGCAC
GATTGGCTTCGGGCTTGGTTGCAATGACCCCAGGTAGTCGTGGAGTTCTTCATCAGTGTC
CAGGTACTTGATCAGCTTGCCCTGGCGCACTTGGTACAGAGGCGGACGGGCGATGTAAAC
ATAGCCCTTGTCGATCATCGGCCGCATGTAGCGGTAGAAGAGGGTCAAGAGCAGGGTCCG
GATGTGGGCCCCGTCGACGTCGGCGTCAGTCATGATGATCAGCTTGTGATAGCGGGCCTT
GGAGACGTCAAAGTCTGCCCCAAATCCGGTCCCCAGGGCCGTAAACAGAGTCCGGATTTC
CTGGTTGGCCAGGATCCGGTCCATTGAGGCCTTTTCCACGTTCAGGATCTTCCCCCGGAT
GGGCAGGATGGCCTGGGTCAGCCGGCTCCGCCCTTGCTTGGCGCTGCCGCCGGCGGAGTC
CCCTTCGACGATGAAGAGTTCTGAGATGTTCGGGTCATTTGAAGTGTTGTCGGCCAATTT
GCCCGGCAGGTTGGCGATTTCCAGGCCGGACTTCTTCCGGGTAACTTCCCTGGCGCGCTT
GGCGGCAACTCTGGCTCTTTCAGCCAGTTGCCCCTTTTCCACGATCTTGCGGGCCACCTG
CGGGTTTTCCATCAAGAAAGTGGAGAAGGTTTCTGAGAAGGCGCGGTCAACGGCAGTTCT
GGCGTCGGAGTTGCCCAGCTTGGTCTTGGTCTGCCCTTCAAACTGCGGGTTCGGGTGCTT
GACGGAAATCACGGCCGTCATCCCTTCCCGGATGTCTTCCCCGGACAGGTTGTCGTCGTT
TTCCTTCAAGATCTTGGCCTTGTGGGCGTAGTCGTTGACCACCCGGGTCAAGGCCGTCTT
GAAGCCCGCCTCGTGCATCCCGCCTTCATAAGTGTGGATGTTGTTGGCAAAAGTCATCAA
GGTTGTCTTGTAGCCGGTCGTGTACTGCAAAGATACTTCAACGTCGATGCCCTCGTACTT
GCCTTCCACGTAGATTGGCTCGTCAAAAAGTACCTCCTGGCCCCGGTTGAGGAAGGAGAC
GTATTCCTTGATCCCGCCTTCGAAGTGGTAGACGTCGGTTTCCGCCGTGTCCTTCCGCTT
GTCAGTGAAGGTCAGCTTCAGCCCCTTGTTCAAGAAGGCCAGTTCCCGGATCCGGTTCTT
CAAGATCTTGTCGTCAAAAACCGTGGTTTCCGTGAAGATGTTCGGGTCCGGCCAGAAGTG
GACGATGGTCCCGTGTTCAGTCAAAGGCACCGTGCCGACTTCCTTCAGCTCTTCAACGAC
CCGGCCGTGGTCAAAGGCGATGTGGTACTTCTTGCCATCCCGCATGACTGTGACGTTCAG
CTTGGTGGACAGGGCGTTGACAACGGAAGCCCCGACCCCGTGCAGACCGCCGGAAACCTT
GTATCCGCCACCGCCGAACTTACCGCCGGCGTGCAGAACCGTATAAACAGTTTCAACAGC
TGGCCGGCCGGTCTTCTTTTCGATGTCGACCGGAATCCCCCGCCCGTCGTCTTGGACAGT
CACGCTGTTGTCTTCGTTGACGGTGACTTCGATCTTGGTCGCGAAACCAGCCAGGGCTTC
GTCGATCCCGTTGTCGATGATTTCCCAGACCAAGTGGTGCAAGCCCTGGGAGCTGGTTGA
GCCAATGTACATCCCCGGGCGCTTGCGTACGGCTTCCAGGCCGCCAAGGACTTGAATCTG
GCTGGCATTGTACTTGTCAGCTTCTTGTTCAAACTGCTTGGCCCTCTTCAATTTGTTATC
TTCGTCTGCCATTTAATCCTTCCTCTTTTTCTATAATTTTGCCGGAATGGATGTAAAAAA
ATCGCGGCTGTTTGACTATTTCCTGGGAAATACCATCCAGATCGGTTGTCGTAATAAAAG
TCTGGATTTGACCATGGATGAAATTGAGCAGGGCTGCCTGGCGGTTCTGGTCCAGTTCGC
TCATCACGTCGTCCAAAAGCAGGATCGGCTCTTCTCCCGTCAGCTGCTTGATCAGCTGGA
TTTCCGCCAGTTTCAGGCTGAGGGCAATGGTCCGCTGCTGTCCTTGGGAGGCAAACAGGT
GGGCATTCTTGCCGTCCAGCTGGAATTCCAGGTCGTCGCGGTGGGGACCCAGCTGGGTCG
TGGCCCGTCTGAGCTCATCGTCAGCGATCTCCGCAAAGCGGTCCAGCAGCTTCTGCTTGA
TCTGGGCCGGCTGGTCTGCAGCCGTAATCTCCTTGGCTGAAGGCCGGTAAAGGATCCGCA
GCTCTTCTCTTTGCCCGCTGATGGCCCGGTAGGCCTCGGCCGCGTAGCGGTTGAGGTCAG
CCAAATAGCGGTAGCGCCGCCAGATCAGTTCACTGGCCGCCGTGGCCACCTGCTCAGTTA
AGACCCCGAGCAGGACCTGGTCACTGGCCTGCCGGCGGGCCAGCTGCTTGAGATAGTTGT
TTCTCTGCTGGAGCAGCTGCCGGTACTGGCTGGCAAAATAGAGATATTCCGGATTGATCT
GGCCGAATTCCAGGTCCATGAAGCGCCGGCGCAAAGAAGGGGCCCCCTTCACCAATTCCA
GATCTTCCGGAGAAAAGAGGATGGCGTTAAGGTGGCCCACATACTTGGACAGCCGGGCCT
GCTCGACCCGGTTGACCCAGGCGCTCTTGCCCTTCTTGCTGATGACGATGCGCAGGTCAA
GGTCCAGCTGGCGCTTGTGCACCCGGCCAGCCAGGCTGGCAAAGTCCTGGCCGAAGGCAA
TCATCTCCCGGTCATTGCTGGTCCGGTGGGACCGGCTAAGGGCCAGAAAGTAGATTGCTT
CCAGCAGGTTGGTCTTGCCCTGGGCATTTTCACCCAGAAAAACGTTCACGTGCGGGTCAA
ATTCCAGGTCAATGGGAGCCAGGTTGCGGAAACCGCTCTGCTTAAACCGGCCCAGGTACA
TT
