# Supplementary material for: Functional genomic analysis of the isolated potential probiotic Lactobacillus delbrueckii subsp. indicus TY-11 and its comparison with other Lactobacillus delbrueckii strains
Source: Microbiol Spectr. 2024 May 21;12(7):e03470-23. doi: 10.1128/spectrum.03470-23 (PMC11218508; doi:10.1128/spectrum.03470-23)
Supplement: Table S3 — Microorganisms in the phylogeny. [file spectrum.03470-23-s0004.xlsx]

## Sheet: Sheet1
Table S3. The list of microorganisms in the phylogeny with amino acid sequence of aligned and merged core genes.
Accesion number	Name of microrganism
GCF_000014405.1	Lactobacillus delbrueckii subsp. bulgaricus ATCC BAA-365
GCF_000056065.1	Lactobacillus delbrueckii subsp. bulgaricus ATCC 11842 _3D JCM 1002
GCF_000179375.1	Lactobacillus delbrueckii subsp. bulgaricus PB2003_2F044-T3-4
GCF_000182835.1	Lactobacillus delbrueckii subsp. bulgaricus ND02
GCF_000192165.1	Lactobacillus delbrueckii subsp. lactis DSM 20072
GCF_000284695.1	Lactobacillus delbrueckii subsp. bulgaricus CNCM I-1632
GCF_000284715.1	Lactobacillus delbrueckii subsp. bulgaricus CNCM I-1519
GCF_000387565.1	Lactobacillus delbrueckii subsp. jakobsenii ZN7a-9 _3D DSM 26046
GCF_000409675.1	Lactobacillus delbrueckii subsp. lactis CRL581
GCF_001189855.1	Lactobacillus delbrueckii subsp. indicus
GCF_001190005.1	Lactobacillus delbrueckii subsp. sunkii
GCF_001263315.1	Lactobacillus delbrueckii subsp. delbrueckii
GCF_001433875.1	Lactobacillus delbrueckii subsp. delbrueckii DSM 20074 _3D JCM 1012
GCF_001434635.1	Lactobacillus delbrueckii subsp. lactis DSM 20072
GCF_001435795.1	Lactobacillus delbrueckii subsp. indicus DSM 15996
GCF_001437195.1	Lactobacillus delbrueckii subsp. bulgaricus ATCC 11842 _3D JCM 1002
GCF_001437485.1	Lactobacillus delbrueckii subsp. jakobsenii ZN7a-9 _3D DSM 26046
GCF_001469775.1	Lactobacillus delbrueckii subsp. bulgaricus
GCF_001510975.1	Lactobacillus delbrueckii subsp. bulgaricus
GCF_001624905.1	Lactobacillus delbrueckii subsp. bulgaricus
GCF_001624925.1	Lactobacillus delbrueckii subsp. bulgaricus
GCF_001647065.1	Lactobacillus delbrueckii subsp. bulgaricus
GCF_001888905.1	Lactobacillus delbrueckii subsp. lactis
GCF_001888925.1	Lactobacillus delbrueckii subsp. jakobsenii ZN7a-9 _3D DSM 26046
GCF_001888945.1	Lactobacillus delbrueckii subsp. delbrueckii
GCF_001888965.1	Lactobacillus delbrueckii subsp. sunkii
GCF_001888985.1	Lactobacillus delbrueckii subsp. lactis
GCF_001908415.1	Lactobacillus delbrueckii subsp. indicus
GCF_001908495.1	Lactobacillus delbrueckii subsp. delbrueckii DSM 20074 _3D JCM 1012
GCF_001953135.1	Lactobacillus delbrueckii subsp. bulgaricus
GCF_002142575.1	Lactobacillus delbrueckii subsp. delbrueckii
GCF_002278095.1	Lactobacillus delbrueckii subsp. lactis DSM 20072
GCF_002285775.1	Lactobacillus delbrueckii subsp. lactis
GCF_002847905.1	Lactobacillus delbrueckii
GCF_003326615.1	Lactobacillus delbrueckii subsp. bulgaricus
GCF_003351805.1	Lactobacillus delbrueckii subsp. bulgaricus
GCF_003545935.1	Lactobacillus delbrueckii
GCF_003597655.1	Lactobacillus delbrueckii subsp. bulgaricus
GCF_004122955.1	Lactobacillus delbrueckii subsp. bulgaricus
GCF_004123065.1	Lactobacillus delbrueckii subsp. bulgaricus
GCF_004211505.1	Lactobacillus delbrueckii
GCF_004211735.1	Lactobacillus delbrueckii
GCF_004354615.1	Lactobacillus delbrueckii subsp. jakobsenii
GCF_005864055.1	Lactobacillus delbrueckii subsp. bulgaricus
GCF_005864125.1	Lactobacillus delbrueckii subsp. lactis
GCF_006538625.1	Lactobacillus delbrueckii subsp. lactis
GCF_006538645.1	Lactobacillus delbrueckii subsp. delbrueckii
GCF_006538685.1	Lactobacillus delbrueckii subsp. lactis
GCF_006539405.1	Lactobacillus delbrueckii subsp. bulgaricus
GCF_006704185.1	Lactobacillus delbrueckii subsp. bulgaricus
GCF_006740305.1	Lactobacillus delbrueckii subsp. delbrueckii
GCF_009362855.1	Lactobacillus delbrueckii
GCF_009734125.1	Lactobacillus delbrueckii
GCF_011044195.1	Lactobacillus delbrueckii subsp. bulgaricus
GCF_013249185.1	Lactobacillus delbrueckii subsp. bulgaricus
GCF_013370935.1	Lactobacillus delbrueckii subsp. bulgaricus
GCF_013394955.1	Lactobacillus delbrueckii subsp. bulgaricus
GCF_014830125.1	Lactobacillus delbrueckii
GCF_015377785.1	Lactobacillus delbrueckii
GCF_017161915.1	Lactobacillus delbrueckii subsp. bulgaricus
GCF_017367325.1	Lactobacillus delbrueckii subsp. lactis
GCF_017367365.1	Lactobacillus delbrueckii subsp. lactis
GCF_017367445.1	Lactobacillus delbrueckii subsp. lactis
GCF_017367505.1	Lactobacillus delbrueckii subsp. lactis
GCF_017367525.1	Lactobacillus delbrueckii subsp. lactis
GCF_017367535.1	Lactobacillus delbrueckii subsp. lactis
GCF_017367555.1	Lactobacillus delbrueckii subsp. lactis
GCF_017367585.1	Lactobacillus delbrueckii subsp. lactis
GCF_017367605.1	Lactobacillus delbrueckii subsp. lactis
GCF_017367625.1	Lactobacillus delbrueckii subsp. lactis
GCF_017367645.1	Lactobacillus delbrueckii subsp. lactis
GCF_017367685.1	Lactobacillus delbrueckii subsp. lactis
GCF_017367705.1	Lactobacillus delbrueckii subsp. lactis
GCF_017367745.1	Lactobacillus delbrueckii subsp. lactis
GCF_017367805.1	Lactobacillus delbrueckii subsp. lactis
GCF_017367825.1	Lactobacillus delbrueckii subsp. lactis
GCF_017582025.1	Lactobacillus delbrueckii subsp. bulgaricus
GCF_017584225.1	Lactobacillus delbrueckii subsp. lactis
GCF_019583415.1	Lactobacillus delbrueckii
GCF_021091115.1	Lactobacillus delbrueckii subsp. lactis
GCF_021133675.1	Lactobacillus delbrueckii subsp. bulgaricus
GCF_021133685.1	Lactobacillus delbrueckii subsp. bulgaricus
GCF_021133715.1	Lactobacillus delbrueckii subsp. bulgaricus
GCF_021133735.1	Lactobacillus delbrueckii subsp. bulgaricus
GCF_021133755.1	Lactobacillus delbrueckii subsp. bulgaricus
GCF_021133775.1	Lactobacillus delbrueckii subsp. bulgaricus
GCF_021133785.1	Lactobacillus delbrueckii subsp. bulgaricus
GCF_021133815.1	Lactobacillus delbrueckii subsp. bulgaricus
GCF_021133835.1	Lactobacillus delbrueckii subsp. bulgaricus
GCF_021133855.1	Lactobacillus delbrueckii subsp. lactis
GCF_021133875.1	Lactobacillus delbrueckii subsp. bulgaricus
GCF_021133885.1	Lactobacillus delbrueckii subsp. bulgaricus
GCF_021133915.1	Lactobacillus delbrueckii subsp. bulgaricus
GCF_021133935.1	Lactobacillus delbrueckii subsp. bulgaricus
GCF_021133955.1	Lactobacillus delbrueckii subsp. bulgaricus
GCF_021133975.1	Lactobacillus delbrueckii subsp. bulgaricus
GCF_021133995.1	Lactobacillus delbrueckii subsp. bulgaricus
GCF_021134005.1	Lactobacillus delbrueckii subsp. lactis
GCF_021134035.1	Lactobacillus delbrueckii subsp. lactis
GCF_021134055.1	Lactobacillus delbrueckii subsp. lactis
GCF_021134075.1	Lactobacillus delbrueckii subsp. lactis
GCF_021134095.1	Lactobacillus delbrueckii subsp. lactis
GCF_021134115.1	Lactobacillus delbrueckii subsp. lactis
GCF_021134135.1	Lactobacillus delbrueckii subsp. lactis
GCF_021134155.1	Lactobacillus delbrueckii subsp. lactis
GCF_021134175.1	Lactobacillus delbrueckii subsp. lactis
GCF_021134185.1	Lactobacillus delbrueckii subsp. lactis
GCF_021134215.1	Lactobacillus delbrueckii subsp. lactis
GCF_021134235.1	Lactobacillus delbrueckii subsp. lactis
GCF_021134255.1	Lactobacillus delbrueckii subsp. lactis
GCF_021134275.1	Lactobacillus delbrueckii subsp. lactis
GCF_021134295.1	Lactobacillus delbrueckii subsp. lactis
GCF_021134315.1	Lactobacillus delbrueckii subsp. lactis
GCF_021134335.1	Lactobacillus delbrueckii subsp. lactis
GCF_021134355.1	Lactobacillus delbrueckii subsp. lactis
GCF_021134375.1	Lactobacillus delbrueckii subsp. lactis
GCF_021134395.1	Lactobacillus delbrueckii subsp. lactis
GCF_021134415.1	Lactobacillus delbrueckii subsp. lactis
GCF_021134435.1	Lactobacillus delbrueckii subsp. lactis
GCF_021134455.1	Lactobacillus delbrueckii subsp. lactis
GCF_021134475.1	Lactobacillus delbrueckii subsp. lactis
GCF_021134495.1	Lactobacillus delbrueckii subsp. lactis
GCF_021134505.1	Lactobacillus delbrueckii subsp. lactis
GCF_021134535.1	Lactobacillus delbrueckii subsp. lactis
GCF_021134545.1	Lactobacillus delbrueckii subsp. lactis
GCF_021134595.1	Lactobacillus delbrueckii subsp. lactis
GCF_021134615.1	Lactobacillus delbrueckii subsp. lactis
GCF_021134635.1	Lactobacillus delbrueckii subsp. lactis
GCF_021134645.1	Lactobacillus delbrueckii subsp. sunkii
GCF_021134675.1	Lactobacillus delbrueckii subsp. lactis
GCF_021134695.1	Lactobacillus delbrueckii subsp. lactis
GCF_021134735.1	Lactobacillus delbrueckii subsp. lactis
GCF_021134745.1	Lactobacillus delbrueckii subsp. lactis
GCF_021134765.1	Lactobacillus delbrueckii subsp. lactis
GCF_021134795.1	Lactobacillus delbrueckii subsp. lactis
GCF_021134815.1	Lactobacillus delbrueckii subsp. lactis
GCF_021134835.1	Lactobacillus delbrueckii subsp. sunkii
GCF_021134855.1	Lactobacillus delbrueckii subsp. lactis
GCF_021134875.1	Lactobacillus delbrueckii subsp. lactis
GCF_021134885.1	Lactobacillus delbrueckii subsp. lactis
GCF_021134915.1	Lactobacillus delbrueckii subsp. lactis
GCF_021134935.1	Lactobacillus delbrueckii subsp. lactis
GCF_021134955.1	Lactobacillus delbrueckii subsp. lactis
GCF_021134975.1	Lactobacillus delbrueckii subsp. lactis
GCF_021134995.1	Lactobacillus delbrueckii subsp. lactis
GCF_021135015.1	Lactobacillus delbrueckii subsp. lactis
GCF_021135025.1	Lactobacillus delbrueckii subsp. lactis
GCF_021135055.1	Lactobacillus delbrueckii subsp. lactis
GCF_021135075.1	Lactobacillus delbrueckii subsp. lactis
GCF_021135095.1	Lactobacillus delbrueckii subsp. lactis
GCF_021135105.1	Lactobacillus delbrueckii subsp. lactis
GCF_021135135.1	Lactobacillus delbrueckii subsp. lactis
GCF_021135155.1	Lactobacillus delbrueckii subsp. lactis
GCF_021135175.1	Lactobacillus delbrueckii subsp. lactis
GCF_021135195.1	Lactobacillus delbrueckii subsp. lactis
GCF_021135205.1	Lactobacillus delbrueckii subsp. lactis
GCF_021135235.1	Lactobacillus delbrueckii subsp. lactis
GCF_021135255.1	Lactobacillus delbrueckii subsp. lactis
GCF_021135275.1	Lactobacillus delbrueckii subsp. lactis
GCF_021135295.1	Lactobacillus delbrueckii subsp. lactis
GCF_021135315.1	Lactobacillus delbrueckii subsp. lactis
GCF_021135335.1	Lactobacillus delbrueckii subsp. lactis
GCF_021135355.1	Lactobacillus delbrueckii subsp. lactis
GCF_021135375.1	Lactobacillus delbrueckii subsp. lactis
GCF_021135395.1	Lactobacillus delbrueckii subsp. lactis
GCF_021135405.1	Lactobacillus delbrueckii subsp. lactis
GCF_021135435.1	Lactobacillus delbrueckii subsp. lactis
GCF_021135455.1	Lactobacillus delbrueckii subsp. lactis
GCF_021135475.1	Lactobacillus delbrueckii subsp. lactis
GCF_021135485.1	Lactobacillus delbrueckii subsp. lactis
GCF_021135515.1	Lactobacillus delbrueckii subsp. lactis
GCF_021135535.1	Lactobacillus delbrueckii subsp. lactis
GCF_021135555.1	Lactobacillus delbrueckii subsp. lactis
GCF_021135575.1	Lactobacillus delbrueckii subsp. lactis
GCF_021135595.1	Lactobacillus delbrueckii subsp. lactis
GCF_021229055.1	Lactobacillus delbrueckii subsp. bulgaricus
GCF_021229145.1	Lactobacillus delbrueckii subsp. lactis
GCF_021600185.1	Lactobacillus delbrueckii
GCF_021600205.1	Lactobacillus delbrueckii
GCF_021600225.1	Lactobacillus delbrueckii
GCF_021600245.1	Lactobacillus delbrueckii
GCF_021600265.1	Lactobacillus delbrueckii
GCF_021600345.1	Lactobacillus delbrueckii
GCF_021600365.1	Lactobacillus delbrueckii
GCF_021600385.1	Lactobacillus delbrueckii
GCF_021600405.1	Lactobacillus delbrueckii
GCF_021600425.1	Lactobacillus delbrueckii
GCF_021600445.1	Lactobacillus delbrueckii
GCF_021600465.1	Lactobacillus delbrueckii
GCF_021600485.1	Lactobacillus delbrueckii
GCF_021600505.1	Lactobacillus delbrueckii
GCF_021600525.1	Lactobacillus delbrueckii
GCF_021600545.1	Lactobacillus delbrueckii
GCF_021600565.1	Lactobacillus delbrueckii
GCF_021600585.1	Lactobacillus delbrueckii
GCF_021600605.1	Lactobacillus delbrueckii
GCF_021600625.1	Lactobacillus delbrueckii
GCF_021600645.1	Lactobacillus delbrueckii
GCF_021600765.1	Lactobacillus delbrueckii
GCF_021600785.1	Lactobacillus delbrueckii
GCF_021600905.1	Lactobacillus delbrueckii
GCF_021600925.1	Lactobacillus delbrueckii subsp. sunkii
GCF_021601025.1	Lactobacillus delbrueckii subsp. sunkii
GCF_021601085.1	Lactobacillus delbrueckii
GCF_021601185.1	Lactobacillus delbrueckii
GCF_022509495.1	Lactobacillus delbrueckii
GCF_022509545.1	Lactobacillus delbrueckii
GCF_022642945.1	Lactobacillus delbrueckii
GCF_023006605.1	Lactobacillus delbrueckii subsp. bulgaricus
GCF_023204995.1	Lactobacillus delbrueckii subsp. bulgaricus
GCF_023205755.1	Lactobacillus delbrueckii subsp. bulgaricus
GCF_023893715.1	Lactobacillus delbrueckii
GCF_024665995.1	Lactobacillus delbrueckii subsp. bulgaricus
GCF_025122515.1	Lactobacillus delbrueckii subsp. lactis
GCF_025122525.1	Lactobacillus delbrueckii subsp. lactis
GCF_025127065.1	Lactobacillus delbrueckii subsp. lactis
GCF_025186005.1	Lactobacillus delbrueckii
GCF_025186055.1	Lactobacillus delbrueckii
GCF_025191845.1	Lactobacillus delbrueckii subsp. bulgaricus
GCF_025191865.1	Lactobacillus delbrueckii subsp. lactis
GCF_025191875.1	Lactobacillus delbrueckii subsp. bulgaricus
GCF_025191905.1	Lactobacillus delbrueckii subsp. bulgaricus
GCF_025191925.1	Lactobacillus delbrueckii subsp. bulgaricus
GCF_025191945.1	Lactobacillus delbrueckii subsp. bulgaricus
GCF_025191955.1	Lactobacillus delbrueckii subsp. bulgaricus
GCF_025191985.1	Lactobacillus delbrueckii subsp. lactis
GCF_025192005.1	Lactobacillus delbrueckii subsp. bulgaricus
GCF_025192105.1	Lactobacillus delbrueckii subsp. bulgaricus
GCF_025193425.1	Lactobacillus delbrueckii subsp. lactis
GCF_025193445.1	Lactobacillus delbrueckii subsp. bulgaricus
GCF_025193465.1	Lactobacillus delbrueckii subsp. lactis
GCF_025193505.1	Lactobacillus delbrueckii subsp. lactis
GCF_025193525.1	Lactobacillus delbrueckii
GCF_025193545.1	Lactobacillus delbrueckii subsp. lactis
GCF_025193555.1	Lactobacillus delbrueckii subsp. lactis
GCF_025193585.1	Lactobacillus delbrueckii
GCF_025193605.1	Lactobacillus delbrueckii subsp. bulgaricus
GCF_025193625.1	Lactobacillus delbrueckii subsp. lactis
GCF_025193635.1	Lactobacillus delbrueckii subsp. bulgaricus
GCF_025193645.1	Lactobacillus delbrueckii subsp. bulgaricus
GCF_025193685.1	Lactobacillus delbrueckii subsp. lactis
GCF_025193705.1	Lactobacillus delbrueckii subsp. lactis
GCF_025193725.1	Lactobacillus delbrueckii subsp. bulgaricus
GCF_025193745.1	Lactobacillus delbrueckii subsp. lactis
GCF_025193755.1	Lactobacillus delbrueckii subsp. lactis
GCF_025193765.1	Lactobacillus delbrueckii subsp. bulgaricus
GCF_025193805.1	Lactobacillus delbrueckii subsp. bulgaricus
GCF_025193825.1	Lactobacillus delbrueckii subsp. bulgaricus
GCF_025193845.1	Lactobacillus delbrueckii subsp. bulgaricus
GCF_025193855.1	Lactobacillus delbrueckii subsp. bulgaricus
GCF_025193865.1	Lactobacillus delbrueckii subsp. bulgaricus
GCF_025193875.1	Lactobacillus delbrueckii subsp. lactis
GCF_025193925.1	Lactobacillus delbrueckii subsp. lactis
GCF_025193975.1	Lactobacillus delbrueckii
GCF_025194445.1	Lactobacillus delbrueckii
GCF_025211215.1	Lactobacillus delbrueckii
GCF_025946805.1	Lactobacillus delbrueckii
GCF_025960345.1	Lactobacillus delbrueckii subsp. indicus
GCF_900196735.1	Lactobacillus delbrueckii subsp. bulgaricus
GCF_902374335.1	Lactobacillus delbrueckii
GCF_925300675.1	Lactobacillus delbrueckii subsp. bulgaricus
