# Supplementary material for: Functional genomic analysis of the isolated potential probiotic Lactobacillus delbrueckii subsp. indicus TY-11 and its comparison with other Lactobacillus delbrueckii strains
Source: Microbiol Spectr. 2024 May 21;12(7):e03470-23. doi: 10.1128/spectrum.03470-23 (PMC11218508; doi:10.1128/spectrum.03470-23)
Supplement: Table S4 — ANI crosstable for the strains of six subspecies. [file spectrum.03470-23-s0005.xlsx]

## Sheet: Sheet1
Table S4. ANI crosstable for the strains of six subspecies.
	bulgaricus GCF_000182835.1	indicus GCF_001189855.1	indicus GCF_001435795.1	indicus GCF_001908415.1	indicus GCF_025960345.1	indicus GCF_026769315.1	jakobsenii GCF_004354615.1	lactis GCF_028655675.1	sunkii GCF_001888965.1	TY-11	bulgaricus GCF_025193805.1	delbrueckii GCF_006538645.1	delbrueckii GCF_006740305.1	jakobsenii GCF_001888925.1	lactis GCF_021135575.1	sunkii GCF_026891475.1
bulgaricus GCF_000182835.1	1	0.972374	0.972652	0.972625	0.981207	0.972493	0.979758	0.983609	0.980727	0.97294	0.9749	0.982976	0.982297	0.981159	0.984892	0.981914
indicus GCF_001189855.1	0.972643	1	0.99944	0.999659	0.974842	0.991368	0.973539	0.971825	0.975339	0.98948	0.972954	0.973364	0.973335	0.973684	0.972161	0.974014
indicus GCF_001435795.1	0.972338	0.999443	1	0.999785	0.975564	0.991085	0.973778	0.971085	0.975686	0.988881	0.972935	0.973036	0.973302	0.974058	0.971943	0.973517
indicus GCF_001908415.1	0.972676	0.999439	0.999645	1	0.975821	0.991116	0.972788	0.972827	0.97556	0.989577	0.973556	0.973564	0.973212	0.973926	0.972886	0.973541
indicus GCF_025960345.1	0.981117	0.976035	0.975972	0.975951	1	0.975999	0.980121	0.979498	0.990255	0.975027	0.979393	0.981998	0.981597	0.980799	0.980844	0.985517
indicus GCF_026769315.1	0.972045	0.991164	0.990844	0.991091	0.976283	1	0.973365	0.972258	0.974772	0.988329	0.972754	0.973222	0.973264	0.973452	0.972044	0.975018
jakobsenii GCF_004354615.1	0.983211	0.974497	0.974586	0.974565	0.981828	0.974099	1	0.982342	0.98139	0.973823	0.976498	0.987787	0.987599	0.999824	0.983098	0.980651
lactis GCF_028655675.1	0.984628	0.971892	0.972035	0.971983	0.980095	0.972087	0.98177	1	0.980189	0.971942	0.976879	0.981991	0.98142	0.981814	0.984573	0.979493
sunkii GCF_001888965.1	0.980737	0.976311	0.976308	0.976151	0.990529	0.976208	0.98022	0.980185	1	0.975246	0.978812	0.982844	0.982121	0.98127	0.981852	0.986432
TY-11	0.972539	0.989406	0.989096	0.989339	0.97552	0.988966	0.973976	0.971682	0.975477	1	0.972332	0.973186	0.97334	0.974191	0.972813	0.973633
bulgaricus GCF_025193805.1	0.975458	0.972325	0.972159	0.972364	0.978351	0.97245	0.975674	0.976046	0.977861	0.972818	1	0.975106	0.974783	0.975923	0.975457	0.976096
delbrueckii GCF_006538645.1	0.983138	0.973204	0.973444	0.973102	0.982458	0.97387	0.987423	0.981964	0.982786	0.973336	0.976684	1	0.999669	0.98771	0.983167	0.982109
delbrueckii GCF_006740305.1	0.983205	0.973769	0.97385	0.973816	0.982156	0.973862	0.986507	0.982618	0.982333	0.973897	0.976371	0.999593	1	0.987609	0.983341	0.981858
jakobsenii GCF_001888925.1	0.983434	0.975324	0.975443	0.975216	0.982426	0.974542	0.998349	0.981686	0.981566	0.974944	0.977321	0.988154	0.987872	1	0.983739	0.980532
lactis GCF_021135575.1	0.986125	0.972517	0.972515	0.972488	0.981093	0.972193	0.982452	0.984843	0.98125	0.973117	0.977272	0.982925	0.981918	0.982301	1	0.982496
sunkii GCF_026891475.1	0.981748	0.974356	0.974541	0.974085	0.986502	0.975511	0.979899	0.979462	0.985751	0.973926	0.976281	0.981548	0.980979	0.9799	0.981675	1
