# Supplementary material for: Functional genomic analysis of the isolated potential probiotic Lactobacillus delbrueckii subsp. indicus TY-11 and its comparison with other Lactobacillus delbrueckii strains
Source: Microbiol Spectr. 2024 May 21;12(7):e03470-23. doi: 10.1128/spectrum.03470-23 (PMC11218508; doi:10.1128/spectrum.03470-23)
Supplement: Table S5 — Central carbohydrate metabolism. [file spectrum.03470-23-s0006.xlsx]

## Sheet: Sheet1
Table: S5. Central carbohydrate metabolism.
Name of pathway	Prokka ID	KEGG orthologs	Gene name
Glycolysis (Embden-Meyerhof pathway)(M00001)	LPJCKDFM_01631	K25026	Glucokinase
	LPJCKDFM_00021	K01810	glucose-6-phosphate isomerase
	LPJCKDFM_00746	K00850	6-phosphofructokinase 1
	LPJCKDFM_00629	K21071	ATP-dependent phosphofructokinase / diphosphate-dependent phosphofructokinase
	LPJCKDFM_01453	K01624	fructose-bisphosphate aldolase, class II
	LPJCKDFM_01320	K01803	triosephosphate isomerase (TIM)
	LPJCKDFM_01322	K00134	glyceraldehyde 3-phosphate dehydrogenase (phosphorylating)
	LPJCKDFM_01321	K00927	phosphoglycerate kinase
	LPJCKDFM_00582, LPJCKDFM_00945	K01834	2,3-bisphosphoglycerate-dependent phosphoglycerate mutase
	LPJCKDFM_01182	K01689	Enolase
Pentose phosphate pathway, oxidative phase, glucose 6P => ribulose 5P (M00006)	LPJCKDFM_01842	K00033	6-phosphogluconate dehydrogenase
	LPJCKDFM_00456	K00036	glucose-6-phosphate 1-dehydrogenase
	LPJCKDFM_01488	K07404	6-phosphogluconolactonase
The three-carbon compound core module of glycolysis (M00002)	LPJCKDFM_01322	K00134	(phosphorylating) the enzyme glyceraldehyde 3-phosphate dehydrogenase
	LPJCKDFM_00747	K00873	pyruvate kinase
	LPJCKDFM_01321	K00927	phosphoglycerate kinase
	LPJCKDFM_01182	K01689	Enolase
	LPJCKDFM_01320	K01803	triosephosphate isomerase
	LPJCKDFM_00582, LPJCKDFM_00945	K01834	2,3-bisphosphoglycerate-dependent phosphoglycerate mutase
