# Supplementary material for: Functional genomic analysis of the isolated potential probiotic Lactobacillus delbrueckii subsp. indicus TY-11 and its comparison with other Lactobacillus delbrueckii strains
Source: Microbiol Spectr. 2024 May 21;12(7):e03470-23. doi: 10.1128/spectrum.03470-23 (PMC11218508; doi:10.1128/spectrum.03470-23)
Supplement: Table S6 — Folate and coenzyme: a biosynthesis pathway. [file spectrum.03470-23-s0007.xlsx]

## Sheet: Sheet1
Table S6. The list of enzymes in folate and Coenzyme A biosynthesis pathway of TY-11 genome.
Name of pathway	Prokka ID	KEGG orthologs	Gene name	Gene symbol
The list of enzymes in folate biosynthesis pathway (Ko:00790)	LPJCKDFM_00117	K00287	dihydrofolate reductase [EC:1.5.1.3]	DHFR, folA
	LPJCKDFM_01911	K00796	dihydropteroate synthase [EC:2.5.1.15]	folP
	LPJCKDFM_01909	K01495	GTP cyclohydrolase IA [EC:3.5.4.16]	GCH1, folE
	LPJCKDFM_01908	K01633	7,8-dihydroneopterin aldolase/epimerase/oxygenase [EC:4.1.2.25 5.1.99.8 1.13.11.81]	folB
	LPJCKDFM_00056, LPJCKDFM_01910	K11754	dihydrofolate synthase / folylpolyglutamate synthase [EC:6.3.2.12 6.3.2.17]	folC
	LPJCKDFM_01935, LPJCKDFM_01936, LPJCKDFM_01937	K14652	3,4-dihydroxy 2-butanone 4-phosphate synthase / GTP cyclohydrolase II [EC:4.1.99.12 3.5.4.25]	ribBA
Coenzyme A biosynthesis, pantothenate => CoA (M00120)	LPJCKDFM_00886	K00859	dephospho-CoA kinase [EC:2.7.1.24]	coaE
	LPJCKDFM_01545	K00867	type I pantothenate kinase [EC:2.7.1.33]	coaA
	LPJCKDFM_00096	K00954	pantetheine-phosphate adenylyltransferase [EC:2.7.7.3]	E2.7.7.3A, coaD, kdtB
	LPJCKDFM_00725	K13038	phosphopantothenoylcysteine decarboxylase / phosphopantothenate---cysteine ligase [EC:4.1.1.36 6.3.2.5]	coaBC, dfp
