# Supplementary material for: Functional genomic analysis of the isolated potential probiotic Lactobacillus delbrueckii subsp. indicus TY-11 and its comparison with other Lactobacillus delbrueckii strains
Source: Microbiol Spectr. 2024 May 21;12(7):e03470-23. doi: 10.1128/spectrum.03470-23 (PMC11218508; doi:10.1128/spectrum.03470-23)
Supplement: Tables S7 and S8 — ABC transporters and phosphotransferase system. [file spectrum.03470-23-s0008.xlsx]

## Sheet: Table S7.
Table S7. ABC transporters (Ko:02010) .
Prokka ID	KEGG orthologs	Gene name	Gene symbol
LPJCKDFM_01048	K01999	branched-chain amino acid transport system substrate-binding protein	livK
LPJCKDFM_01358	K02006	cobalt/nickel transport system ATP-binding protein	cbiO
LPJCKDFM_01357	K02007	cobalt/nickel transport system permease protein	cbiM
LPJCKDFM_01152	K02036	phosphate transport system ATP-binding protein [EC:7.3.2.1]	pstB
LPJCKDFM_01154	K02037	phosphate transport system permease protein	pstC
LPJCKDFM_01153	K02038	phosphate transport system permease protein	pstA
LPJCKDFM_01155	K02040	phosphate transport system substrate-binding protein	pstS
LPJCKDFM_00971	K02041	phosphonate transport system ATP-binding protein [EC:7.3.2.2]	phnC
LPJCKDFM_00969, LPJCKDFM_00970	K02042	phosphonate transport system permease protein	phnE
LPJCKDFM_00972	K02044	phosphonate transport system substrate-binding protein	phnD
LPJCKDFM_00120	K02071	D-methionine transport system substrate-binding protein	metQ
LPJCKDFM_00121	K02072	D-methionine transport system permease protein	metI
LPJCKDFM_00119, LPJCKDFM_01802	K02073	D-methionine transport system substrate-binding protein	metQ
LPJCKDFM_01307	K02424	L-cystine transport system substrate-binding protein	fliY, tcyA
LPJCKDFM_01510	K03523	biotin transport system substrate-specific component	bioY
LPJCKDFM_00370, LPJCKDFM_00932	K05845	osmoprotectant transport system substrate-binding protein	opuC
LPJCKDFM_00370, LPJCKDFM_00931, LPJCKDFM_00933	K05846	osmoprotectant transport system permease protein	opuBD
LPJCKDFM_00371, LPJCKDFM_00930	K05847	osmoprotectant transport system ATP-binding protein [EC:7.6.2.9]	opuA
LPJCKDFM_01579, LPJCKDFM_01782, LPJCKDFM_01925	K07335	basic membrane protein A and related proteins	bmpA, bmpB, tmpC
LPJCKDFM_01309	K10009	L-cystine transport system permease protein	tcyB, yecS
LPJCKDFM_01308	K10010	L-cystine transport system ATP-binding protein [EC:7.4.2.1]	tcyC, yecC
LPJCKDFM_01792	K10036	glutamine transport system substrate-binding protein	glnH
LPJCKDFM_01792	K10037	glutamine transport system permease protein	glnP
LPJCKDFM_01793	K10038	glutamine transport system ATP-binding protein [EC:7.4.2.1]	glnQ
LPJCKDFM_00565, LPJCKDFM_00820, LPJCKDFM_00823	K10039	aspartate/glutamate/glutamine transport system substrate-binding protein	peb1A, glnH
LPJCKDFM_00821, LPJCKDFM_00822	K10040	aspartate/glutamate/glutamine transport system permease protein	peb1B, glnP, glnM
LPJCKDFM_00824	K10041	aspartate/glutamate/glutamine transport system ATP-binding protein [EC:7.4.2.1]	peb1C, glnQ
LPJCKDFM_01078	K10112	multiple sugar transport system ATP-binding protein [EC:7.5.2.-]	msmX, msmK, malK, sugC, ggtA, msiK
LPJCKDFM_01287	K10823	oligopeptide transport system ATP-binding protein	oppF
LPJCKDFM_00263, LPJCKDFM_00264	K11050	multidrug/hemolysin transport system ATP-binding protein	cylA
LPJCKDFM_01731	K11069	spermidine/putrescine transport system substrate-binding protein	potD
LPJCKDFM_01730	K11070	spermidine/putrescine transport system permease protein	potC
LPJCKDFM_01729	K11071	spermidine/putrescine transport system permease protein	potB
LPJCKDFM_01728	K11072	spermidine/putrescine transport system ATP-binding protein [EC:7.6.2.11]	potA
LPJCKDFM_00022, LPJCKDFM_00113, LPJCKDFM_00137, LPJCKDFM_00194, LPJCKDFM_00206, LPJCKDFM_00207, LPJCKDFM_00253, LPJCKDFM_00393, LPJCKDFM_00420, LPJCKDFM_00934, LPJCKDFM_00968, LPJCKDFM_01033, LPJCKDFM_01280, LPJCKDFM_01283	K15580	oligopeptide transport system substrate-binding protein	oppA, mppA
LPJCKDFM_01284	K15581	oligopeptide transport system permease protein	oppB
LPJCKDFM_01285	K15582	oligopeptide transport system permease protein	oppC
LPJCKDFM_01286	K15583	oligopeptide transport system ATP-binding protein	oppD
LPJCKDFM_01875	K15772	arabinogalactan oligomer / maltooligosaccharide transport system permease protein	ganQ, mdxG
LPJCKDFM_00189, LPJCKDFM_01136, LPJCKDFM_01235	K16785	energy-coupling factor transport system permease protein	ecfT
LPJCKDFM_00187, LPJCKDFM_01137	K16786	energy-coupling factor transport system ATP-binding protein [EC:7.-.-.-]	ecfA1
LPJCKDFM_00188, LPJCKDFM_01138	K16787	energy-coupling factor transport system ATP-binding protein [EC:7.-.-.-]	ecfA2
LPJCKDFM_01752	K16919	acetoin utilization transport system permease protein	ytrC_D
LPJCKDFM_01751	K16921	acetoin utilization transport system ATP-binding protein	ytrB
LPJCKDFM_01218	K17073	putative lysine transport system substrate-binding protein	lysX1
LPJCKDFM_01218	K17074	putative lysine transport system permease protein	lysX2
LPJCKDFM_01219	K17076	putative lysine transport system ATP-binding protein	lysY
LPJCKDFM_01179	K17077	arginine/lysine/histidine transport system permease protein	artQ
LPJCKDFM_01810	K18104	ATP-binding cassette, subfamily B, bacterial AbcA/BmrA [EC:7.6.2.2]	abcA, bmrA
LPJCKDFM_00682, LPJCKDFM_01127, LPJCKDFM_01187	K18887	ATP-binding cassette, subfamily B, multidrug efflux pump	frA, efrE
LPJCKDFM_00681, LPJCKDFM_01126, LPJCKDFM_01188	K18888	ATP-binding cassette, subfamily B, multidrug efflux pump	frB, efrF
LPJCKDFM_00570	K18889	ATP-binding cassette, subfamily B, multidrug efflux pump	mdlA, smdA
LPJCKDFM_00571	K18890	ATP-binding cassette, subfamily B, multidrug efflux pump	mdlB, smdB
LPJCKDFM_01603	K18891	ATP-binding cassette, subfamily B, multidrug efflux pump	patA, rscA, lmrC, satA
LPJCKDFM_01602	K18892	ATP-binding cassette, subfamily B, multidrug efflux pump	patB, rscB, lmrC, satB
LPJCKDFM_01146	K19350	lincosamide and streptogramin A transport system ATP-binding/permease protein	Lsa
LPJCKDFM_01179	K23059	arginine/lysine/histidine transporter system substrate-binding protein	artP, artI
LPJCKDFM_01180	K23060	arginine/lysine/histidine transport system ATP-binding protein [EC:7.4.2.1]	artR, artM
LPJCKDFM_01784	K23535	general nucleoside transport system permease protein	nupB
LPJCKDFM_01785	K23536	general nucleoside transport system permease protein	nupC
LPJCKDFM_01783	K23537	general nucleoside transport system ATP-binding protein	nupA

## Sheet: Table S8.
Table S8. Phosphotransferase system (PTS) (Ko:02060).
Prokka ID	KEGG orthologs	Gene name	Gene symbol
LPJCKDFM_00675	K00882	1-phosphofructokinase [EC:2.7.1.56]	fruK
LPJCKDFM_00872	K02757	beta-glucoside PTS system EIICBA component [EC:2.7.1.-]	bglF, bglP
LPJCKDFM_00799, LPJCKDFM_01887	K02761	cellobiose PTS system EIIC component	celB, chbC
LPJCKDFM_00674	K02770	fructose PTS system EIIBC or EIIC component [EC:2.7.1.202]	fruA
LPJCKDFM_00702, LPJCKDFM_01849	K02777	sugar PTS system EIIA component [EC:2.7.1.-]	Crr
LPJCKDFM_01489	K02781	glucitol/sorbitol PTS system EIIA component [EC:2.7.1.198]	srlB
LPJCKDFM_01476	K02784	phosphocarrier protein HPr	ptsH
LPJCKDFM_00612	K02786	lactose PTS system EIIA component [EC:2.7.1.207]	lacF
LPJCKDFM_00610	K02788	lactose PTS system EIICB component [EC:2.7.1.207]	lacE
LPJCKDFM_00652	K02794	mannose PTS system EIIAB component [EC:2.7.1.191]	manX
LPJCKDFM_00651	K02795	mannose PTS system EIIC component	manY
LPJCKDFM_00650	K02796	mannose PTS system EIID component	manZ
LPJCKDFM_01477	K08483	phosphoenolpyruvate-protein phosphotransferase (PTS system enzyme I) [EC:2.7.3.9]	ptsI
LPJCKDFM_00607, LPJCKDFM_00975	K20112	galactose PTS system EIIA component [EC:2.7.1.204]	gatA
LPJCKDFM_00606	K20113	galactose PTS system EIIB component [EC:2.7.1.204]	gatB
LPJCKDFM_00605	K20114	galactose PTS system EIIC component	gatC
