# Supplementary material for: Functional genomic analysis of the isolated potential probiotic Lactobacillus delbrueckii subsp. indicus TY-11 and its comparison with other Lactobacillus delbrueckii strains
Source: Microbiol Spectr. 2024 May 21;12(7):e03470-23. doi: 10.1128/spectrum.03470-23 (PMC11218508; doi:10.1128/spectrum.03470-23)
Supplement: Tables S9 to S14 [file spectrum.03470-23-s0009.xlsx]

## Sheet: Table S9.
Table S9. Extracellular proteins biosynthesis.
Name of metabolism	Prokka ID	KEGG orthologs	Gene name	Gene symbol
Glycolipid biosynthesis( Glycoglycerolipid)	LPJCKDFM_01662	K19002	1,2-diacylglycerol 3-alpha-glucosyltransferase [EC:2.4.1.337]	mgs, bgsB
	LPJCKDFM_01770	K19003	1,2-diacylglycerol 3-beta-glucosyltransferase [EC:2.4.1.336]	mgdA
Glycan extension (Glycolipid)	LPJCKDFM_01661	K13678	1,2-diacylglycerol-3-alpha-glucose alpha-1,2-galactosyltransferase [EC:2.4.1.-]	cpoA
Bacterial polysaccharide (excluding LPS)	LPJCKDFM_01105	K05366	penicillin-binding protein 1A [EC:2.4.1.129 3.4.16.4]	mrcA
	LPJCKDFM_01455	K12555	penicillin-binding protein 2A [EC:2.4.1.129 3.4.16.4]	pbp2A
	LPJCKDFM_00213	K05946	N-acetylglucosaminyldiphosphoundecaprenol N-acetyl-beta-D-mannosaminyltransferase [EC:2.4.1.187]	tagA, tarA
	LPJCKDFM_01350	K02851	UDP-GlcNAc:undecaprenyl-phosphate/decaprenyl-phosphate GlcNAc-1-phosphate transferase [EC:2.7.8.33 2.7.8.35]	wecA, tagO, rfe
Amino sugar metabolism	LPJCKDFM_00848	K01854	UDP-galactopyranose mutase [EC:5.4.99.9]	glf
exopolysaccharide biosynthesis	LPJCKDFM_00840		Exopolysaccharide biosynthesis protein
Teichoic acid biosynthesis (00552)	LPJCKDFM_00664, LPJCKDFM_00837, LPJCKDFM_00882, LPJCKDFM_00883, LPJCKDFM_00944, LPJCKDFM_01175, LPJCKDFM_01176	K01005	polyisoprenyl-teichoic acid--peptidoglycan teichoic acid transferase [EC:2.7.8.-]	tagT_U_V
	LPJCKDFM_01350	K02851	UDP-GlcNAc:undecaprenyl-phosphate/decaprenyl-phosphate GlcNAc-1-phosphate transferase [EC:2.7.8.33 2.7.8.35]	wecA, tagO, rfe
	LPJCKDFM_01588	K03367	D-alanine--poly(phosphoribitol) ligase subunit 1 [EC:6.1.1.13]	dltA
	LPJCKDFM_01589	K03739	membrane protein involved in D-alanine export	dltB
	LPJCKDFM_01591	K03740	D-alanine transfer protein	dltD
	LPJCKDFM_00213	K05946	N-acetylglucosaminyldiphosphoundecaprenol N-acetyl-beta-D-mannosaminyltransferase [EC:2.4.1.187]	tagA, tarA
	LPJCKDFM_01487	K06153	undecaprenyl-diphosphatase [EC:3.6.1.27]	K06153
	LPJCKDFM_01661	K13678	1,2-diacylglycerol-3-alpha-glucose alpha-1,2-galactosyltransferase [EC:2.4.1.-]	cpoA
	LPJCKDFM_01590	K14188	D-alanine--poly(phosphoribitol) ligase subunit 2 [EC:6.1.1.13]	dltC
	LPJCKDFM_01587		teichoic acid D-Ala incorporation-associated protein DltX	dltX
	LPJCKDFM_01662	K19002	1,2-diacylglycerol 3-alpha-glucosyltransferase [EC:2.4.1.337]	mgs, bgsB
	LPJCKDFM_00019, LPJCKDFM_01659	K19005	lipoteichoic acid synthase [EC:2.7.8.20]	ltaS
	LPJCKDFM_01777	K19302	undecaprenyl-diphosphatase [EC:3.6.1.27]	bcrC

## Sheet: Table S10.
Table S10. Proteolytic enzyme.
Prokka ID	Gene name	Gene symbol
LPJCKDFM_00578	aminopeptidase C	pepC
LPJCKDFM_00666	oligoendopeptidase F	pepF
LPJCKDFM_01043	Xaa-Pro peptidase family protein
LPJCKDFM_01542	proline iminopeptidase [EC:3.4.11.5]	pip
LPJCKDFM_01265	prolyl oligopeptidase family serine peptidase
LPJCKDFM_01914	S9 family peptidase
LPJCKDFM_01869, LPJCKDFM_01865-01867	C40 family peptidase
LPJCKDFM_01818	M20 family metallopeptidase
LPJCKDFM_01695, LPJCKDFM_00138	peptidase T	pepT
LPJCKDFM_00592	dipeptidase PepV	pepV
LPJCKDFM_01808	zinc metalloproteinase
LPJCKDFM_01581	CPBP family intramembrane metalloprote
LPJCKDFM_00107	ATP-dependent Clp protease ATP-binding subunit ClpX	clpX
LPJCKDFM_01713	ATP-dependent Clp protease ATP-binding subunit
LPJCKDFM_01554	matrixin family metalloprotease
LPJCKDFM_01431	regulator of sigma E protease [EC:3.4.24.-]	rseP
LPJCKDFM_01329, LPJCKDFM_00518	ATP-dependent Clp protease, protease subunit [EC:3.4.21.92]	clpP, CLPP
LPJCKDFM_01262	CPBP family intramembrane metalloprotease
LPJCKDFM_01226	zinc metalloprotease HtpX	htpX
LPJCKDFM_00981	ATP-dependent protease ATPase subunit HslU	hslU
LPJCKDFM_00980	ATP-dependent protease subunit HslV	hslV
LPJCKDFM_00915	rhomboid family intramembrane serine protease
LPJCKDFM_00366	PrsW family intramembrane metalloprotease
LPJCKDFM_00135	ATP-dependent zinc metalloprotease FtsH	ftsH

## Sheet: Table S11.
Table S11. 450 annoted orthologous genes of TY-11 genome.
Order of genes in TY-11 genome	Prokka ID and gene name	Gene sequence
332 core genes of Lactobacillus delbruickii (total 263 genomes including 5 genomes of subsp. indicus)	LPJCKDFM_01406 acetyl-CoA carboxylase biotin carboxyl carrier protein	GTGGGCCTGATTTTGGAAATAATAGATGTTGAAAGACTGCTGGACAAGTTTGAAAAGTCCAGCATCCGGGAAATGAAGCTGAATTTGGACGGTTCAGAGCTTTTTCTGAGCAAGAACGAATACACGCAAAAGACAGAGGCAGAAGCAGGCCCGGTTTTGCCAGCCCAAAAAGCTGAAAGTCCGCTTTTGCCAAAAGAAGCAGCTGAAGCCGCGCCGGTTGTTCAAGCAGAAAAAGCTGCATCCGGTCATGCCATCAAGTCGCCCCTGGTTGGGACGATCTACCTGCATCCGACCCCGGACAAGCCAGCTTTTGTGAAGGCCGGCGACCAGGTCAAGGCCGGGCAGACCGTCTGCATCGTGGAAGCCATGAAGATGATGACGGAGATCAAGAGTGATGTT…
	LPJCKDFM_00541 acyl carrier protein	ATGACTGAAGCAGAAATTTTTGACAAGATTGCCACTTTGATCGCTGACAATTTCCAGCTGGACAAGGGCAAAATCACTATGGACACTAACTTTACCAAGGATCTGGACGCTGACTCCATCGATTTGGTAGAATTCATCATGCAGCTGGAAGACGAATTCGGCGCTGAAATTCCTGATGAAGACGCTGCTAAGATTATCACAGTCGCTGACGCGGTAGCTTACATCAAGAGCCACCAAGGATAA
	LPJCKDFM_01239 holo-ACP synthase	ATGATCAAAAATATCGGTGTGGACCAGATTGAGGTGGACCGGATCGCCAAGGTCGTTGACCGGGGGGACGGCTTTGCCCGAAAGGTTCTGACCGACCGGGAATTTGCCCAGTACCAGGACTTGACTCATAAGCGGAAGATTGAGTACCTGGGCGGCCGCTTCGCCATCAAGGAGGCCTTCTCCAAGGCCTGGGGAACCGGGATTGGCCAGGCAGTTTCCTTTGAAGACGTGGAAACCTTGAGGACCGAGTCCGGCGCGCCCGTAACGACGTCGCGGATTTTTACGGGGCGGATTTTTTCCAGCATCGCGCATGATGATCACGAGATCGTCGCCATGGTCGTGCTCGAAGAGCCGGCCGGCTGGCGCCACGCGATCGGCAAACTATCGCACCTGTTATCT…
	LPJCKDFM_01116 helicase-exonuclease AddAB subunit AddA	ATGGCTGTAAAATATACACCAGACCAGGCCAGGGCCATTGAAAGCCGGGGGCAGGACCTTTTGGTTTCAGCCTCTGCCGGCTCAGGCAAAACCAGTGTTTTGGTTGAAAGGGTCATCCGGGAAATCATGGACGACCACTTGGAGGTTAACCAGCTCCTAGTCATTACCTTTACCCGGGCGGCCGCCAGTGAAATGAAGCAGCGGATCAAGCAGCGCCTGCAGGACCGCCTGCAAGAAGAAACAGATGCCAACCAGGCCGACTTTTTGCGCCGGCAGCTGGCTGAAATCGATACCGCGATTATTTCCACGATTGACTCTTTCTGTTTGGACGTCATCCGCCGCTTTTACTTCGCGATCGACATCGACCCGGACTTCAGCATTTTGACTGACGCCACCCAG…
	LPJCKDFM_01903 helicase-exonuclease AddAB subunit AddA	ATGGAATTAACAGATGCTCAGAAAAAAATTGTTGACACTGCAGGCAACTTGATTGTTAGAGCAAGTGCGGGCACTGGAAAAACACATACAATGGTCGCAAAAATTGCGAAAGAAATATACGAGAATAGGGATCATCGTGTTATTGCAGCAATCACTTTTACAATTAAAGCCGCACGAGAAATAAAGGAAAGACTATCTGTTGATACTACAGGACATTTTATTGGTACTAATAATAGTTTTGCAATCGAAGAAGTTATCAAACCGTTTATGAAAGATGCTTACGGTGTACAATTTGATTGTGAGATGACGACTGACTATAGTCTAAAATTTGATAATTACGAAGAAGGGTTGAATTTCATTTCTGAAAACTGCACTTTAGGAAGCTATGAGGATAATAAT…
	LPJCKDFM_00460 alanine--tRNA ligase	ATGAAAAAGTTAAACAGTTCAGAATTTCGGCAAATGTTCCTCGACTTTTTTGCTGAACACGGCCACATGGTCATGCAGTCAGCCAGCCTGATTCCAAAGGATGACCCGACTTTGCTCTGGATTAACTCCGGGGTGGCAACCATGAAGAAGTACTTTGACGGCTCAGTCGTGCCAAAGAACCGCCGGATTACCAGCTCACAAAAGTCAATCAGAACTAACGACATTGAAAACGTCGGTAAGACTGCCCGCCACCAAACCTTGTTTGAAATGCTGGGCAACTTCTCAGTTGGTGACTACTTCAAGGAAGAAGCGATTCCTTGGGCCTGGGAATTTTTGACCAGTCCTGACTGGCTGGACCTGGACAAGGACAAGCTTTACGTAACTGTTTACCCTAAGGAT…
	LPJCKDFM_01238 alanine racemase	ATGATCACAGCAGTTAATCGACCAGCAGCCCTGCATATCAACCTGGCTGCTATCAAGGAAAACACCCGGCAGGCCAAGGCCCACTTGAAGCCGGGCCAGAAGCTCTTTTGCGTGGTTAAGGCCAATGCCTACGGGCATGGGGCATCGCGCCTGGCGCCGGTGATGGAAGAAGCCGGAGCAGACGGCTTCTGCGTGGCCATGCTAGATGAAGGGCTGGAACTGCGCCGGGCTCAGATCGTCAAGCCAATCCTGGTCTTGGGCCTGCAACCGGCTGAAGAAGCCGCCCTGGCCGCCGCCAACGACATTTCTTTGCCGGTGTCCAGCCTGGACTGGCTCAAGAAAGCGGAAAAGGTCCTCCGCAAGGAAGGCCTGCAGCTGAAGATCCACCTGGCCATCGAC…
	LPJCKDFM_00723 arginine--tRNA ligase	ATGAACGGTAAACAACTTGTTGCAGAAGCTTTACAGGCGGTTTTGCCCGACTGGTCACTGGATGACATTGATGTCAAGATTGAACGGCCAAAGGACGAAAAGCTGGGGGATTATGCTTTTCCAACCTTTACTTTAGCCAAGACCATGCGCAAGGCGCCAAACCTGATCGCGGCTGAACTGGCTGAGAAGATCGACCAAGGCAGCTTTGAAAAGGTGGAAGCAGTTGGCCCATACATCAACTTCTTCCTGGACAAGAGCCAGATCGGGGCGGCCATCTTGCAGGAAATCCTGGCTGACCCTGAAAACTACGGTGCCCGTGACCTGGGCCACGGCCGGAACGTTTCAACTGAATACTCATCACCTAACATTGCCAAGCCAATGGGGATGGGTCACCTGCGG…
	LPJCKDFM_00382 aspartate--ammonia ligase	ATGGCTAAATTAGTTATTCCAAGTGATTACGATCCGAAAATGACCATCCGCGAAACGGAAAAGGCAATCCGCTACATCCGGGAAACCTTCCAGACTGAATTCGGGACCGCGATGAATCTGGAAAGAATTTCCGCTCCTATGTTTGTTAAGAAGTCTTCCGGCTTAAACGACAACCTCTCTGGCTGGGAAAAGCCGGTTTCCTTTACCCTGTACGACGGGGATGAAGGCGAATTGCAAATCGTCCACTCCCTGGCCAAGTGGAAGCGCTGGGCTCTCAAGCACTACGGCTTCGGCCACGGTGAAGGCCTCTTCACCAACATGAATGCCATCAGAAAAGACGAAGAAGTTTTGGACAACCTCCACTCCGTTTACGTTGACCAATGGGATTGGGAAAAGGTC…
	LPJCKDFM_01397 aspartate--tRNA ligase	ATGATGCAAATGGAAAAAAGAACTGATTATTGTGGCAACATTACCAGCCAGTACCTGGACCAAGACGTCCTTCTTTACGGCTGGGTGCAAAGAGTCCGGAACCTGGGTCAGCTGATCTTTATCGACCTGCGCGACCGGGAAGGGATCGTTCAAGTCGTGGTCAACCATGACTCCGGTCAGGAAGTGATGGATATCGCTTCTTCTCTGGGCCAGGAATACGTGGTCGATGTCAAGGGGCATGTTAACGAACGTTCCAGCAAGAACCCGGACATGAAGACCGGGGACGTGGAAGTCATTGCCAGCGAAATCACTGTTTTGAACAAGGCTAAGACTCCGCCATTTGAAATCAAGGATGACCTGGTTGCCAGCGAACAGACCCGGCTGAAGTACCGCTACCTG…
	LPJCKDFM_00037 F0F1 ATP synthase subunit alpha	TTGAGCATTAAAGCGGAAGAAATCAGCTCTTTAATCAAGCAGCAACTTGAACACTACGACGATAAGATGGACATCGAGGAAGTCGGTGTCGTAACTTACGTCGGCGATGGTATCGCCCGCGCTCACGGCTTGAACAATGTCTTGTCAAGTGAGCTTTTGCAGTTCGACAATGGTGCCTACGGTATCGCCCAAAACTTGGAAAGCAATGATGTCGGTATCATCATTCTGGGCAAGTTTGACGACATCCGTGAAGGCGACCGCGTGAAGCGAACTGGCCGGATTATGGAAGTTCCAGTTGGGGATGCTTTGATTGGCCGGGTTGTGAATCCACTTGGCCAGCCCGTTGACGGCTTAGGCGAAATCAAGACTGACAAGACTCGGCCAATTGAGTCAAAGGCG…
	LPJCKDFM_00033 F0F1 ATP synthase subunit A	TTGGAGAAATCACTTGTCTTCAATATTAACGGTACCGGACTGAACGTCGACTTGGTCGGCATTATCGGTTCGACCTTGATGGCAATTGTGGTTTTTGCCATTTGTTACGCTCTTTCACGTAAAGTTGAAATGAAACCGAACAAGAAACAAAATGTCCTGGAATACCTGATCGATTTTACCGACGGGATTGTCAAGGATAACGTCGAAGACCCGGCTGCGCAAAAACATCTGTCTCTTTACGCCTTTGTTTTGTTCCTTTTCATCTTCTGCATGAATCAACTAGGGTTGTTCTTGGAAGTGAAAGTCGGTGACTATATGGTCATCAAATCACCAACTGCCGATCCAGTGACGACGATGTCGTTCGCGATGATGACCTTGCTTCTGTCATTTACCTTCGGG…
	LPJCKDFM_00039 F0F1 ATP synthase subunit beta	TTGAGTCAAGGTGAAATCGTTCAAGTAATCGGCCCTGTTGTCGACGTCAAGTTTCCAATTGGCAAAGACCTGCCAGACATCAACAATGCCTTGAAGGTCATCAAGTCAGACGACGACTCGATTATCCTTGAAGTTACTCTTGAACAAGGCGATGGCGTTTTGCGCTGCATCGCGATGGAATCTACCGATGGCCTTCGTCGTGGGATGAAGGTTGAAGATACTGGGAGCTCAATTTCCGTGCCAGTTGGTCCGGATACCTTGGGCCGGGTCTTCAACGTTTTAGGTCAACCGATTGATGGTGGTTCAGAATTTCCAGCTGACCACCCTCGCTCCGGGATCCACAAAGAAGCACCTAAGTATGATGAATTAACTACTAGCCGTGAAATCCTGGAAACCGGG…
	LPJCKDFM_00034 F0F1 ATP synthase subunit C	ATGACTACAGGTTTAAAGGATTTAGCTGCTGCAATTGTTGCTGGTATTGCTGCTTTGGCTGCTTCATGGGGGAACGGTAAGGTTATCTCAAAGACGATCGAAAGCATCGCCCGCCAACCAGAAAGTGCTGGTAACTTGAGATCAACTATGTTCATCGGTGTTGGTTTGATCGAAGCCGTTCCAATCCTGGCTATCGTTATCGCTTTCTTGATTTTGTTCCTGTAA
	LPJCKDFM_00035 F0F1 ATP synthase subunit B	ATGGAATTTCAACCAGTATTCGCCGGCGCTGAAATCTCAATCATTAATACCCTTTGGTATTTAATAGTATTCAGTATCCTTTTGCTGGCCGTCAAGCATTATGCCTGGGGCCCGGTAAAGGACATGATGGAGAAGCGCCGTCAGAAAGTCATTGATGACTTGGATCAAGCTACTAGCGACCTCAAGAAGGCTGAAATTTTGGCCAATGAACGGGAAGCAGCCTTGAAGAATTCAAGACAAGAAGCAACCCAGATCCTCTCTGTTGCCAAGAGTAATGCGCAAAAGACCGGCAAGCAAATCGTCAGCGAAGCCAAGGCTGAAGCTTCCGCTATCCGGGAAAGGGCCAAGGCTGATGCAGCGCAAGCTAAGACTGACGCCTTGAACGAAGCCCGCAACGAA…
	LPJCKDFM_01711 cyclic di-AMP binding protein CbpA	ATGTTAATCAAATCACTGGTCATCAAGAAAGACTACCTGACGACTGTCAACGAACATGCTACCCTGGAAGAAGCCTTGAAGGTACTGGAAAGCTCCGGCTACCGCTGCGTGCCGATCCTGGATGACAGCGGCAAGATCTTCCGCGGCAACATCTACAAGATGCACATTTACCGCCACAAGTCCCAAGGCGGGGACATGAGCCTGCCGGTAACCTACCTCTTGAAGAACGCCACCAAGACCATCAAGATCAACGCGCCGTTCTTCCCAGTCTTCTTTACCATCAAAGACTTGCCTTACATTGCTGTTTTGGACACTGACAACACCTTCTACGGCATCTTGACCCACGCCCGCATGCTGGACATGCTGTCCTCAGCCTGGAACGTCAAGACCGGGGCTTAC…
	LPJCKDFM_01732 diadenylate cyclase CdaA	ATGCAGTTTGATTTTGCAAGTCCGTGGACCTGGCATACCTTGTCGGTGGTCCTGGACGTCTTGATCACCTGGTATTTCATCTACCACCTAACCCTTTTGATCAAGGGGACCAAGGCTGTCCAGCTGGCCAACGGGATCATTTTGATCATGGTGGCCCGGGTCTTGGCCGGCTGGGCCCAGCTGACGACCGTTACTTTTATTTTGGACCAGATCGTTTCTTGGTCAGTCATCGGGATTATCGTCATCTTCCAGCCGGAAATCCGCCGGGGGCTGGAGCGCCTGGGCCGGGTCTCCCTGTTTTCTGATTCAGAAAACAGCAAGCGCGAGCAGCAGGAAAAGCTGGTCAAGGAGCTGGACAAGGCGATCCAATACATGTCCAAGCGCCGGATCGGGGCCCTG…
	LPJCKDFM_00994 cytidine deaminase	ATGAACGAGTTGGAAGAAAAACTCTTTTTGCTGGCCAAGGACCATTTGGCGGATGCCTATAGCCCCTATTCCCACTTTCACGTGGCCAGCGTTTTAGTGACGGACGCGGGAGAAATTTTTACCGGGGTCAATATTGAAAACTCTTCTTTTGGCTTGACCAACTGCGCCGAACGGACGGCGATCTTCTCCTGGGTGAACGCTGGCCGACCGGGCAAGATCAAGTGCCTTTTGATCATCGGCAACACTGACCGGCCAATCTCCCCTTGCGGGGCCTGCCGGCAGGTAATGAGCGAATTTATGGCTCCAGAAACGGAAGTAATTCTGACCGACAGCCAGGGAGACTATGAGCGCTTTACAATTGAGCAATTGATACCATACCATTTCACAGAAAAGGACATT…
	LPJCKDFM_00107 ATP-dependent Clp protease ATP-binding subunit ClpX	ATGGCTACTAAGTTTACAGATCCAGAAGAAGTGAAATGCTCATTCTGCGGCAAGTCTGCCAGCCAAGTAAAGAAAATGATTGCCGGCAACGGCGTATACATCTGCAACGAGGACATTGAACTCGCCAAGCGGATCATTGATGATGAGCTGCGTCTGGATTCACTGAAGGAAGCGCGCGAGCTTCCCAAGCCAATGCAAATTAAAGAAGAACTGGACCAGTACGTGATTGGCCAGGACCGGGCCAAGCGGGTTCTGTCCGTAGCGGTTTACAATCACTACAAGCGGATCAGTCAAATGGATGTTGATTCTTCAACCGAATTGCAGAAGTCAAATATTGCCTTGATCGGGCCAACTGGGTCCGGCAAGACCTACCTGGCTCAGACTTTGGCCAGGATTTTG…
	LPJCKDFM_01213 cardiolipin synthase	GTGACTGCCATCTCTTGTATCGATATTTGGCACATCATCTTCTTCGCCAACGCCATCCTGGCCCTCTGGACCGTCTTCCACAGAAAGCGGTCCGTGGCCACCTCCTGGGCCTGGCTGATCGTCTTGATCATCCTGCCCATAGTCGGCTTCATCATCTACGGCTTCGTCGGCCGGGGGATTTCCCAGGAAAACCTTTTTGCCATCAACCGGCAAAAGCACATCGGCCTCTCCAACGTGCAAAAAATGATCACCGAGGCTCCGGCGAAAATTGACCAAAACGACACCTCCCCGAGCGCCCACATTTTGATCAAGTACCTGGACAAGGACCAGGAGTCGCCCATTACCAAAAACAACAAGCTCAAGATTTACACCGACGGGCATGACAAGTTCCGGGACCTT…
	LPJCKDFM_00759 (d)CMP kinase	GTGGCCAAGATTGTGGCCAATAAGCTGTCATTCGTTTATATCGACACGGGTGCTATGTACCGGGCATGTACTTTTATCGCCCGCAAGCACGGCCTGGACTATGGGGATGAAGCCGGGATTTTAAAGGCGATCGACGAAGACGGCATCGTTTTAGAGCCCGGCGAAAGCGGCCAGAAGGTTCTGGTAGCCGGGGAAGACGTGTCTTTGGAAATCCGGACCCCGGAAATCACGGCTAATGTCTCCCAGGTCTCAGCCCTGCCGGGGGTCAGAAGCAAGATGGTTGACCTGCAAAGAAAACTTGCCGGGTCAACCAACGTGATCATGGACGGTCGCGATATCGGGACCACGGTTTTGCCTGAGGCTGAAGTCAAGATCTTCCTGGTTGCCAGCGCCCGGTCT…
	LPJCKDFM_01545 type I pantothenate kinase	ATGCGAAACTATACTGAATTCAGCCGGCAGGCCTGGGCGGCTTTAACCCCCAAGACCGAGCTGGCGGTGACTAATGAAGAGCTGGCCAAGGTCAAGTCTTTGGGCGACCAGCTGGACGTCAAGGACGTCGATGAAATCTACCAGACCCTGCTGAACTATATCCACCTGGCCTACCAGGCCAAGCAGGCGACAGCCGCTAAGAAGGCAGAATTTTTGCAGCTGCCGGAAAGCAAGGTACCTTATATTATTGGCATTTCCGGCTCAGTTGCCGTGGGTAAGTCCACGACTGCCCGCCTTTTGCAGCTGCTCTTGACCCGGTATTACCCGGACTTAAAGACCCAGATGATGACCACTGATGGTTTCATCTACCCCAACCAGGAGCTGGAGAAGCGGAAGCTG…
	LPJCKDFM_00725 bifunctional phosphopantothenoylcysteine decarboxylase/phosphopantothenate--cysteine ligase CoaBC	ATGGCAAGAATTTCGGTCTATATGACTGGCGGCATAGCTGCCTATAAGGCCGTGAGCGTTGTCCGGGGCCTGCAGAAGGCGGGCCATGAAGTCCGGGTAGCGATGACGGCCAAGAGTGAACGTTTTGTTGGTCCGGCAACTTTGGCAGCCTTAACGAAATGGCCGGTTTTAGACGACTTGTTCAGTCCAGGCCGGCAGGCGGAAATCGCCCATATCGACTTGGCTGACTGGAGCCAGCTGGCCCTGGTCGTGCCGGCTGATGCCAATATCTTGGCCAAGCTGGCCCAGGGGATCGGGGATGATGCCGTTTCAACCACCCTTTTGGCCTTGCACTGCCCGCGCTTGATCGTGCCGGCAATGAATAGCCATATGTGGGAAAATCCTGCTGTACAGCGCAAT…
	LPJCKDFM_00096 pantetheine-phosphate adenylyltransferase	ATGACGACAGCGTTGTTTCCGGGGAGTTTTGACCCCATTACCAACGGGCATATGGATACAATTGAGCAGGCGGCGAAGGTCTTTGACCGCCTCTTGGTCGTAGTGATGACCAACAGCTCAAAAAAGGCGCTTTTTACGCCGGATGAGCGGGTGGACTTGATCAAGGACGCGGTAAAAGAGCATGGCCTGGCCAATGTCGAGATCCTGGCCCGGCCGGGCCAGCTGACGGTGGACCTGGCCAAGGAATTAGGGGCCGGGGTTTTAGTCCGCGGGGTCCGCAACAGCAGCGATTTTCTCTATGAGCAGCAGATCGCCCAGTTGAATCGGAACCTGGCCCCGGACCTGCCGACTGTTTTGTTTATGGCTGAGGCGGCCAACAGTGCTTTGGCATCGAGCATG…
	LPJCKDFM_00886 dephospho-CoA kinase	ATGACTTTTTATCTGGGACTGACCGGCGGGATTGCCACGGGCAAGTCGACCGCCAGCCGGATATTAAAAGAGATGGGCTGCCAGGTCATCGACAGCGACTTGATTGCCCACCAGCAGGCCGAAGTGGGCCAGGTCTCCTGGCAAAGGATCTTAGAAGAATTCGGGCCGGACTTCTTCAATGAAGATTGGAGTCTTAACAGGAAGAAGCTGGGCCAGTATGTCTTTGCCAATCCTAAGGCTTTAGCCAAATTGTCTAAAATTACCCAAGGCGAGGTCTTAAAAGAAGTTCAAAAGCAGATGAAAGACAACCAGGCTTCTGTTTGCGTCATCGATGTTCCCCTGCTCTTTGAGGCTGGCTGGCAGGACTACTTTGACGCTGTCCTCTTGATCGCGGCCCCG…
	LPJCKDFM_01901 fluoride efflux transporter CrcB	ATGATTTTTGCGGTTGGATTCGGCGCCAGCCTGGGGGCTGTAGCCCGCTATGCTTTGACCAGTTATGGCAAGAAGCACTGGATGCAGGGGACGGCCTGTCCTCGGCCGACTCTTTTGATCAATCTGACAGGGGCCTTTTTCCTGGGCCTGGCCTTTGCCTTGCGGCTGCCGGCTAGCGTCTATGCCTTCTTGGGCACCGGCGTCTTGGGCGGCTACACGACTTTTTCCACTTTGAACACGGAAATGGTTTCTTTGGCTGAAAATGGGCAAAAGCACGTCCTCAAGCGCTATTTGCTGGCCAGCTATTTGGGTGGGGCGGTCCTTTTAACTTGCGGATATTATCTTGGAAGCCTGCTATGA
	LPJCKDFM_00403 cysteine--tRNA ligase	GTGAAGCTTTTCAACACTTTAACCAGGCAAAAAGAAGAATTTAACCCCCTGGTTCCCGGCCAGGTCAGCATGTACGTCTGCGGGCCGACAGTCTACAACTACATCCACATCGGCAATGCCAGAAGCGCCATCGCTTTTGACACCATCCGCCGCTACTTTGAATACAAGGGCTACAAGGTCAACTACGTTTCCAACTTTACCGACGTCGATGACAAGATGATCAACGAAGCTAGAGCAGAAGGCACAACCGTGCCGGAATTAGCTGAACGCTACATCCAAGCCTTCCTGGAAGATACCCGGGCCTTGAACATCGAAGAAGCTACCCTTCACCCGCGGGCAACCCACGAAATCCCGGCCATCATCGACTTCATCCAGACCTTGATCGACAAGGGCTACGCC…
	LPJCKDFM_00091 peptide deformylase	TTGATCTTAATGAAAGATATTGTCCGCGACGGGGATCCCGTTTTGCGGCAAGTTGCGCAAAAATTGACTTTTCCCTTGTCAGACCACTACCGCAAGCTAGCCGATGACATGATGGAATACCTGGTAAACTCACAAGATCCAAAGATTGCCGCCAAGCACCAGCTCCGGGCCGGGGTCGGTCTGGCTGCCCCGCAGGTTGGTGAGGGCGTGTCTATGGCTGCCCTGCTTGTGCCAGACGACAAGGGTGAAATCATTTTTAAGGAAGTTTACGTTAACCCGGAAATCATCTCTGAATCCGTCCGCAAGACCTGCCTGGGCGAAGGCGAAGGCTGCCTGAGCGTTGACAAGGTCATCAACGGCTACGTTCCGCGGCCAAACAAGGTTACGGTTCACTACTGG…
	LPJCKDFM_00761 ribosome biogenesis GTPase Der	ATGCCATTACCAATTGTTGCCATCGTAGGGCGGCCAAACGTGGGCAAGTCAACCCTGTTCAACCGGATTATCAATGAACGGGTGGCGATTGTGGAAGACCGGCCAGGCGTGACCCGGGACCGGAACTATGCCCGGGCCAGCTGGATGGGCCACCAGTTCAGCATCATCGACACCGGGGGGATTACCTGGGAAGACAGTACGATTGACGAAGAAATCCGGGCCCAGGCGGAAATCGCTATTGAAGAGGCCGACGTCATCGTCATGCTGGCCGATGTCAGCCAGGGGGTGACCAGTCTGGACGAACGGATCGCCCACCTGCTCTACCGGGCCGATAAGCCAGTTCTTTTGGCCGTTAACAAGGCAGACAACCCTGAGCAGCGGACCGATATCTATGACTTC…
	LPJCKDFM_00457 DNA polymerase IV	ATGGCCGATATTGACCTTTTGCCCAGGAACGATTTTTCCCGCCGGATCATCCACCTGGACATGGACGCTTTCTATGCTTCAGTTGAAATGCGGGACCGGCCGGAATTGGCGAATAAGGCAGTAGTGATTGCCCAGGACCCCCGGAAAACTGGCGGCCATGGCGTGATCGCCACCGCCAACTACCGGGCCAGAAAGTACGGGGTCGGGTCAGCCATGGCGGCCGCCCAAGCCGTCAAGCTGATTCCAGCTGAAGAACTGGTTTTCGTTGAACCCGATTTCGCGAAATACCACCGGGTTTCCGGGCAAGTGCACGGCTTAATGAACGAACTGACCGATCAGATCGAAAGCGTGGCGCTGGACGAAGCATATATGGACGTGACCCGGAGCAAGATCCCCGGC…
	LPJCKDFM_01588 D-alanine--poly(phosphoribitol) ligase subunit DltA	ATGAGAAATATTGTCAAGACGATCGATGAGATCGCGCAAAGAGAACCAGACCGGGTAGTTTACGACTACCTGGGTCAAAAGAACACCTACGCTGACTTGATCAAGCGGGCTAACAGCTGGGCAGCCTTGTTAAAGGAAAAAGCACCGGCCAAGGTACCCGTTATGATTTGGGGCGGGCAGACTTTTGACATGCTGGCTTGCTTCTTAGGTTGTGTAAAGAGCGGGCACTGCTACGTGCCAATTGCCGACTATTCTAACGCTGAAAGAATCGACCTGGTCAGAGAAGTCTCTGCCTCCCCGGTCTTGATCGCCATCAGCGACTTGCCGGAAGTCGACCTGGGAGACTTGACCCTGCTTAAGCCGGACGACGTTCCGGAAGAGGGGACAGCGGATGAGGCA…
	LPJCKDFM_01589 D-alanyl-lipoteichoic acid biosynthesis protein DltB	GTGATAAATCTGCAACCATATGAAAACCCGCAGTACTTTGTCTACCTGTTGATCGCGCTTTTGCCTTTGATCGTCGGCCTTTACTTCGGCAAGCGCTACAAGTGGTACGAAGCCCTGGTCTCCCTGGCTTTCATCTTCCTCATCTTCGACGCGGACAAGTGGCAGCAAGGGGTAACCTTGATCTGCTACATCGTCTACCAGTTCCTGGTGACCTTTGCCTACCAGCACTACCGGAAGAAGACGGGGAAGGCCAATAAGACCTGGGTCTTCTGTCTGGCCGTGATCCTGGCTATCCTGCCTTTGGTCGGGGTAAAAATCTGGCCGATCGTGCCCCACAAGCAGGGGATCGACTTCGGCTTCTTAGGGATTTCCTACCTGACCTTCAAGACGGTCCAGGTG…
	LPJCKDFM_01590 D-alanine--poly(phosphoribitol) ligase subunit DltC	ATGGATATTCAAAAGCAAATCGTTGACATTTTAGCTGAAGCAACTGGTGAAGACTTCTCAGACAACATGGACCAAGAACTTTACGAGAGCGGGATCATGGACTCCATGACCACTGTGCAGATGCTCTTGACCCTGCAGGAAACCTTCGACATCACCGTTCCGGTTTCTGAATTCAACCGCGACGACTGGAACACCCCGAACAAGCTAGTTGAACAGGTGAAGAAACTGCAAGATGAAGAATAA
	LPJCKDFM_01591 D-alanyl-lipoteichoic acid biosynthesis protein DltD	ATGAAGAATAAGACAAAACTTTGGCTGATCTTTGGGCCAGTCATCTGCGCGGTGCTCTTGCTGATGGGGATCTTATCCCTGCCTTGGGAGCGGACCTTCTCAAAGGGCAGCCTTTTCCAGGCCGCCGCTTCGCAGACCACGACTGTCTTCAAGGGCAAGGACATGCGGCAGAAGGCCTATAAGCGGGGCTATGTGCCTTTCTACGGGTCAAGCGAACTGTCGCGTTTTGACAACATGCACCCGACTGTCCTGGCTACCAAGTACCATCGTTCCTACACGCCTTTTCTGCTTGGGGGACCGGGCAGCCAGTCCCTGGCTCAGTACCTGGGGATGCAGGATGCGCCGAGCAAGAAGGCCGTGGTGATTATTTCACCGCAATGGTTCACGCCCCAGGGGCAG…
	LPJCKDFM_01587 teichoic acid D-Ala incorporation-associated protein DltX	ATGGAAAACAAGACACCAGTCAGCCGGGGGAAGGTCATCCGGTCTTTTATCCTACGAACCCTGCTTTACAGCCTCATTTTATTAGGCTTGATTTATTTGTATGAATATTGTGGCTTGGGTTCAACTGGCTTTATTTACAATGAATTTTAG
	LPJCKDFM_01382 chromosomal replication initiator protein DnaA	TTGTTCGATTTAGAAAAATTCTGGGATAGCTTCAACGCTGAAATGCGGTCCGAATTTAACGAAGTATCCTATAATGCCTGGTTCAAAAACACCAAGCCCGTCTCCTTCAACAAGGACACCCATGAATTGGTAATCTCCGTCCAAACCCCCGTGGCAAAGGGGTATTGGGAGCAAAACATCTCCGCTAACCTGATCCAGTCGGCTTATGCCTACGCGGGAATCGATATCTACCCGGTTTTCGTCGTTAAAAACGGCCCGGCGCCCAGCAGCGAAAGAATGCTGGAGCCCCAGCCGCAGGCCAAGCCCGAGAAAGCCCGGCCGCAAGGCCGCGAATTCACCAAGGACCTGCGCTTAAACGAGAAGTACACCTTCGAGAACTTCATTCAAGGCGAAGGCAAC…
	LPJCKDFM_01371 replicative DNA helicase	ATGGATAATCTTGTCACGCAGCAGATCCCGCATGATTCTGCTGCTGAAAAAGCCGTTTTAGGGGCGATTTTCATTGATCCCGAAGTCATCAACGAAGTCAGCTCGGTCTTAGAGCCGGCTGACTTTTATGAACATGCCAACCGCCTGGTCTATAGCGCTCTTTTGGCCCTCTATGACGAGAGCAGGTCAATCGACCTGGTTACCTTGCAAGAGGAGCTCAAGCGGCGGGGACAATTTGAAGAACTGGGCGACATGGCCTACGTGTCAGAGCTTTTGCTGGCAACGCCAACTGCCTTTCACGCCAAGGACTATGCCCGCATCGTCCACCAGAAGGCCCAGCTGCGCAATTTGATCAATGCCAGCCAGAAGATCATCTCCAGTGCCATTCAAGGGTCCGAC…
	LPJCKDFM_00999 DNA primase	TTGGCTGGAAGAATTTCGGAAGATTTTATCAATGAAGTTCGGGGTAGCGTAAATATCGTTGACGTGATCAGCCAGTATGTATCACTGGAGAAGAGAGGCAAAGACTATGTTGGTCTTTGCCCTTTTCATCAAGAAAAGACCCCCTCTTTCAGCGTCAACCCGGACAAGCAGTTCTTCTACTGCTTTGGCTGCCATAAAGGCGGCAATGTCTACAAGTTCATCATGGAAAAGGAAGAAGTTACTTTTCCAGAAAGCGTTGAAAGAGTAGCGGAATTCGCCAATATCCCCATGCCCCAGGAATACCAGGAGCAGCCGGTCAAGCTGAATCCTTTGATGCAGATGCACAAGGAAGCGGCGGACTTTTACCAGCAGGTTCTCATGACTACCAAGATCGGGGAA…
	LPJCKDFM_00889 primosomal protein DnaI	ATGAGAGCAATTGGCGACATGTTGAGTGATGCGGCTAAGGCCGCGGCAGCCAAGAACGGGCAGGATTTTTCGGCGGAATCATTTGAAAAGATGAAAAAACAGGTCTTCGCTGACCCCGACGTCCGGGCCTTTCTGACGGCCCACCAGGACCAGCTGACTAAGGAGAGCGTGGACGCCAGCTTTGCCAGCCTCTATGAATACTGCCGGCAAAAAGACAGCCACGACAAGGTGATCAGCGGCTATTTGCCCCAGCTTTTCATGGAGGGTCCTTTAATCGGGATTCGTTACCAGGCCAGCCAGGACAAGCAGCGCCGGGACAAAGAAGCAGCAGCCAAGCGGCGGATTGAGTTGATTGACCTGCCGGAGAAATTGCGCCGGGTCAAGCTGGCTGACTTGGAC…
	LPJCKDFM_01166 molecular chaperone DnaJ	ATGGCAGCAAACCGTGACTATTATGACGTCTTAGGCGTGAGCCGGGATGCCAGTGACGCAGAAATCAGCAAGGCCTACCGGAAGTTGGCCAAGAAGTATCACCCGGACTTAAACCACGAAGCAGGGGCAGAAGAAAAGTACAAGGAAGTCAACGAAGCTTACGAAGTGCTTCATGACCCGCAAAGGCGGCAGCAGTATGACCAATTTGGCCAGGCTGGCATGAACGGCCAGGGCGGCTTTGGCGGCCAGTACGGGGGCCAGGGCTTTGGCGGAGCTGATTTTGGTGACTTTGGTGACATCTTTAGCAGCTTCTTTGGCGGCGGCGCCCGCCAGCAGGTAGACCCGACCGCTCCGCAGCGGGGGGCTGACCTGGACTACACCATGACGATCGACTTTATG…
	LPJCKDFM_01165 molecular chaperone DnaK	ATGTCTAAAGTTATTGGGATTGACTTAGGTACCACAAACTCAGCAGTTGCGGTTTTGGAAGGCAAGGAACCAAAGATTATTACCAACCCGGAAGGCGCTAGAACTACCCCTTCAGTAGTTGCCTTCAAAGACGGAGAAATTCAAGTCGGTGAAGTTGCCAAGCGGCAAGCCATCACCAACCCGAACACCATTGTTTCCATCAAGCGGCACATGGGCGAAAGTGACTACAAGGTTAAGGTTGGCGACAAGTCTTACACCCCGCAGGAAATTTCAGCCATGATCCTGCAATACATCAAGAAGTTCTCAGAAGACTACCTTGGTGAACCAGTTACTGACGCGGTTATCACTGTTCCAGCCTACTTCAACGACGCGCAACGGCAAGCAACCAAGGACGCCGGC…
	LPJCKDFM_01381 DNA polymerase III subunit beta	ATGAAATTTACTGTACAGCGCAATCTTTTTATCAATGACTTGAATTCTGTTTTAAAGGCAGTTTCTTCAAGAGCCCAGATTCCGATTTTGAGCGGGATCAAGCTGGACCTAACGGAAACTGAACTGATCATGACTGGCAGCAATGCCGACATTTCCATTGAACTGAGCCAACCGGTTTCTGATGACTTACGGGTTGAATCAACTGGCTCCATTGTCGTGACCGCCCACCTGTTCAGCGAAATCGTCCGCAAATTGCCAGGCAGGGAATTCACTTTTGAAGTCAAGGAAGGCAACCAGATCCAGATCACCTCTGACAAGGCGGACTACGTAATCAACGGCCTGGACGCCGGTGCCTACCCGCGCCTGCCGGAAATTGCCGGAACTTCCTTCAGCCTGCCG…
	LPJCKDFM_00433 DNA polymerase III subunit gamma/tau	ATGGCTTATCAAGCTTTGTATCGCAAATGGCGCCCGCGCACCTTTGATGATGTGGTCGGGCAGGAAGCCATTACCGATACCCTCAAGAATTCACTTATCCGGGGCAAGGTCTCGCATGCCTTTCTTTTTGCCGGCCCGCGGGGGACGGGGAAGACCTCATGCGCCAAGATTTTTGCCAAGGCCTTGAACTGTTTAAACCTGCAAGAGGGCGAACCTTGCAACGAGTGCAGCAACTGCCTGGCCGCCGACCAGGGGGCAATGCCGGACATCATTGAAATGGACGCGGCCTCAAACAACAGCGTTGACGAAATCCGCGACCTTTTAGACAAGGTTCACTACGCCCCAACTGAAGGCAAGTACAAGGTTTACATCATCGACGAAGTCCACATGCTGTCGATT…
	LPJCKDFM_00976 DNA-processing protein DprA	ATGAACAAAACCGAATTCTTACTGCGCCTGAAGCTGCAGAAGGGCCTCAGCTATCTCAAAATATTGCAGGTCATGCAGCAGATGCCCCCGGATGAGGACGTGGACCATGAATGGCTGAACTGCCTGGAACTGCCTGATGAAATCCTCTACCGGGTGGAGCAGTCCTTTTTAAGTGATCGCTACGAAAGTGCGATTGAAAACTTGCAAAGGAATTTCAAAATAATTAGCTTCTTTGACGATGCTTATCCAGTACGATTAAGAGAAATTTATCGGCCGCCGATTTTGCTTTTTGCCAAGGGGGACTTGTCCCTTTTGGAAAAAGAGGTGACGGTGATCGTGGGGTCAAGAACGCCAAGTCAATATTCCGGCAAGGTGATTGAGAACCTCATGCCGGTTTTG…
	LPJCKDFM_01395 D-aminoacyl-tRNA deacylase	ATGCGCGTAGTAATTCAAAGAGTCAACAATGCCGCCGTCAGAATCGACGGCGAAACCGTCGGCCAGATCCAAAAGGGCCTGCTCTTATTAGTCGGCCTGTCTGAAGGCGATGGGGAAGAACAGGTGGTTAAGGCTGCTGATAAGATCGCCAAGATGCGGATCTTTGAAGATGAAGCAGGCAAGACCAACCTGGGTATCAAGGATGTCGGCGGCCAGATCCTGTCCGTCAGCCAGTTTACTCTCCTGGCTGATACCAAGAAGGGAAACCGGCCAAGTTTTGTCCACGCCATGCGGCCGCCTAAGTCCAGCCAGCTCTGGGAAGAATTTAACCAGGAGCTGGTTAAGCGGGGCCTGACCGTGGAAACTGGTGAATTCGGGGCAGACATGAAGGTCGAACTG…
	LPJCKDFM_00139 tRNA dihydrouridine synthase DusB	ATGGACACTACTTGGAAGATACGTGAAATCGAAATTCCCAACCGGGTGATGGTAGCGCCGATGGCTGGCATTTCCAACATGGCTTTTAGAAAAGTCTGCAAGGAATTCGGCGCCGGCATGGTTGTCTGCGAAATGATTTCCGACCACGGGATCATCTACGGCAACGAGAAAACCTTGAGCATGCTGGACGTCGACCCGGGCGAGCACCCGATGAGCATCCAGATCTTCGGGGGGACGGAAGACAGCCTATTGCAGGCGGCCCAGTACATCGACCAGCACACCGATGCCGACGTCATCGACATCAACATGGGCTGCCCGGTGCCGAAGGTAACCAAGACTGACGCGGGTTCTAAGTGGCTTTTGGACTCAAACAAGATCTACCAGATGGTCCACAAGGTT…
	LPJCKDFM_00995 GTPase Era	ATGGGGAAAACAAGTAAACACAAGTCAGGTTTCGTAGCATTGGTTGGCCGGCCAAATGTCGGCAAGTCAACCTTGATGAACCGCTTAATCGGGCAGAAGGTGGCGATCACCTCCGCCAAGCCGCAAACTACCAGAAACAAGATTTCCGGCATCTACACTGAAGATGACATGCAAGTTGTCTTTGTCGACACGCCGGGGATTTTCAAGAGCCATTCCGACCTGGACGAATACATGGACAAGGCCAGCCTGTCTTCTTTAAAGGACGTTGACTTAGTCATGTTCATGGTTGACGCTAAAGAAGCCGGCAAGGGCGAGAAATACGTGGCCGGCCTTTTGAAGGATTTGGATATTCCGGTATTTTTGGTTATCAACAAGATCGACCAGGTTCACCCAAATGAG…
	LPJCKDFM_00051 septation ring formation regulator EzrA	ATGTCATCAACACAATCTCTACTACTCATCACTTTAATTATCACGATCATCGTAGTGGTCATGGCCATGCTTTTGATCAACCGCCGGCAATTGCGCGATATTGAAGAGCTCGATAATGAGCTGGGTAATATGGAAGACCTGCACCTGGAGCGGGCGATTGGCAAGCTGGACCAAATGGAACTGGCTGGGGAAAGCCTGGCTACCCTCAATACCTGGAAGAAGAGCTACCAGAAGGCGGCTGAGCTTTTTCCGGAAATCCAGCGCTTGATTGAAGACGGGGCGGACGAAAATGCCTGCTACCGCCTGGTCAAGTCCCACCAAAGCATTAAGCAGGCCAGAGAACTGGTTGACTCTGTTTCTGAAGATGTCAAGAATTCATCCGACGTCTTCACCCAGCTT…
	LPJCKDFM_01405 beta-ketoacyl-ACP synthase II	ATGCGAGTAGTAGTTACAGGCATGGGGGCAGTCAGCCCGAACGGCAATGGCTGCCAGGCTTTTGTTGAAAATACTTTAAATGGCGTGGTCGGCATCAAGCCGATCAAGAAGTTTGATGCCAGTGAGACCGGCATCAGCGTGGCCGGGGAAATCGATGATTTTGACGTCAGCCAGGTTGTCGGCAAGAAAAACGGCAAGCGGATGGATCTGTATTCCCAATACGCCATCCAGGCCTGCCAGGAAGCCTACGAGATGGCTGGCTTGACTCCGGAAACAGTGAAGGCGGAAGAGCTGGGCGTGATTTTCAGCTCCGGGATCGGGGGCTTGACCACGATTGAAGAGCAGGTCATCAAGGTACATGACAAGGGGCCAAAGCGGATGTCACCTTTCTTTGTCCCG…
	LPJCKDFM_01411 enoyl-ACP reductase FabI	ATGGCAGGAATTTTAGCTGGAAAAAAGTTTTTGGTAATGGGCGTGGCCAACAAGCGGTCCATTGCCTGGTGCTGCGCTGAGCAAATCAAGGCCCAGGGCGGGGAAGTGGTCTACAGTTACCAAAATGACCGCCTGGAAAAGAGCCTGCTCAAGCTGGGCCTGGCGGAAGAAGAAATGGTTGAATGTGATGTGGCCAGCGATGAGAGCATTGACGCGGCTTTTGACCAAGTGAAGGAAAAGTTCGGCCAGATCGACGGCCTGGTTCACGCGGTAGCTTTTGCCCCGAAAAATGAACTGGAAGGGTCCATCCTCAATTCCAGTCGGGAAGGCTACCTGACTGCCCAAAATATTTCTAGCTACTCCTTGATCGCCGTGGCTAAGGCTGCCCAGGAAAAGGAA…
	LPJCKDFM_01360 iron export ABC transporter permease subunit FetB	ATGAAAGCATTGGCTGTCAGCGATCTGTCATTAATCTTGTCTTTTGCCCTGGTCCTGGTCTCCATGGCGATTTCCTGGAAGGAAAAGCTGGGCTTGACCAGGGACATTTTTTACAGCGTGGGCCGGGCCATCGTCCAGCTGGTCATTGTCGGCTACGTCTTGAAGTTCATCATGCAGGTCAACAATGCCCTTTTGACCCTCTTGATGACCTTATTTATCATTTTTAACGCGGCCTGGAACGCCAATAAGCGCGATCCCAACCCGAACCGCCAGCTCTGGCATTCAATCATGGCCCTTTTGATCGGGACTTACATCACCTTGGGCGTATTGCTGCTGACTCAGACGCTGAAGCTGAAGCCGATGCAGATCATTCCGATTACGGGGATGATCGCCAGCAAT…
	LPJCKDFM_00553 signal recognition particle protein	ATGGCATTTGAAAATTTAAGCGAACGTTTGCAGAAGGCCCTGCGCAACTTGACCGGGAAGGGGAAGATCTCTGAAGAAGACATCAACGCTGCCTCCCGGGAAATCCGCCTGGCCCTGCTTGAAGCCGACGTCAACTTCAAGGTGGTCAAGGACTTTATCAAGACCATCAAAAAGCGGGCCCTGGGCCAGGAAGTGCAGGAATCACTGACTCCAGGCCAGCAGGTCATCAAGATCGTCAATGAAGAATTGACCAAGATGATGGGGGAAGAAGCGGTCGGCTTGACTAAGTCCCCGCACATCCCAACTGTTATCATGATGGTCGGTCTGCAAGGTACTGGTAAGACCACCACGGTCGGCAAATTAGCCTACCGCTTGATGAAGGAAGAAAAAGCCCGGCCG…
	LPJCKDFM_01028 methionyl-tRNA formyltransferase	GTGAATTCAGTAATCTTTTTAGGAACGCCGCAATTCGGCGCTACAGTTTTGGAAGGCCTGATCAAGGCCGGTTATCATATTTTGGCCGTGGTCACCCAGCCGGACAAGAAGGTTGGCCGCAAGCAAAAGGTCGTTTACTCCCCAGTCAAGGAAGTGGCTTTGGCCAACGACTTGCCTTTATACCAGCCAGTCCGCCTGTCCAAGTCAGCTGAACTTGACGAATTGCTGCAGCTTGACGCCGATTTCATCATCACCGCGGCCTTTGGCCAGTTTTTGCCGACCAAATTCCTGAAGTCCGCTAAGATCGCGGCTGTTAACGTGCACGGATCCCTTTTGCCGAAATACCGGGGCGGGGCACCGATCCAGTATGCGGTCAGAAACGGGGATGCGGAAACCGGG…
	LPJCKDFM_01121 type 2 isopentenyl-diphosphate Delta-isomerase	ATGTCACAAAGATCTATAAGAAAAGAAGAACATCTGGCTTTGACACAGATGTTTTTTAATGCCCAAAAAACGAATTCCTTTGACCAGGTCCGCCTGCTCCGCCCGGCCCTGCCTGAAAGCCAGGTTAACCTGAACGCCGTCAAGACGACCTGGTTTGGCAAAGAGTTAGCCGCCCCCTTCTTCATCAACGCGATGACTGGCGGGTCGGAAAAATCCAGGCAGATCAACCGGCAGCTGGGTGAAATTGCCAATAAGCAGCAAATTGCCCTGGCCTTGGGCTCAGCCAGCATCTTGACTAAGGAAGAAGACCAGCTGGAGTCTTTTTACGTAGCTAGAGAAGCCAATCCAGACGGCCTCTTGTTTGCTAATGTTAACCCTTTAACTCCAGCTAAAGCGGCT…
	LPJCKDFM_01428 ribosome recycling factor	ATGAACAACGAAACGATTGCTAAAGCCAAGAGCAACATGAACAAGTCCATCGAAGTCTACCAGAGCAATCTGGCAACTGTCCGGGCCGGGGTAGCCAACGCCTCCCTTTTGGACCGGGTGATGGTTGAATACTACGGGGTACCAACTCCGCTGGTGCAAATGGCCGGGATCACTATTCCAGAACCACGGGTTTTGATGATCACTCCATATGACAAGACTTCTTTGAACGATATTGAACACGCCATTTTGGCCTCAGACCTGGGCCTTACGCCAGCTAACGACGGTAACGTCATCCGCCTGGTTATCCCGCAACTGACCGGGGAACGGCGGCAGGAAATTGCCAAGGAAGTCGGCAAGCTGGCTGAAGAAGCCAAGATTGCTGTCCGCAATGTCCGCCAG…
	LPJCKDFM_00072 cell division protein FtsA	TTGGATAATTCAACTTTGTTAGTTGGTTTGGACATTGGGACCACGAGCATCAAAGTCGTTGTTGCCGACGCCGCTCATCAAGAGCTGCAGGTTTACGGGGCAGTTGCCGCTCCTACGCGGGGGATGCGGCATGGCAAGATCGTTCATATCGATCAAGTTGCTGAATCTGTCAAAAACGCTATCCAGCAGGTCAGCGAGAAGACCAATAGCAAGATCAACCGGGTAGTGACTGCCTTGCCAGTCAGCATGCTGCAGCTGGAAAGTACAACCGGCCTGGTCAATATTTCTGATTCCGGCAAGGAAGTCGCTAATGAAGACGTCCAGCGGGTCATGTACGCGGCTATCAAGGCTGCCAAGAAAAAGGACCGGCAGGCAGTGGCCTTCTTCCCCAGCCGCTTT…
	LPJCKDFM_00135 ATP-dependent zinc metalloprotease FtsH	ATGAAAAACAATCGGAATCGACTATTTAGCAATGGTCTATTCTACATAGTCGTATTTTTGCTTCTCCTCTGGGGAATCAATTGGGCCCTTGGCGGCAGTAGCAATTCTGGTGCAACTGAAACCATCAGTTACTCGGAATTCGTGAAGAAGCTGCGCAATGGCGAAATCAAGGACTTTAACGTGCAGCCGTCCAACGGGGTCTATTCCGTAACCGGTAGCTACAAGTCAAGTCAAACCGAGTCATCCTCAAGCTCAGATATCTTTGGCGGAAACACTTCCTCCAAGGTGACTGGCTTCTCAACCACGATGCTGGAAAACGACTCCAGCGTCAAGAAGGTCCAGGACCTGGCCCAGTCTGAGAACGTCAAGATGAGCACCCAGGGTGAATCACAATCCAGC…
	LPJCKDFM_00066 cell division protein FtsL	ATGGCTGGAAACACAGTTAGAAAATACAATTACGAACCAGAAGAGGAAGCCCGGAAAAGTCCTCGTTTGGTGGTTGATCCGCAGAAGGTGTCATACTCAGCTTTTGAAAAGCTGCTGGCAGTCTTGGGCCTGCTTGGGGCAGTTGCCTTGATTACCTTGAACGTGTCGGCTAGCGTTTCGGCGACTTACGCCCAGCGGCAGCTGACCAACGTCAAGGAATCAATTACCAAGCAAAAGAACGCAACAGCTGACTTGCAGCAGGAAATCGGTGAGCTGTCATCAAATACCCGCCTGAACAAGATCGCCCAAAGTCAAGGACTGAAGTTGCGTGAAAATAACATTAGGACAATTCGCTAA
	LPJCKDFM_00550 signal recognition particle-docking protein FtsY	GTGGGATTATTTGATCGAATCAAAAAGAGCCTGTTCGGCCAAAAAGACGAAGAAAAGCCAGAAGAAGTCAAGGCTGACCAGGAAGAAGCCGCAGAAGAAAATGCTGAAACAGAAAATGAGGCAGTTGCAGAGACTACTGAAACTTCTGAAGAAGCGGTAGCAGAAAAGGCTGAAGAGCAAGAAGAAACCGCTGATGAAGAATCTACTGAAGCAGCTGAAGAAATAGAAGAATCTACTGAAGCTACAGAAGATGTAGAAGAAGAAACAGAAACTACTGAAGAAGCAGAAGAAAAGACTGAAGCTGAAGAAGAGACCACTGAACCAGCAGAAGAAAGTACAGAAGAAAAGACAACCGAGCTCTATGAAAAGGGGCTGGAGAAGTCCAACAAGGGCTTTGGT…
	LPJCKDFM_00073 cell division protein FtsZ	ATGGCTTTGGATTTTACTTTTGATTCAGATGACAACAACAACGCAGTTATCAAAGTAATTGGCGTTGGCGGGGCAGGCGGCAATGCCGTCAACCGGATGATTGAAGACGGCGTTCAAGGCGTCTCTTTTATCGCGGCCAACACTGATGTACAGGCTTTGAACAGCAACAATGCTGAAGTTAAGATTCAGCTGGGGCCGAAACTGACCAGGGGCTTGGGGGCAGGTTCACATCCTGAAACCGGGCAAAAGGCCGCTGAAGAAAGCGAAGAAACGATTGAAGACGCACTTAAGGGTGCTGACATGATTTTCATCACTGCCGGCATGGGCGGTGGTACTGGTACCGGGGCAGCCCCGGTAATCGCCAAAATTGCCCGGGAAACCGGTGCTTTGACGGTTGGG…
	LPJCKDFM_00159 elongation factor G	ATGGCTAACAAACGTGAATTCTCATTAGAGAAGACTCGCAACATCGGTATCATGGCCCACATCGATGCCGGTAAGACTACTACTACTGAACGTATCCTTTACTACACTGGTAAGATCCACAAGATTGGTGAAACTCACGAAGGTGACTCCCAAATGGACTGGATGGAAGAAGAAAAGGAACGTGGGATCACGATCACTTCCGCAGCCACTACTGCGCAATGGAAGGACCACCGGATCAACATCATCGACACCCCAGGACACGTCGACTTCACTATCGAAGTTGAACGTTCCCTGCGTGTCCTTGACGGTGCCGTAACTGTTCTGGACGCACAATCAGGTGTTGAACCACAAACTGAAAACGTTTGGCGTCAAGCTGAAAACTACGGTGTTCCGCGGATC…
	LPJCKDFM_00645 UDP-glucose 4-epimerase GalE	ATGAAAATTTTAGTTGTAGGTGGTGCCGGCTACATCGGCTCCCACGCTGTAAGACAGCTGGTTGCCGATGGCAATGACGTAGTCGTTTTGGACTCACTGTTCACTGGTCACAAGGAAGCTATTGACCCAAAGGCCAAGTTTTACCAAGTTGACCTTTTGGACAAGGATGCGGTAGCTGACGTCTTGAAGAAGGAAAAGATCGAAGCTGTGATGCACTTTGCTGCTTACTCTTTGGTCGGCGAATCAGTCAAGAAGCCGCTGAAGTACTACAAGAACAACGTATCCGGCATGATCAGCCTGCTGGAAGCCATGGAAGAAACCGGGGTTAAGTACCTGGTCTTCTCATCCAGCGCTGCGACTTACGGCATCCATGAAAGGCTGCCAATCACTGAAGAAACT…
	LPJCKDFM_00787 UTP--glucose-1-phosphate uridylyltransferase GalU	ATGAAAGTCAGAAAAGCGATCATCCCAGCTGCCGGTTTGGGAACCAGATTTTTGCCAGCAACCAAGGCCATGCCTAAGGAAATGCTGCCAATCGTTGACAAGCCAACTATTCAATTTATCGTTGAAGAAGCCGTGGCTTCAGGGATTGAAGACATTCTGATCGTTACTGGCAGAAGCAAGCGGGCAATCGAAGACCACTTCGACTCAAACACGGAACTAGAAGACAACTTGACTGAAAAGCACAAGGACGCGCTTTTGAAGCTGGCCCGGAAAACCACCATGTCCAACATGAAGGTTAACCTTTACTTCACCCGGCAGCCGCATCCAAATGGCTTGGGGGATGCCGTCAACCGGGCTCGCAGCTTTATCGCCGGTGAACCTTTCGTGGTTATGCTAGGC…
	LPJCKDFM_01322 type I glyceraldehyde-3-phosphate dehydrogenase	ATGACAGTTAAGATTGGTATTAACGGCTTTGGCCGTATTGGTCGTTTGGCATTCCGTCGTATCATGGACTTGGGTGAAGAAACCAAGGACATCGAAGTTGTTGCTATCAACGACTTGACTACTCCAGCTATGTTGGCTCACCTGTTGAAGTATGACTCAACTCACGGCACTTTCGACCACGAAGTTTCAGCTACTGAAGACTCACTGGTTGTAGACGGCAAGAAGTACCGCGTATACGCTGAACCACAAGCTCAAAACATTCCGTGGGTTAAGAACGACGGCGTTGACTTCGTTCTTGAATGTACTGGTTTCTACACTAGCAAGGCTAAGTCACAAGCCCACCTTGACGCTGGTGCAAAGCGTGTCTTGATCTCAGCTCCAGCCGGCAACGACTTGAAG…
	LPJCKDFM_00232 Asp-tRNA(Asn)/Glu-tRNA(Gln) amidotransferase subunit GatA	ATGAACTACTTAAACGAAACGATCGATTCTTTAAACGATAAGCTGAAGAGCGGCGCTGTTTCTGCTGACCAATTGGCCAAGGACACCATCGCCAACATCAAGAAGACTGACGAAAAGATCAACGCCTTCATCACTGTAGATGAAGACGCTAAGCCAGCAGAAGACCTTGACTTTAACAACAAATTGGCCGGCGTGCCGATTGCCATCAAGGACAACATCATCACCAATGGCTTGAAGACAACGGCAGCCAGCCACATTTTGTACAACTTTGAACCAGTTTACGAATCAACTGTTGTTGCCAAGCTGAAGGCAGCCCAAGCTACCATCATCGGCAAGACCAACATGGACGAATTCGCCATGGGGTCATCCACTGAAACTTCTTACTTCGGTGACACCAAG…
	LPJCKDFM_00233 Asp-tRNA(Asn)/Glu-tRNA(Gln) amidotransferase subunit GatB	ATGAATTTTACGTCAACTATCGGTCTGGAAGTCCACTTTGAGTTGAAGACCAAGAGCAAGATCTTTTCACCTTCACCAGTAACTTACGGGGCCAAGCCAAACACCGAAACCAACGTTATTGACTGGGGTTACCCAGGTACCTTGCCAATGGTTAACAAGGAAGTCTACCGCCTGGGCTTGATGGTCGCTTTGGCCACCCACTCTCACGTTAACCCGGTAACCCACTTTGACCGGAAGAACTACTTCTACCCGGACAACCCAAAGGCTTACCAAATCACTCAATTCTTCAAGCCACTGGCTGAAAATGGCTATGTTGAAGTCGAAGTTCACGGCAAGAAGAAGAAGATCCATATCCACGAAATGCACATCGAAGAAGACGCCGGTAAGAACACCCACGGG…
	LPJCKDFM_01734 phosphoglucosamine mutase	ATGCTTAAATATTTTGGTACTGACGGTGTCCGCGGTGAAGCGAACAAGGTTTTGACCCCGGAAATGGCCTTTAAACTGGGCCGGATGGGCGGCTACGTGCTGACCAAGGAAAAGGAAGACGGCGGCCAGGCCCGGGTTCTGGTTTCAAGAGACACCCGGATTTCTGGTGAAATGCTGGAATACGCCTTGATTTCAGGCCTTTTGTCAGTCGGCATTGAAGTTTTGGAATGCGGGGTCATGACCACACCTGGCCTGTCCTACCTGGTCCAGGCCCAAGGGGCAGATGCCGGCGTGCAGATTTCTGCTTCCCACAACCCGGTTGAAGACAACGGAATCAAGTTCTTCGGCAGCGATGGCTTGAAGCTGTCTGACGCCAAGGAAGAAGAAATCGAAGAACTG…
	LPJCKDFM_01822 glutamine--fructose-6-phosphate transaminase (isomerizing)	ATGTGCGGAATTGTCGGTGTAGTTGGCAAGCCAGCTAGAGAAGTTGTTTTAAACGGTTTGAAGAACTTGGAATACCGCGGCTACGACTCAGCTGGTATCTACCTCAATGACTTACAAGGGCATGAATACTTGACCAAGGCGGTTGGCCGGATTGCCAACCTGGAAGAAAAGCTGACGCCAGAAGAAGAAGGGACGACCGGGATCGGCCACACCCGCTGGGCAACCCACGGCCACCCAACGGTGGAAAACGCCCACCCACAATACTCAGAAGACGGCCGCTTCTACCTGGTCCACAACGGGGTGATCGAAAACTACCTGGAACTGAAGGAAAAGTACCTGGCAGGCGTTCACTTCAAGTCTGAAACTGATACTGAAGTTGTCGTACAATTGGTAGCCAAG…
	LPJCKDFM_01250 bifunctional UDP-N-acetylglucosamine diphosphorylase/glucosamine-1-phosphate N-acetyltransferase GlmU	ATGGGAAAATATGTCGTAGTTTTGGCTGCCGGCAAGGGCACCAGAATGAAATCGAAGCTTTACAAGGTTTTGCACCAGGTTTGCGGCAAGTCCATGGTTGAACATGTCGTTGATGCCGCCAGAGCGGTCAAGCCAAGCAAGATCGTGACCATTGTCGGCCACGGGGCAGAAGACGTGGAGAAAGTCCTGGCGGGCAAGTCTGAATTTGCCATGCAGGAAGAGCAGCTGGGCACCGGCCACGCGGTTATGCAGGCGGAAGGCCAGCTGGCTGCTTTGGAAGGGGCAACGCTGGTCGTAACCGGGGATACCCCGCTTTTTACCAGTGAAACTTTCGAAAAGCTCTTCGCCTACCATGAAGAAGAAGGCAACGCGGCCACGGTTTTGACGGCTGAAGCTCCG…
	LPJCKDFM_00921 type I glutamate--ammonia ligase	ATGAGCAAGGTAATTACTGAAGAAGAGATCCGCAAAGATGTAGAAGAGAAGAACGTTCGCTTTTTGCGTTTGGCCTTCACTGACATTAACGGTACGCTGAAGAACTTGGAAGTTCCTGTCAGCCAATTGGACGACGTCTTGGGCAACCAAACCCGTTTTGACGGTTCATCAATCGACGGCTTCGTTCGTCTGGAAGAAAGCGACATGGTTCTGTACCCAGACCTGGCAACTTGGGTAGTTCTGCCATGGACGACTGTTGAAGAAGGCACGATCGGCCGCCTGGTCTGCTCAGTTCACAACGTAGACGGCACTCCATTTGAAGGCGACCCACGCAACAACTTGAAGAATGTTATTGCGGAAATGGAAGAAATGGGCTTCTCCGACTTTGAAATCGGCTTT…
	LPJCKDFM_00397 glutamate--tRNA ligase	TTGGCTAATAAGAAAATCCGTGTGAGATACGCTCCGTCACCAACTGGCCACTTGCACATTGGTAACGCGCGTACTGCTCTGTTTAACTATCTGTTTGCACGTCACAACAAGGGGACTTTGGTTCTGAGAATCGAAGACACTGACACCGCCAGAAACGTTGAAGGCGGGGCTGAATCTCAAATCGAAAACCTGCACTGGCTGGGGATCGACTGGGATGAAGGTCCGGACATCGGCGGGGACTACGGCCCTTACAAGCAGTCCGAAAGAAAGGACATCTACCAAAAGTACATCGACCAGCTGCTTGAAGAAGGCAAGGCTTACTACTCCTTTAAAACTGAAGAAGAACTGGAAGCCCAGCGTGAAGAACAGCGGGCCATGGGGATTGCTCCTCACTATGTC…
	LPJCKDFM_00997 glycine--tRNA ligase subunit alpha	ATGGCACAAAAATTAGATATTCAGACCATGATCTTCAAGCTTGAACAGTTCTGGGCTTCAAAAGGCTGCATGATCATGCCGTCATATGATGAAAACAAGGGTGCGGGGACGATGAGCCCATACACCTTCTTGCGGGCAGTCGGGCCTGAACCTTGGAATGCCTGCTACGTTGAGCCTTCCCGCCGGCCAGCTGACGGGCGCTACGGGGACAACCCGAACCGGCTCTTCCAGCACCACCAGTTCCAAGTCGTTTTGAAGCCGGCTCCGCTGGAAATCCAGCAATACTACCTGGACTCCTTGAAGGTTCTGGGCATTGAACCTTTGGAACACGACATCCGCTTCGTTGAAGACAACTGGGAAAACCCATCCATGGGCTGTGCCGGTGTTGGCTGGGAAGTC…
	LPJCKDFM_00998 glycine--tRNA ligase subunit beta	ATGACTAAAGACTTTTTATTTGAAATCGGCGTTGAAGAAATGCCAGCCCACGTGGTCAGCAAATCAGTCAAGCAGCTGGCTGACAGAATTGGCAAGTTCTTGAAGGAAAAAGGCCTGGGCTTTAAGGAAATCAAGACCTACTCAACTCCCCGCCGCCTGACTGTCCTGGTCAAGGAACTGGATGAAAAGCAGGCTGACGTGGACGAAGTCAAGAAGGGGCCGGCCAAGAAGATTGCCCTGGACGCTGACGGCAACTGGACCAAGGCCGCTGTCGGTTTTGCCCGCGGCCAGGGGATGAGCGCCGACGACATCTACTTTGAAGAACTCAAGGGCGTGGAATATGCCTACGTGCACGTGCAAAAGGCCGGCAAGGAAGCTAAGGAAATCCTCTTGGGCCTG…
	LPJCKDFM_01031 guanylate kinase	ATGGCAGATAAAGGATTACTGTTGGTTCTGTCCGGCCCGTCCGGGGTGGGCAAGGGAACCGTCAAAAGCGCAATTGTTGAACACAAGGTCTTCCCCTTCGAATACTCAGTCTCAATGACTACCCGCAAGCCCCGTGAAGGCGAAGTGAACGGGAAAGACTACTACTTTGTGACCAGGGAAGAATTCAAGCAGGCGATTGCTGACAGTCAGCTGCTGGAATACAACGAATACGTCGGCAACCTTTACGGGACCCCTTTGGGCCCGGTCAAGGAAATGTTGGCTGCCGGCAAGGACGTCTTGCTGGAAATCGATGTCAACGGGGCCAGAATGGTTCGCCAACAAATGCCAGATGGCGTCTTTATTTTCTTGACGCCGCCTGACCTGCACACTTTAAGAGAC…
	LPJCKDFM_01842 NADP-dependent phosphogluconate dehydrogenase	ATGCAACAATTTGGTGTGATCGGTTTATCGGTCATGGGCAAGAACTTAGCCCTCAATGTTAGAAATCACGGCTTTTCAGTCTCCGGCTTCTCCATCGACAAGCCGGAAGTCGATGCTTTGGCCAAGTACGAGGATGACAAGCTGAAGCCTTGCTACACTTGGGAAGAATTCGTTGATTCTTTGGAAAAGCCCCGCAAGATTCTGGTGCAGATCATGGCTGGTGACCCAGTTGACCAAACCATTCAGAAGCTGATCCCGCTTTTGGACAAGGGCGACATCATTATTGACGGCGGGAACTCCAACTTCCACGACACCAACCGCCGCTACCATGAATTAAAGAAGCACGGCCTGCACTTCATCGGCATGGGCGTGTCCGGCGGTGAAGAAGGCGCCTTGAAC…
	LPJCKDFM_00450 chaperonin GroEL	ATGGCAAAAGACATCAAGTTTTCAGAAGACGCAAGACGTTCACTTTTAAACGGGGTTAACAAGCTGGCCAACACGGTCAAGACGACCTTGGGGCCTAAGGGCAGAAACGTTGTTTTGGAACAAAGCTACGGCGCCCCAACGATTACCAACGACGGCGTGACCATCGCCAAGGCAATTGAACTGGAAGACCACTACGAAAACATCGGGGCCAAGCTGGTTGCTGAAGCTGCTTCAAAGACCAACGACATCGCTGGTGACGGTACGACCACGGCCACTGTTTTGACCCAAGCCATCGTGCAAGAAGGGATGAAGAACGTGGTTGCCGGGGCTAACCCAGTTGGCATTCGCCGCGGGATTGAGAAGGCCACCCAAGCAGCCGTTGACCAATTGCACAAGAAC…
	LPJCKDFM_01164 nucleotide exchange factor GrpE	GTGAGCAAAGAAGAATTTCCAAGTGAGAAAGATTTGCCGCAAGAAGACCAGGAAAAGCAAGCCAAGTCAGCTGAAGCTGACAAGGCCGGCGTAAAAGAAGACAAAAAGGCAAAAGACAACAAAGAAGAAGCAGACAAGCCAGCTGATGCAGAACTGGATCAGCTCAAGGCTGAAGTTGCCGCTTTGACTCAGAAGAACAAAGACCTGGAAGACAAGTACTTGCGCAGCGAAGCTGAGATTCAAAACGCCCAGCGCCGCTACAGCAAGGAAAGAGCCAACCTGGTCAAGTACGAGTCCCAGCGTCTGGGCAAGGATATCCTGGCCAGCGTGGACAACTTGGAAAGGGCTCTGCAGGTCAAGGCCGACGACGAGGCTTCCAGTCAGCTGAAGAAGGGGATC…
	LPJCKDFM_01299 glutamine-hydrolyzing GMP synthase	ATGGCAAAAATCGACTTAAGCAATTTTGACAAGATCATCGTCCTGGACTTCGGCAGCCAGTACAACCAATTGATTACCCGCCGGATCCGTGACTTTGGCATCTACTCAGAACTTTTGCCGCACACGATTACGGCAGAAGAAGTGAAGAAGATCGCTCCTAAGGGGATCATCTTCTCCGGCGGCCCGAACTCAGTTTACGATGAAAACGCCCTGGACGTTGACCCGGAAATTTTTGAACTGGGGATTCCAATCTTGGGTATCTGCTACGGGATGCAACTGATGACCCAGAAGCTGGGCGGGACGGTTGAAAAGGCCGGGGAAGCTGAATACGGCTCAGCTCACATTGAAGTCAAGGAAGCTGACAGCCCGCTTTACAAGGGCCTGCCAGAAAAGCAGGTT…
	LPJCKDFM_01377 DNA gyrase subunit A	ATGGATAACGAAAATCAAGGACAAGACCGGCGGATCAGAAATGTCGATCTGACGCAAATGATGCGGAGCTCCTTCTTGGACTACGCCATGTCTGTCATCGTGGCCCGGGCTTTGCCAGATGTCCGCGACGGCTTGAAGCCGGTTCAGCGGCGGATCCTGTACGGGATGAACGAGCTGGGCGTGACTCCGGACAAGCCTTACAAGAAGAGTGCCAGAATCGTCGGGGACGTCATGGGTAAGTACCACCCGCACGGCGACTCCTCCATCTACCTGGCCATGGCCCATATGGCCCAGGACTTTGCCTACCGCTACATGCTGGTAGACGGGCACGGTAACTTCGGTTCAGTCGACGGCGACCGGCCGGCCGCCATGCGTTATACGGAAGCCAGAATGAGCAAG…
	LPJCKDFM_01378 DNA topoisomerase (ATP-hydrolyzing) subunit B	ATGGCAGACGAAGATAACAAATTGAAGAGGGCCAAGCAGTTTGAACAAGAAGCTGACAAGTACAATGCCAGCCAGATTCAAGTCCTTGGCGGCCTGGAAGCCGTACGCAAGCGCCCGGGGATGTACATTGGCTCAACCAGCTCCCAGGGCTTGCACCACTTGGTCTGGGAAATCATCGACAACGGGATCGACGAAGCCCTGGCTGGTTTCGCGACCAAGATCGAAGTCACCGTCAACGAAGACAACAGCGTGACTGTCCAAGACGACGGGCGGGGGATTCCGGTCGACATCGAAAAGAAGACCGGCCGGCCAGCTGTTGAAACTGTTTATACGGTTCTGCACGCCGGCGGTAAGTTCGGCGGTGGCGGATACAAGGTTTCCGGCGGTCTGCACGGGGTC…
	LPJCKDFM_00836 GTPase HflX	ATGATCGACAATCAAACTCACTCAGTCAAGGCCTACTTAGCCGGCGTCAATCTTGATGATCCCAACTTTGACTACTCCATGACCGAACTGGCCAATTTAGCAGAAGCCAATAATTTCACCGTTGTCGGCTCCAGTCAGCAGAAGGCGGAAAACATCGTCGCCTCTAGCTACCTGGGCAAGGGCAAGGTGGCTGAAATCAAAGACCTGGCCCAAGGGCTCGGGGCCTCCGTCCTCATCGTCAACGATGAACTGACCCCAGTCCAAATCCGTAACCTGGAACACATGACCAAACTCCGCGTCATCGACCGGACCGAACTTATCCTGGAAATTTTCTCTTCCCGGGCCCGGACCAAACAAGCCAAGCTGCAGGTCCAATTAGCGCGCCTACAGTATAAACTG…
	LPJCKDFM_01396 histidine--tRNA ligase	ATGAGAGTTCAAAGACCAAAAGGTACAGTCGACATTCTCCCGGAAACGTCCGGCCAGTGGGAAAAGGTGGAACAAACCGCCCGTGACCTCTTCAAGCGGGCCAACTACCATGAAATCAGAACGCCAAGTTTTGAAAATTACGAACTCTTTTCCCGGTCATCTGGTGAAACCAGTGACGTGGTTGAAAAGGAAATGTACGATTTTGAAGACAAGGGCGGCCGCCACATCGCCCTCCGGCCAGAAGGCACGGCTGGGGTAGTGCGGGCCTATGTGGAAAACAAGATCTACGGGCCGGACTATGTCAAGCCCTTCAATGTCTACTACATTGCCGCAATGTACCGGTATGAACGCCCGCAAGCCGGCCGGCAAAGAGAATTCCACCAGATCGGGGTGGAAAGC…
	LPJCKDFM_00100 DNA polymerase III subunit delta	TTGCCAAATTTGATATCCCTGTTTCCTAACAGCCAGGCGGGAAACCCGAATGTCCTGCTGCAGGGACCGGACGCTTTTTTAAATGACTATCTGGCCCATAACTATGTCCAGCAGGCAGCCTTTCAAGGCCTGGAGAAGGTGACGGTTGACTGTGAGAGCGACCCGCTGGACGACTTGATCGCGGCCTTGGCGGAAGCCAGCCTTTTCAGCCAGCAAAAATTAGTCTTAGTCAAGAACCCCATCTTTTTGACGGGAAAGTTCCCGGCCAAGTACAAGCGGCAAGGGGACCGGCTGCTGGAAATCTTCAGTCACCTGGACCAGATCGACGACGTGATCGTTTTAGTCGCCAGCTATGAGAAGCTGGACCGGCGCAAGAAACTGACCAAGCAGGTGGAAAAG…
	LPJCKDFM_01342 HPr(Ser) kinase/phosphatase	ATGACGAACACGGTAAAACTAACTGAGCTCATTAATGACAATTCCAACCTGCGGGTTCTGCAGGGACAGGAATGCGTGGCTGGCAAGAAGATTACGGTTTCCGACGTTTACCGGCCGGGACTGGAATTGAGCGGCTACTTTGACTTTTACCCGGCTGATCGGGTCCAGCTTCTGGGCAGAACGGAAATTTCCTACGCTTCCCGGCTGGACCACGACCTGCGCCGGAAAGTTTTTGAAAAAATATGCCAGAAAGAAACTCCCTGCCTGCTGGTTTCCCGCAACCTGCCGGTGCCGGTTGAACTGAAGGAAGCGGCAGAAGCAGCCGGGACCCCGATCTTGATTTCCAATGACGCCACGACCTACTTGATGAGCATGATCACCCAGTACCTGGCCGTCAAG…
	LPJCKDFM_00803 hypoxanthine phosphoribosyltransferase	ATGAAAAGTATTCATGACGCAGTTGATCACAAGTTGTACAGCGAAGAAGACATCGCGGAAATGACCAAGCGGCTTGGCCAGCAATTGACCAAGGACTACGCTGGCAAGCGAGTCCTGGTTGTCGGTGCCTTGAAGGGGGCTATCTTCTTCCTGACTGACCTCCTGCGGGAAATGGACCTGGCTTGCGACATTGACTTCATCGATGTTTCCAGCTACGGCAACGGGACTGAATCCAGCGGCAAGATCACGGTAACCCATGACCTGGAAGCTGACGTGACTGGCCGGGACGTTTTGATCGTCGAAGACATCGTGGACACTGGTTTGACTTTGAAGTTCATGAAGGACGAACTGCTCAGCCGCGGCGCCAACTCAGTCAAGTGCTGCGTCTTGCTGAACAAG…
	LPJCKDFM_01163 heat-inducible transcriptional repressor HrcA	ATGTTGACCGAGCGTCAAGAACTTATTCTAAAGACAATTATTCAAGGCTTTACCAAGACGCATGAGCCGGTTGGCTCAAAGACAGTCATGAATCAATTGACGATTAAAGTGTCCAGCGCGACAATCCGCAACGAGATGGCGGTTCTGGAAGAGCATGGCTTGATTGAGAAGACCCACTCCTCCAGTGGCCGGGTGCCATCGACTGAGGGCTATCGCTATTACCTGGACAATTTGGTGCAGCCGCTGCAGCTGCCGGAAGAAATATACAATCAAATTGGCTACCAGTTTGACCAGCCGTTCAACCAAGTGGACGAAATCGTCAAGGAAGCCGCCAGGATCCTGTCAGACTTGACTGACTACACGGCCTTTGCAGAAGGGCCGGAAGCCAAGAATGTCAGC…
	LPJCKDFM_00136 Hsp33 family molecular chaperone HslO	ATGAACGACTACTTAATCAAAGCAATCAATGCCAGCAAGGACCTGCGCCTTTTGACCATTAACGGCAAGGACCTGGTCGCTGAAGCGCAAAAGCGGCACGACACCTGGTCAGCTTCTTCAGCTGTATTGGGCCGGAGCCTTTTGGGCACGCTTCTCTTGGCCGGGGCAGAATTAAAGGGTGACCAGGAACTGACTTTGCGCCTCTTGGGCGATGGCCCGGTTGGGGCAGCCGTGGTTACGGCCAAGTCAGATTTGACTGTTAAGGGCTATGTCCAAAATAACCACGTGGCCTTGCCGGCCAGAGAAGACGGTCACATCGACGTTAAGAAGGCTGTCGGCAAGGGCTGGTTGCAGGTAACCAAGGACCTGGGCTTAAAGCAGCCTTACACCGGTGAAGTG…
	LPJCKDFM_00981 ATP-dependent protease ATPase subunit HslU	ATGAGAGAGAAAACGCCAAAGCAGATCGTTGACCTGCTGGACAAGTACATCGTCGGGCAGAATGAAGCCAAGAAGTCCGTGGCTATCGCCCTGTACAACCGCTACCGCCGGGCCCAGCTGCCAGAAGACGTGCAAAAGGACATTACGCCAAAGAACATTTTGATGGCCGGGCCAACCGGGGTCGGGAAGACGGAAATCGCCCGCCGCCTGGCTGACATCGTTGATGCGCCTTTCGTCAAGGTTGAGGCTACCAAGTTTACCGAAGTCGGCTACGTGGGCCGGGATGTTGAATCCATGGTCCGGGACCTGGCCAATGAAGCTGTCCGGATCGTGGAAAAAGAAGAATTTATCAAGGTTGAAGGCCAGGCCATCCGCCAGGCCAACAAGACCCTGGTCCGC…
	LPJCKDFM_00980 ATP-dependent protease subunit HslV	ATGACAACGATTTGTTCAGTAAAATACAATGGCCAGACGGCGATTGCCGGCGACGGCCAGGTGACCCTGGGCAAGAGCATCATCGCCAAGACCACGGCCAAGAAGATCCGCCGCATTTACCACGACCAAGTGGTGATCGGCTTTGCCGGCGGGGTGGCGGATGCCGTCAGCCTGCAGGAAATGCTGGAAGGAAAGCTGGAAAGCTACAGCGGCGACTTACGCCGGGCAGCCGTGGAAATGGCCCAGTCCTGGCGGAAAGACTCGGCCCTGCAGAAATTGGAAGCCATGGTTATTGCTTTTAACGACCAGGACCTGCTTTTGATTTCCGGCAACGGGGAAGTGCTCGAACCAGACGAAAGCGTGGTGGCCATCGGCTCAGGCGGCTACTATGCCCAGGCA…
	LPJCKDFM_01226 zinc metalloprotease HtpX	ATGCTATACCAACAAATTGCCCAAAACAAGCGGAAGACGGCCGGAGTCCTGGTCGTTTTCGTTTTGATCTTTGCCCTGGTGGGCGCGGGCCTGGGCCAGCTGATGTGGGGCAAGCCCCTGCCGGGCGTATTGACCGCCGGCGTCATTGCCTTGATTTACTCTTTCCTGGTCTTCCAGGATCCGGTCAATGTCGTCATGAGCATGAACCATGCCCAGCATTTAAATAAAGAGGACAATCCCCAGCTTTTTCATATCGTGGAAGACATGGCCTTAGTGGCCAATATTCCCATGCCCGAAGTCTACTTGATTCCGGACAAGAGCCCCAACGCTTTCGCGACCGGCCTGTCGCCGGACAAGTCAGCCATTGCTGTTACCCAGGGCCTGCTGGACATGATGAAC…
	LPJCKDFM_00077 isoleucine--tRNA ligase	ATGCGAGTTAAGGATACGCTGAACCTGGGCAAGACCAAGTTCCCAATGCGGGGCAACCTGCCCAAGCGGGAAGCAGAATGGGAAAAGAACTGGGAAGACCAGAAGTTTTATGAAAGACGCTTGAAGCTTAACGAAGGCCATGAAAGATTTGACCTTCACGACGGACCTCCATTTGCCAACGGCAACATTCACATGGGCCACGCCTTGAACAAGATCACCAAGGACATCATCGTCCGGAGTAAGAACATGGAAGGCTACTACGCTCCTTACGTTCCGGGCTGGGATACCCACGGCCTGCCAATTGAGCAGCAATTGACCAAGCAGGGCGTTGACCGCAAGACCATGGACCGGGCTGCTTACCGGGAATTGTGCCGGAAGTTTGCCATGGAGCAGGTTGAA…
	LPJCKDFM_00182 translation initiation factor IF-1	TTGGCAAAAGATGATGTCATTGAAGTAGAAGGTAAGGTAGTTGATACCTTACCTAATGCTATGTTTAAAGTCAAATTGGAAAACGGTGCCACTATTTTGGCTCACGTTTCCGGCAAGATCAGAATGCACTACATTCGGATCCTGCCTGGCGACCGGGTCACTGTGGAGCTGTCTCCATATGACTTGACTAAAGGTAGAATTACGTATCGGTTTATTAAATAA
	LPJCKDFM_01438 translation initiation factor IF-2	ATGACCAAGAAACAAGAAAACGAAACTTCAAAGGAATTGGGCATGGATAACAAGAAAACCAGCGGCAAGTCTGGTAAATTAAAGATTTCAGTCAGTGCTATTCGCAAGGGCGAAAAGAAGACTGAGGGCAAGAGATCAAACACCCGCCGCCGGGCTAACAACCACTCTAACGACCACAGCAAGCGCCGCCGGCCAGCTGCCCAGGATTTGCTGAAGGACCTCAAGCAAAAGCAGCGGGCTGACGAAGTCCATCTGGACCAGGAAAGCAAGGCTACTAAGCAGGAATACAAGAAGTCCTTGAACAAGGTTGCGGCCAGCGAAAGCAAGCCGGTTGTCAAGAAGGTCGAAAGTGCTGAAAAGCCAGCTGAAACCGCAGCTGAAGCACCAAAGGTCCGTGGG…
	LPJCKDFM_00893 translation initiation factor IF-3	ATGATCCTTAACGAAAGCATCCGCGCTCGTGAAGTTCGGCTGATCAACGCTGAAGGTGAACAAGTTGGGGTCGTGTCAAGAAATGAAGCTCTGCGCCAAGCGAGCGATGCTGGCCTCGATCTGACTTTGATTTCACCAAACGCCAAGCCGCCTGTAGCAAAGATTCTTGATTATGGTAAGTACCGGTTCGAACAGCAGAAGAAGCTGAAGGAATCACGCAAGAATTCCAAGCAGGTCAGCGTTAAGGAAATCCGTTTGAGTCCGGCGATTGAAGGCAATGACTTCGAAACCAAGTTGAAGCATGCACGCAAGTTCTTAGAAAAAGAAGGCGCCAAAGTTCGTGTTTCGATTCGTTTCAGAGGCCGGGCAATCACGCACAAGGAATTAGGACAACAAGTG…
	LPJCKDFM_01167 translation elongation factor 4	ATGGACTTAGAAAAATTAAAAGACTACCAAAAGCACATCCGCAATTTTTCAATCGTGGCCCACGTTGACCACGGCAAATCAACGATTGCCGACCGGATTCTGGAACTGACGGACACGGTTTCCAAGCGGCAGCTGAAAAATCAAATGCTGGATGACATGCCCCTTGAACGGCAGCGGGGGATCACCATCAAGATGAACTCGGTGCAGGTCAAGTATCACGCCAATGACGGGGAAGACTACATTTTCCACTTGATCGACACCCCCGGCCATGTCGACTTCTCCTATGAAGTTTCCCGGTCCCTGGCTGCCTGTGAAGGGGCTGTCCTGGTCGTTGACGCCTCCCAGGGTGTCCAGGCCCAGACCCTCTCCAACACTTACCTGGCTTTGGAAAACGACCTG…
	LPJCKDFM_01778 leucine--tRNA ligase	ATGTACAACCATAAAGTTGTCGAAAAGAAGTGGCAAAAGTACTGGCTGGAAAACAAGACTTTTAAGACCGGGACTGACCCGGAAAAGCCAAAGTACTACGTTCTTGACATGTTCCCTTACCCATCTGGCAAGGGCCTGCACGTTGGTCACCCGGAAGGCTACACCGCTACTGACATCATGGCCAGAATGAAGCGGGCCCAAGGCTACAATGTCTTGCACCCAATGGGCTGGGATGCCTTCGGTCTGCCGGCAGAACAATACGCCCTGCAAACTGGTAACGACCCGGCAACTTTCACCGACAAAAACATTGCCCACTTCAAGAAGCAGCTGCAAGCTTTAGGCTTCTCCTATGACTGGGACCGGGAAATCAAGACTACTGACCCGAACTACTACAAGTGG…
	LPJCKDFM_00567 transcriptional repressor LexA	ATGGCAACTCAAGACTCAAAACAATTAGAAATTCTGCAATACATCTACGATACCGTTGAAAACCGCGGCTTCCCGCCGACGGTCCGGGAAATCTGCGCGGCAGTTGGCCTGTCTTCAACATCCACTGTCCATGGCCATTTGACCAGACTGGAGCGCAAGGGCTACCTTATCAAGGACGCCACCAAGCCCCGGGCTTTGGAAATCACCCATGCCGGCCTTGACGCCTTGGGCATCAAGCCTAAAGACATTCCGGTCATCGGGGTTGTTACCGCCGGCCAGCCGATCCTGGCTGTCCAGGACGTGGAAGACTACTTCCCGCTTCCACCGAACCTGGCCAGTGATGCTGGTGAGCTCTTCATGCTCCGGGTACACGGCACCTCAATGATCAATGCCGGTATC…
	LPJCKDFM_01341 prolipoprotein diacylglyceryl transferase	ATGACTTTAGCACTGAATCCAATCGCCTTCAGTATCGGGGACATTCACGTCCGCTGGTACGGAATCATCATCGCCTGCGGGATCCTGCTGGCTACCTTCTTGTCGATCAGAGAAGGGCAAAGACGGCAGATCATGAGCGATGACTTCATCGACTTGCTCTTGTGGGGCGTGCCGATCGGCTTTATCGGGGCCCGGATCTACTATGTCATTTTTGAATGGGGCTACTTCTCCCAGCACCCGGATGAAATTATCGCCATCTGGAACGGGGGGATTGCCATTTACGGGGGCTTGATCGCCGGGGCGATCGTCCTTTTGGTCTTCTGCTATCGGCGCTTCTTGTCGCCATTTCTAGTCCTGGACATCGTGGCGCCGGGCGTGATGGCGGCCCAGGTCCTGGGC…
	LPJCKDFM_00229 NAD-dependent DNA ligase LigA	ATGGCTGAAAGTTTAGAAGAAGCAAAACAGGAAGTCCGCCAATTGCGGGCCCAGCTGGACCAGTGGGCCAAGGCCTACTATGAGCAGGACGCTCCGGTGGTTGAAGACCACGTTTATGATGAAAAATACGCCCGCCTGCTGGAACTGGAAGCTGCCTATCCGGAATTAAAGTCAGCTGACTCCATCACCCAGAGGGTCGGCGGCGAGGTCAACAGCGACCTTCCCAAGGTTGAGCACCCAGTGCCTATGCTGTCGATGGGGGACGTTTTTTCCAAAGAAGAGCTGGCGGAATTTGACCAGCGGGTGCAAAAAGCCATCGGCCACCCTGTGGCCTACAATGTCGAATTGAAAATCGACGGCCTGTCCCTGTCTTTGGAATATGAAGAAGGGCGCTTAAAG…
	LPJCKDFM_01096 signal peptidase II	ATGCAGATAGTTGGATTAGTGATCGCTGCCTTGATCGCGGCAGCTGATCAAGCTTTGAAGTATTATATTGTCACAAATTACCGTTTGGGCGAAGTCGACGACGTGATGCCGGGGCTGTTCTCCTTTACCTATATTCAGAATAACGGGGCGGCCTGGAACATCTTGTCCGGCAAAATGTGGTTCTTTTACGTAGTCAGCGCTGTTGCCATTGCCGTAGTGCTTTACTACTACTTCAACAAGAAGTACAGCCACTGGATGTTCAAGTCGGGCCTGGTTCTGGTTTTGGGCGGGATCATCGGCAACTTGATTGACCGCCTGCATTTGAAGTATGTCATCGACATGATTCAGCTGGACTTTGTGCAGTTCAATATCTTCAACCTGGCTGATGCTTCCATTACA…
	LPJCKDFM_00986 diaminopimelate decarboxylase	GTGAACGGATTAATTAAAGCAAGCGATGTCAATCAAGCTGGCCACCTGCAGATTGCCGGGGTAGATGCCCTGGAACTGGCGGCCAAGTACCAGACCCCCCTGCAGGTTTTTGACGTGGGGAAAATCCGCCAAGCAATCCGGGCCTTTAAGCGGGTCTTTGAAGAAGAAAGGGTAGACTATGAAGTCAGCTATGCTTCAAAGGCCTTTTCCTGCCTGGCCATCTACCAGGTCATCAATGAAGAAGTCGGCCACACCGACGTCGTCTCTGGCGGGGAACTCTGGACGGCCATGAAGGCGGGCTTTCCTATGGACAAGGTGAGTTTCCACGGCAACAACAAGAGCCGGGCAGAACTGGAAATGGCTGTTGACCAGGGAGTCGGGGTCATTATTTTGGACAAC…
	LPJCKDFM_00140 lysine--tRNA ligase	TTGGCAAAGAACGAAATTAACGACCAATTGCTTGTTCGTCGGCAAAAGCTTGAAGAACTTAAGGAGATGGGGATTGAACCCTTCGGCCGCAAATATGACCGGGAAGCCCTGGCCCGCGACCTGGACGAAAAGTACTTGGGCCTTGACAAGGACGAACTGAACGCAAATATGCCGAAGACCAAGATCGCTGGCCGGATGCTGGCCAAGCGGGGCAAGGGCAAGGTCGGCTTTGCGGACCTCTATGACCGTAGCGGCAAGATCCAGATCTACGTCCGCAAGGACATGGTCGGTGAAGAAAACTACCAGATTTTCAAGAAGGCCGACCTTGGTGACTTCCTGGGCGTTGAAGGCGAAGTCTTCAAGACTGACTCAGGCGAATTGTCTGTCCGGGCCCAGCAC…
	LPJCKDFM_00789 type I methionyl aminopeptidase	TTGATTACTATTAAATCTGTTCGTGAATTGAAGGGCATGCAGGCTTCCGGCCACTTGCTGGCGACCATGTTTGAGGCCCTGCGTGACGTGATCAAGCCAGGCATCTCCACCTGGGACATTGAAGAATTCTGCCAGGAATTCGTTTCCAGCCGGGGCGGCCGCTTGTCAGAACAAGGTTTTGAAGGCTATAAGTACGGCACCTGCATCTCTGTTAACGACGAAATTGCCCACAACATTCCCCGCAAAAATGTCTTTTTAAAGGAAGGCGACTTGGTCAAGGTTGACGTAACCTGCAACTTGAACGGCTATGAATCCGACTCTTGCACCACTTACGGGGTCGGCCAAATCTCAGAAGAAGACCAGCACTTGATGGACGTGACCAAGAAGGCCATGTACATG…
	LPJCKDFM_01256 methionine--tRNA ligase	ATGGCAGATAACAAGAAAACTTTTTACATTACCACGCCAATCTACTATCCGTCTGGCCGTTTGACCATCGGCAACGCCTACACGACGGTAGCAGCGGATACCATGACCCGCTACAAGAAGGCCCGCGGCTATGACACCTTCTTCTTGACCGGGACCGACGAACACGGCTTGAAGATCGAACAAAAGGCCGAAAAGCTGGGCATGAAGCCAAAGGCTTACCTGGACGGCATGGTCAAGGACATCAAGGAACTGTGGAAGAAGCTGGACATCAACTACGACAAGTTCATCCGGACCACTGATGAAGAACATGTCAAGGCTGTCCAGAAGATTTTTGAAAAGCTGAAGGCCTCAGGTGACATCTACCTGGGTGAATACACCGGCTGGTACTCAGTTGAAGAC…
	LPJCKDFM_01774 methionine adenosyltransferase	ATGGAAAAGCACTTATTTACGTCAGAATCAGTTTCAGAAGGACACCCGGACAAGGTCGCTGACCAGATCTCCGATGCCATCCTGGACGCGGTACTCGCCCAGGATCCGCAAGCCCACGTGGCCTGTGAGACTTCTGTAACCACAGGTTTGGTCTTGCTCTTAGGAGAAATCTCGACTACGGCTAATGTTGACTACCAGCAGGTCGCGCGCAAGACGATCCGCGAGATCGGCTACAATGACCCAGACCTGGGCTTTGACGCCGACAACTGCGCCGTTTTAGTAGCGCTGGACAAGCAGTCGCCTGACATCGCCGGCGGGGTTGATGAAGCCCTGGAAGTCCGGGGAGAAGACGACAGCGATGAACTCGACCAGATCGGGGCTGGTGACCAGGGGCTCATG…
	LPJCKDFM_00130 transcription-repair coupling factor	ATGCAAGTAATTGATTTTTTGAAAAAAGATCAAGGAGTGACTGCTTTTATCGCGAAAACGTCCCGGATCAAGAACTCCCTGCTTACAGGAGTCGAACGGGGCGCTTTTGCTGTCCTCATCCAGGCTTATTTAGCCCAGGTGGGCCAGCCCCTGCTTTTGATCGAAGAGAATGAATACAAGGCCCAGGAACGCTACAACGACTTGAGCCGGCTTTTGGCCGATGATGACCTGGAGCTTTTTGCCCTGGACGGGAACCTGGCCACGCAAACGGCGGTCAGTTCACCGGATGAACTCAGCAGCCGGATTCAGTGCTTGAACCTGCTCTTAAGCGGCCGGCCTGGTGTCGTGATCGCGACACCGCAGGGCCTGCAGTATCCGTTAAGTGCCCCGGCCCTGTTT…
	LPJCKDFM_01257 magnesium-translocating P-type ATPase	ATGCTCAACAAGACAATGAACAAAGCTGCCAGCGATGACGCAAAGCGGGTTGCAAGAATTGCCCTGGAAAAGCGGAGCGTGACTTTGGCCCAATTGCATACCAGTAGCAACGGCCTCAGCACTGAAGAAGCAGCCAATATCCGGGAAAAGACCGGAACCAACGAGATCGCGAGCAGCAACCAAGCCAGCAAGCTCCACTTCCTGGTCGAAGCTTTCCTGACTCCGTTTACCCTGGTCCTGCTCATTTTGGCGACGATGTCCTTGTTCAGCAACTACATCTTCGTCCCGCAAAGGGAAAAGGACCTCAGCACCGTTATCATCATGGTGGTCATGGTCCTGGTTTCCGGGATTACGTCCTTCATCCAGAACGTCCGCACTTCCAACGCCGTCCGGTCCCTT…
	LPJCKDFM_00918 tRNA (adenosine(37)-N6)-dimethylallyltransferase MiaA	ATGCAGAAAGTAGTGGCCATAGTCGGGCCGACCGCCGTGGGCAAGACCAGCCTGGCTATCGAGATCGCCAAGAAACTGGACGGGGAGATCGTCTCCGGGGACTCCATGCAGATCTACAAAGAAGTAGCCATTGGCACGGCCAAGGCCAGCCGGGAAGAGCAGGCAGAAGTCAAGCACTACCTGGTGGATGCCCACTCGGTCTTTGAGGATTTTTCCGTAAAAAATTTCGTTGATGAGGCCCGGTCCGCCATCGGAGAGATCGCGGGCAAGGGCAAGCTGGCGATTATCGCAGGCGGGACTGGCTTTTACGTCAATGCCCTTTTAAATGACATGCAGCTGGGGGACAAGGAAGAAGAAGCAGCCAGCGTGGACCCGGAATGGGAAGACTTTTTAGCAGCT…
	LPJCKDFM_01279 homocysteine S-methyltransferase	GTGGCTGGTTCAGTTGGCCCTTACGGGGCCTACCTGGCTGACGGCAGTGAATACCGGGGCGACTATGCTTTAAGCCATGAAGAATACGTGGACTTTCACGCCCCGCGGATTGAAGAATTAGTTGCCGGCGGGGTGGACTGCCTGGCGGTTGAGACTCAGCCTAAGCTGAGCGAAGTCAGAGCTATTCTGGACTACCTCAAGGCCAAGGACCCGGATCTGCCGGTTTACGTCAGCTTTTCCTTAAAGGATCCGGCCACTATCAGCGAGGGCCTGCCTTTAACTGAAGCGGTCGAGGAAGTCAGCGCCTATGCCCAGGTCTTCGCTGCCGGGGCCAACTGCTTCAAGCTGGCCTGGACTGTCGATGTGGTGAAAAATCTCCGGGCTTCTAAATTGCCAATC…
	LPJCKDFM_00084 tRNA 2-thiouridine(34) synthase MnmA	ATGGTTGACAATAGCAAGATCAGAGTCGTTGTCGGCATGAGCGGCGGGGTTGACTCCTCAGTTTCGGCCCTCTTGCTCAAGCAGCAGGGCTACGACGTCGTCGGCGTTTTTATGAAGAACTGGGACGACACCAATGATGATGGTGTCTGCACGGCAACTGAAGACTACGAAGACGTCAAAAAGGTAGCCGACAAGATCGGCATCCCTTACTATTCGATCAACTTCGAAAAAGAATACTGGGAGCGGGTCTTCCAGTATTTTTTGAAGGAATACAAGGCTGGGCGCACGCCTAACCCCGACATCATGTGCAACAGCGAAATCAAGTTCAAGTCCTTCCTGGAATATGCCCTGGACCTGGACGCGGACTACCTGGCCATGGGCCACTATGCCAAGACTATG…
	LPJCKDFM_01386 tRNA uridine-5-carboxymethylaminomethyl(34) synthesis GTPase MnmE	ATGGTTCAACGTTTAACGGAATTTGATACGATCGCGGCGATCTCAACGCCGCTGGGAGAAGGCGGGATCTCCATCGTCCGCGTCTCCGGGGAAGATGCGGTCGCCATTGTCAACCGCTTGTTTAAGGGCAAGGACCTGGAAAAGGTTCCCAGCCACACGATCAACTACGGCCACATCGTGGACCCGGCGACCGGGCAGGTGATCGACGAGGTCATGGCCTCCGTCATGCTGGCGCCGAAGACTTTTACCAAGGAAGACATCGTGGAAATCAACTGCCACGGGGGTATCGTGGTCACCAATGACATCCTGCAGCTGCTCTTGGCCAACGGGGCCAGAATGGCTGACCCGGGCGAATTTACCAAGCGGGCCTTCGTCAACGGGCGGATCGACCTAACCCAG…
	LPJCKDFM_01387 tRNA uridine-5-carboxymethylaminomethyl(34) synthesis enzyme MnmG	ATGAAGACTTATGTTTCAAACGAATATGACGTGATCGTAGTCGGCGCCGGCCATGCCGGCTGTGAAGCAGCCCTGGCCAGTGCCCGGATGGGGGAGAAGACCCTGCTGCTCACCATCGGCCTGGACATGGTGGCCTTTATGCCCTGCAACCCCTCAGTCGGCGGCCCGGCCAAGGGGACCGTGGTCAGAGAAATCGACGCTTTAGGCGGGGAGATGGGCAAGAACATCGACAAGACCTATATCCAGATGCGGATGCTGAACACGGGCAAGGGGCCGGCTGTCCGGGCATTAAGAGCCCAGGCTGACAAGTGGGATTACCACGAAGAGATGAAGCGGACCATCGAAAACACCCCTAATCTGACCCTGCGCCAGGCGGTCGTTGACGACTTGATCGTTGAA…
	LPJCKDFM_00068 phospho-N-acetylmuramoyl-pentapeptide- transferase	ATGCAAGCAAGTTTGATTGCTTTTATGATTTCACTGGTACTGAGCGCCTTGCTTTTGCCATGGCTGATCATCTGGATGAGAAGCCACGACGAAGGCCAGCAGATCCGGGATGAAGGGCCGAAATGGCATGAAAAGAAGTCGGGGACCCCGACCATGGGGGGCACGGTCTTCGTGCTTTCAGCCGCGGTCGCAACGGTTGCCATCTGTGCTTACAAGGACCAGCTGTCTAAGACAGTCTGGATTTTGTTAGTTGCCCTTTTGGGCTACGGGATCATCGGCTTTTTGGATGACGGCTTGAAGCTCTTTTTCAAGCGGAACCTGGGCCTGAGAGCCTGGCAAAAAATGGCCCTGCAGCTGCTCGTCGCTGCTGCTGGTATCGTTTTGCTGGCAGCCAGTGAC…
	LPJCKDFM_00064 division/cell wall cluster transcriptional repressor MraZ	ATGTTCATGGGCGAATACCAGCACAATTTGGACGCCAAAGGCCGTTTGATTATCCCGGCCAAGCTGCGTGAACAGATTGGGCCAGCCATGGTTTTGACCCGGGGCATGGAAGGCTGCATTTTTGGCTATCCTTTGACGGAATGGGCTAAGATCGAGGCCAAACTGGCCAAGCTTCCCTTGACGAAGAAGAACGCGCGGAGCTTTACCCGGATGTTTTATTCCGGCGCTATGGAAGGCGAATTCGACAGGCAGGGGAGAATCAACTTGTCCCACACCTTGAAGAAGCACGCCGGCCTGGTCAAGGAATGCGTCATTGTCGGCGTCTCCAACCGGATTGAAATCTGGGCTAAGGAGCGCTGGGAAGAGTATTCTGACGAAGCCAACGAAAGTTATGATGAA…
	LPJCKDFM_00060 rod shape-determining protein MreC	ATGAAGATTTTTTTTCAAAACAGAAAAATGCTGGCGGCTTTCGGGACCGTGGCGGTTTTGGCAGCCCTGCTGGGCTCAACGGTGATGCTGAGAAATAACCTGAGCGCGCCGCTTTTGATCCAGCGCCTGGGCAATGACATCGTCTCCGTGGGCTCAAGAATCGTGAGCGTGCCGGTTTCATGGTTTACTGACGGAATCGACAGCGTCAAGGACTTGCAGAACGCGGCTGATGAAAATAGTCACTTAAAAAAGAAGGTGGCTGAGCTGGCCCAGGTCGAAGCCAGAAATGATGCCCTGGAAAAGGAAAACAAGCAGCTGAAAGCTGCCGCTGGAATTAAAAATACCTTGACCGGCTACACGACCACGACTGCATCAGTAATTTCCCGCTCCAGCGACAGC…
	LPJCKDFM_00061 rod shape-determining protein MreD	ATGCGGATTTTCAAGCAATGGGTTTTGGCCATCGCCCTTTACCTGGCTCTAGTTATGGAGGGGACCCTGTCCGTTTACCTGCAGCCGGCCTTGACTTACCAGCACGGCCGGGCGGGGTTCTTGCTCCTGCCAATCACCGTTTTGATCATCGCCTATGAAGATGAAAGAAACGAGAAGGAAATATGGCTGGCCCTGGCGGCCGGGGTAGTTGCCGACCTCTACTTCTGGGGGATCATCGGGATCTACACCTTTATCCTGCCGGCCCTGTCGGCTTTTGGCCGCTGGTATGCCCGGGTCTTTCCAGAACTCTTCGTTTTCCGCCTGCTGGGCAACATCGTGGCCATTACCGTCAGCTGCCTTTACACCTGGCTGGTTTTCCGTTTGATCGGCTGGACTGAT…
	LPJCKDFM_01273 large conductance mechanosensitive channel protein MscL	ATGCCAAAGCGAATTAATCTGCCAGACGGCCAGCAGGCTGTCGAATCTACTAAGGGCTTCTTCGGGGAGTTCAAGGCCTTCATCTCTAAGGGCAACGTGATGGATATGGCCGTCGGTATCATCATCGGCGGTGCCTTCACCACCATCGTCAAGTCCCTGGTCAGCGACATCATCAGTCCGCTTTTAGGGGTGGTCGGTGGGATGAATTTTGACCAATTCTCACTGAAATTTGCCGGGGTGACCCTGGCATATGGGAAGTTCTTGACCGCGGTCATCAACTTCGTGATGATGGCCTTTGTCCTGTTTTTGATCGTCAAGGCCTTCAACCGGGCCGGGTCCTTGATCAAGAAGGAAGAAGAGGTTGAAGAAGAAGCAGCGACCAAGGTCTGCCCTTACTGC…
	LPJCKDFM_00002 peptide-methionine (S)-S-oxide reductase MsrA	ATGGAGAAAAAATTAGACAGCGCGATTTTCGCGGGCGGCTGCTTCTGGTGCATGGTGGCCCCTTTTGATACTTTGCCAGGTATTGAGAGCGTCACGGCGGGCTACACGGGCGGGCACGTGCCTAATCCGACTTATGAACAAGTCTGCAGCCATACGACTGGCCACACGGAGGCGGTCAAGATCGTCTTTGACCCGGACCTCATGTCTTATGAGGACTTGCTAGGCTACTACTGGCAGGTAACGGACCCGACTGACGCCAGCGGCCAGTTCCAGGACCGGGGGGACAACTACCGGCCGGTGATTTTTTACAATTCACCAGAGCAGAAGGCAGCAGCGGAAAAGTCCAAGCAGGAACTGGCGGAAAGCGGCCGCTTTGATGATCCGATCGTGACCAAGATC…
	LPJCKDFM_01727 UDP-N-acetylmuramate dehydrogenase	TTGAAGCTGTATGACTTAAAAGCGCAAGGACTTGATTTGCAAGAAAATATTCCTTTGAGCTGCTATACTTTTACCCGAACTGGGGGACCGGCAGAATACCTGGCTTTCCCCAAGACTTTGGCAGAATTGAAAGAACTCTTGGCCGCGGCCAGGGAGGACCAGCTGCCAATTACGGTGATCGGCAACGCGTCCAACTTGATTATCCGCGACAAGGGGATCAAGGGCCTGGTGATCATTTTAACGGAAATGAAAGAGATCAAGGTTGAAGCTGACAAGGTCCACGCCCAAGCCGGAGCCAGAATCATCGATGCTTCCTTCGCGGCTGGGGAAGCCGGCCTGTCCGGCCTGGAATTTGCCGCGGGCATCCCCGGCTCAGTCGGCGGGGCGGTCTTCATGAAT…
	LPJCKDFM_01472 UDP-N-acetylmuramate--L-alanine ligase	ATGTTAGACAAGACTAAACAAATTTGGTTTATTGGGATCAAGGGGACCGGGATGGCTTCCTTGGCCTTGATTTTGCACGACCTGGGCTACAAGGTTGCCGGCAGCGACATCGACAAGTACACCTTCACCCAGGACCCGCTGGAAGCCGCTGGGATTGAAGTTGCTTCCTTCTCCAAGGACAACATCAAGGGAAGCGGCCAGGTGATCGTCAAGGGTAACGCTTTTAAGAGCGACAACATCGAAGTTGCCGCCTGCGAGGAAAAGGGCGTCACGTGGCAAAGCTACCCGGACACGGTTGAAGAAATCGTCCAGCAGTACACCAGTATCGGGGTTGCGGGTTCCCACGGCAAGACTTCAACCACCGGCCTTTTGGCAACGGTTTTGGGCGAAGCCGCTCCG…
	LPJCKDFM_00069 UDP-N-acetylmuramoyl-L-alanine--D-glutamate ligase	ATGAAAGAAATCGATAAATATGCTGGTAAAAACATTCTTGTTTTAGGTCTGGGCCGGAGCGGCTTCGCGGTCAGCAAGCTGCTCCTTAAGTTGGGCGCGCGTTTGACTTTAAATGACAAGGCCGACTTGGCTGCTGACCCGAAGGCTAAGCAGTTAGCTGACCTGGGCGTCAGAGTAATTGGCGGCAGCCACCCGGTTGACCTGTTTGATCAGGAAAAGTTTGACTACCTGGTTAAAAACCCCGGCATCCCTTACGAGAACCCGATGGTGGCTAAGGCCAGCGAAAAAGGGGTTCCGATCATCACTGAACCTGAAGTTGCTTTAAGCGCCAGTGAGTCGCCTTATGTCTGCGTCACTGGTTCAAACGGCAAGACCACCACGGTCATGCTGACCCAGCAG…
	LPJCKDFM_00070 undecaprenyldiphospho-muramoylpentapeptide beta-N-acetylglucosaminyltransferase	ATGAGAGTTATTTTTTCTGGTGGCGGCACTGGCGGCCACATTTATCCCATCATGGCCTTGATTGAACGCCTGAAGGAAGAAGGCATTTGCCAAGACGATGAGATTTTGTTCGTCGGCACCAAGAAGGGGCTGGAATCCAAGATCGTGCCTGCCGCCGGGGTCAACTTTAAGACCATCGACATCCAAGGCTTTGACAGAAAGCACCTGTTGAACAATGTTAAGACCATCCAGCTCTTTTTAAAGGCGACTAAGCAGGCCAAGGAAATTTTGGCTGACTTTCAGCCGGACGTTGTCCTGGGCACTGGCGGCTACGTCAGCGGGGCAATTGTCTATGAAGCCAGCAAGATGAAGATTCCGACCATGATCCACGAGTCCAACTCCGTGGTCGGGGTGGCCAAC…
	LPJCKDFM_00831 glutamate racemase	ATGTCAAAAGAATATGCTGATCGGCCAATCGGCGTTTTTGATTCCGGCCAGGGGGGCCTCACGGTCCTCAGCCGCCTGGTTGATCTGATGCCGAACGAAGACTATGTCTTCTATGGCGACTCGGCCAATGCTCCTTACGGGGTAAAGAGCAAGGAAGAAGTCTACCAGCTGGCCAAGCGGGTAGTTGATGAACTGATTGACAAACACCAGGTCAAGGCCGCCATGATTGCCTGCAACACGGCAACCAGCGCGGCGGCTGACTGCCTGCGCCGGGAATACTCCCTGCCGATCATCGGGATCGAACCGGCTGTCAAGCCGGCAGCTGAAGAAAATCCCGGCCGGCAGGTTGTTGCCATGGCCACTCCCTTGACCCTGGAGCAGGATAAGTTCAACCAGCTG…
	LPJCKDFM_00452 DNA mismatch repair endonuclease MutL	ATGGCGAAAATTCATGAACTTTCAGAAAATCTGACCAACCAGATCGCGGCCGGGGAAGTTATCGAGCGGCCGGCCAGCGTGGTCAAGGAACTGGTCGAAAACGCGATCGATGCCCAGGCCAGCCGGATCAGGGTTGAAGTCCAGCATTCGGGCTTAAAGCAGATTTCTGTCCAAGACAACGGCAGCGGGATTGCCCCGGACCAGATTGATCTGGCTTTTATGCGGCACGCGACCAGCAAGATTCAAGATGAGCATGACTTGTTCAATATCGCGACCTTGGGCTTTAGAGGGGAAGCTCTAGCTTCCATCGCAGCCGTAGCCCATGTGGAAATTTTGACTTCAACTGACGGGCAGACGGCCACCCGGGCAGCTTTTGCCGGCGGGGTGAAAAAGTTCCAG…
	LPJCKDFM_00885 DNA-formamidopyrimidine glycosylase	ATGCCAGAAATGCCAGAAGTTGAAACGGTCCGCCGGACCCTGCGGCCCTTGGTCGTGGGCAAAACGATCGACCATGTCGATATTTGGTACGACAAGGTCATCACCGGCGACCCGGAAACTTTTAAAAGGGAGTTAAAGGGCAAGACCTTTACCGCCGTTGACCGCTATGCCAAATTCCTGCTCTTCCGTTTAGGCGACTTGACGGTCGTTTCCCACTTGCGGATGGAAGGCAAGTACCATCTAACGACCTGGGATGCACCCGTAGACAAGCATGAGCACCTGCAGTTTGCCTTTACCGATGGAAGCAGCCTCCGCTACGCGGATGTCCGCAAATTCGGCCGCCTGCAATTGGTGGAAACTGGAACTGAATTCCAGGTCACCGGCTTGAAGAATTTGGGC…
	LPJCKDFM_00451 DNA mismatch repair protein MutS	ATGCCAAGAAAAGCCACGACTCCAATGATGGAGCAATATTACCAGATTAAAGACCAGTACCCGGATGCCTTTCTCTTCTACCGGGTGGGAGATTTTTACGAACTCTATGAAGACGATGCCATCAAGGGATCACAGATTTTAGAGTTGACCCTGACTCACCGGTCAAATAAGTCGGAAAACCCGATTCCCATGGCCGGGGTGCCCCACATGGCGGTTGATTCTTATGTCAACACTTTAGTGGAAAAAGGCTACAAGGTGGCCATCTGCGAGCAATTGGAAGACCCGAAGAAGGCCAAGGGAATGGTCAAGCGGGGGATCATCCAGCTGGTTACTCCCGGCACCAAGATGGCCCAGGGGCCAGACGACAGCCAGGAAAGCAACTACCTGACCAGCGTGGTT…
	LPJCKDFM_01119 diphosphomevalonate decarboxylase	ATGAGTAAAACTGCCCGCGCCCATACCAATATCGCCTTGATCAAGTACTGGGGCAAGAAGGACGCCAAATTGCGCCTGCCGCTCATGTCCAGCCTGTCCATGACCCTGGATGCCTTCTATAGCGACACCAAAATCTCAGACAGCGAGCAAATGTCTTTTAAATTAAACGGCCAAGCCGTTTCCGGTCCAGCCGCTGACCGCGTTTTCGCCTACCTCCGGGCCATGCAGGACCGCTTCGGAGTCAAGGGAAATTTGGCGGTTGAATCGGTCAACCAGGTCCCAACCGCGGCTGGCCTGGCCTCTTCCAGCTCTGCCTTCGCCGCCATGGCAGCGGCTTTTGCCGACCACTACCAGTTAGGCGTTGACCGGCAGGAATTGTCCAGAATGGCCAGGATGGGA…
	LPJCKDFM_01118 mevalonate kinase	TTGCAGACTTCATGTACTACTCATGGAAAAGTAATTTTGATCGGCGAGCATTCCGTTGTTTACGGCTATGACGCCCTGGCTATGCCAATTCATGCCCTGCACATCAAGACGACCGTCAGTGATTATGCCGGCCCGGTCTGGATGGACACCAAGCTCTACCAGGGTCCTTTTTTTGACGCGCCTGCTGACTATAACGGCCTTAAGTATGTCGTCAAGGAGCTTTTGACTAGAAGCGGGAAAAATCACCAGATCAAGCTTACCTATACCGGGGAAATTCCCATGGAGCGCGGACTTGGCTCCTCAGCTACCGTCGCTTACGGTACTACCGTGGCCTTGAGCCAATACCTGGGCGTGAAGTTAAGTGCAAGTGAAGTTATGGACATCACCAACCAGGCAGAA…
	LPJCKDFM_00216 ammonia-dependent NAD(+) synthetase	ATGAGAGAGTTGCAAAAGAAAATTGTCGAATATGAGCACGTTTTGCCGGAAATCGATCCCCAGGAAGAAATCCGCAAGACGGTTGACTTCTTGAAGGACTACCTAAAGGCGAACCCCTTCTTAAAGTCATATGTTTTGGGGATTTCCGGGGGCCAGGACTCAACCTTGACCGGGAAGCTGACTCAGATGGCAATTTCCGAAATGCGGGAAGAAACTGGCGATGACAGCTATAAGTTCATCGCCGTCCGCCTGCCATACGGCGTCCAGGCCGATGCCGCTGATGCCGCTGCCGCGGTAGCCTTCATCCAGCCGGACGTGGACTTGATTGAAAACATCAAGCCAGCCACTGACGCCATGGTGGCGACCTTGAAGGAAACAGGCGTGGAAATAACCGACTTT…
	LPJCKDFM_01877 N-acetylglucosamine-6-phosphate deacetylase	GTGCGCTACTACATTCATGCTGATCAGTTTTACCTGCCAAATGGCCGGGAAAAAGGCGGCTATTTAGAGATTGTTGATGGTAAATTCGGGGCCTACCTGCCAGAAGGTAGCCAAGTGCCGGATGCGGTGGACTACACTGGCTTTAGCGTGGCACCGGGCTATGTCGACACCCACATCCACGGTTCTGTTAAGGAAGACGTGATGAAGAGCGACTGGGGGGGAATCAACCGCCTGTCTGAAGCCTTGCTGAGTGCCGGGGTAACCAGCTGGCTGCCAACGACAGTGACCGCGTCCAGTGAGCAATTGGCTGAAGTCTGCAGGATGCTGGCTGCTCACCAGGGAGAAGAGAGCGGGGCCAAGATTCAAGGGATCCATTTTGAAGGCCCATTTTTCACGGAA…
	LPJCKDFM_01789 glucosamine-6-phosphate deaminase	ATGAAAATTATCGTTGTGAAAAACGCCAGTGAATTAGGCAAGCAGGCCTTTGACCTTTTGGCAAAGGCGGTTGACGAAGGGGCTAAGACCTTGGGCTTGGCAACCGGGTCTTCACCAGTTGAGCTCTACCAGGAGATTGTGGCCAGCCAGCTCGACTTCAGTCAAATGACCAGTGTCAACTTGGATGAATACGTTGGTCTCAGCCCGGAAAACCCGCAGAGCTACCACTACTTCATGAACCAGCATCTCTTCCAGTACAAGCCATTCAAGCGCTCTTACCTGCCAGACGGCCAGGCAAAGGACATCCAGGCAGAGTGCGGCCGCTACAACCAGATTTTGGCAGACAACCCGGTAGACTTGCAGGTCTTAGGGATCGGGCAGAACGGGCACATCGCCTTC…
	LPJCKDFM_00688 nucleoid occlusion protein	ATGGCTTTTGGTTTTTTTCATCGAAATGAAATTCCCCAAAACAAGCAGGTCCAGGACCTGCCTTTAGTGGAAATCCATCCGAACCGCTACCAGCCAAGAAGGACTTTTAGCGACGATTCCATCCAGCAACTCGCCCAGACCTTGCAAGAGGAAGGGCTCTTGCAGCCGATCATCGTCCGCCAGGACCAGGGCGGCTACGAAATCATTGCCGGCGAGCGTCGCTTCCGGGCGGCCAAGAGCCTGGGCTGGGAAAAGATCCCGGCTATCGTGAACAATCTCGATGACCAGCAGACCGCTTCTTTGGCCTTAATCGAAAACCTGCAAAGGGAAAACCTGAATCCGATCGATGAGGCCCAGGCTTATGAGCAGCTGATGCAGCTCAACGACTTGACCCAGACC…
	LPJCKDFM_00963 anaerobic ribonucleoside-triphosphate reductase	ATGTTAAAGCCAGCAGCAGAAACTATGAGCCTGAATTTCGCTAACGCACCGAAGAAGTTCATCAAGCGCGACGGCGCCCCATTTAAATTTGAACAATTCAAGCTGGAAATGGTTTTGGATGAACTTGGCCTGGAAGACAGCGAAATCAAGGCTGCCGTTTTGAGCAAGGTTTACGCCAAGCTGGCCGCCTACACGGTTGACGCTGTTCAAGTCCACGCTGCCTTCAGAGCCAGCTTGAACGAACTGGGCTATCTGAATGAAGCCAAGGAATACGAAGCCAAGCGGCAGGAAGACGAAACCGACTGGCGGGCAGAAACTGACACCAAGCAGCGTCTGGCCAAGCTGGTCGACAAGGACCCAAGCATCGTCCACGAAAATGCCAACAAGGACTCTGACGTC…
	LPJCKDFM_00962 anaerobic ribonucleoside-triphosphate reductase activating protein	ATGCCAGAGAAAGACAAGAATCAGCAAGAAGGCCCTGACGTCCGGGACAACCTGATCCGGATCAGCGTCGGCGGGGAAACGGTCTTTGTGGACGCCAACCAGTACAAGGATAAAAATGCCGGCCAGACGGCCAAGCCCCGGAAGATGAAGCGCCAGCCCAAGAATCCCAAGCCGGGCGAATGGATCTCAGAAGACTACAGCAAGCATAAGATTGCCGACTACAAGCCCTTCAACTTCGTTGACGGGGAAGGGGTTCGCTGCTCCTTATACGTGTCCGGCTGCCTCTTTGACTGCCCGGGCTGCTACAACCTGGCCGCCCAGAACTTCAACTACGGCCGTCCCTACACCCAGGAATTGGAAGACCAGATTATCGCGGATATCGGCCAGTCCTATGTTCAA…
	LPJCKDFM_01503 ribonucleoside-triphosphate reductase, adenosylcobalamin-dependent	ATGAGTGAAAAAATATCTCTCTCGGCGGAATTTATCGACCGGGTGAAAGCGAGTGTAAAACCTCACTGGGGTAAGCTGGGCTGGGTCACCTACAAGCGGACCTACGCCCGCTGGCTGCCGGAAAAGGGACGGAGTGAAAACTGGGATGAAACCGTCAAGCGGGTGGTTGAAGGCAACATCAACCTGGATCCCCGCCTTCAAGACTCCCCAAGTCTGGAACTGAAGCAGGGCTTGACTGAAGAAGCAGAGCGGCTCTACAAGCTGATCTACGGCCTGGGCGCGACGCCATCTGGCCGGAACTTGTGGATTTCCGGGACTGACTACCAGAGACGGACTGGGGATTCCTTGAACAACTGCTGGTTTGTGGCCATCCGTCCGCAAAAGTACGGGGACAGCAAG…
	LPJCKDFM_00887 transcriptional regulator NrdR	ATGCTTTGTCCAAATTGCCATCAAAACGCCTCCCGGGTTATTGACTCCCGGCCAACTGACGAAGGGCGGACCATCCGCCGGCGGCGGGAATGCGAAAACTGCGGCTACCGCTTTACGACTTTTGAACGGGTGGAACAGTCACCCCTTTTGGTGATCAAGAACGACGGCACCAGAGAGGCCTTCAGCCGGGAAAAGATCCTGAACGGGGTGGCGGCTGCCTGCCAGAAGCGGCCGGTAACCAGCGAGCAGCTCAACAAGCTGGTCGACAATGTTGAAAACCGGATCCGGGCTAAAGGAGTCAGCGAAATCTACTCCAAGGAAATCGGGGAACTGGTCATGGACCAATTAGCCGACATCGACGACGTGGCCTACATCCGCTTTGCTTCCATCTACCGCCAG…
	LPJCKDFM_01111 endonuclease III	ATGGAAAAAGACGAAAAGCTCTTGAGTGATGAAGAAGCAAGAAATGTTTTGAAGCAGATTGACGCCATGTTTCCGGAAGCAAAAGGGGAGTTGAACTGGGACAACCGCTTCCAGCTTTTGTGCGCGGTTCTGCTCAGCGCGCAGACGACAGACAAGATGGTCAACAAGGTGACCCCCCAGCTCTTTGCGGATTTTCCGACCCCGGAAGCCATGGCGGCGGCCAGCCAGGAGGAGATCGAGGCAGATATTTCCCACCTGGGCCTCTATCATTCTAAAGCCAAGCACCTCAAGGAAATGGCCCAGACCCTGGTCGCTGAATATGGCGGCCAGGTGCCGGGCAAGAAGGAAGACCTGGTCAAATTAGCCGGGGTTGGCAACAAGACGGCCAATGTCGTTTTG…
	LPJCKDFM_01435 transcription termination factor NusA	ATGTCAAAAGAAATGCTGGAAGCCTTTGAAGTCTTGGAAAAGACCAAGGGTATCAAACAAGACGTTATCGTTGAAGCCATGAAGGCTGCTTTAGCCGCTGCCTACAAGAAGAACTACGGCCAGGCGGAAAATGTTGAAATCGACTTTAATGAAAAGAAGGGCGATTTTAAGGTCATGGCTTTGAAGACGGTGGTTGACGAAGTGCAAGACGACCGGGTGGAAGTCAGCTTAAAGGATGCCCTGGCCATCAACCGGGCATACGAAGTCGGCGACACGATCAAGTTCGAAGTTACCCCAAAGAACTTCGGTCGGACCGCGGCAGCTACGGCTAAGCAGGTCGTAATGCAGCGCCTGCGGGAAGCGGAAAATGCCCACATCGTCAACGAATACTCCCAATAC…
	LPJCKDFM_01040 transcription antitermination factor NusB	ATGAATCAACACGATAGTCGAAGAATTGCACTGCAAGCCATTTATCTGTACAACCAGGATCCCAGCTTGACGGCCAGTGAATTGGAAAACAATGTCAAGTCCGCTTTGGACTTGGATATTTTTCCGGCCTACAGCCAGGAACTGGTCAGCGGCGTGATCGACAAGCAGGCTGAACTGCGTGACAAGATTTCCGCCAACTTGAAGCAAGGCTGGCGCTTGGAGCGGCTGAGCAAGACCAGCTTGGCGATTTTGGAAGTAGCTCTGTATGAAATGCTGTACAGCCCGGTTATTGAAGACCGGTCAGCCATCAACGAGGCTTTGAACTTGTGTGACGAGTTTGATGATCCGAAGTCAAAGGCCTTCATCAATGGCATATTGGCAAACTTTGTGCAAGAATAA
	LPJCKDFM_00412 transcription termination/antitermination protein NusG	ATGGTAGAATCCGCCAAGAAGCAATGGTACGTCCTGCACACTTACTCTGGTTTTGAGGACAAGGTTAGATCCGACTTGCTGTCCCGGGCCCAGTCACTGAGGATGCAGGACTACATCTTCCGGGTTGTCGTTCCGCAAGAACCAAAGATCGAAGACGTGCGCGGCAAGAAGGAAGAAGTTAACGAAAAGGTCTTCCCTGGTTACGTTTTGGTTGAAATGGTCATGACTGACGAAAGCTGGTTTGTTGTCCGGAACACTCCTAACGTTACTGGTTTCGTTGGCAGCCATGGCGGTGGCTCCAAGCCTTCCCCGCTTTACGAGGAAGAAGTCAGAGCCATCCTGCAGATGCAAGAAGGCGAAGCAACTGAAAAGGTTGACTACGACTACGAAGTTGGCGAA…
	LPJCKDFM_00731 GTPase ObgE	ATGCCAACTCCTTCAACATTTGTTGATCAAACTAAAATTGAAGTCCAAGCCGGAAAGGGCGGGGACGGCATGGTGGCCTTCCGCCATGAAAAATTCATGCCTAACGGGGGACCAGCTGGCGGTGACGGCGGCCGGGGCGGGTCCATTATCTTCGTGGCCGATAACGGCCTCAGAACCTTGATGGATTTCCGCTACCGGCGCAAGTTCAAGGCTGAGCCGGGCGAAAACGGCCGCATCAAGGCCCAATACGGCAAGGCAGCCAAAGACCTGTACCTGAAGGTGCCGGTCGGCACGACCGTTTATGACTTTTTCACTGGTGAAGAAATCGGTGACTTGGTTGAAAACGGCCAGGAACTGGTCGTCGCTAAAGGCGGCCGGGGCGGCCGGGGCAACATCCAC…
	LPJCKDFM_01123 DNA topoisomerase IV subunit A	ATGCCAGAAACTCACGAGCGAATTCGTGAAATGCCTTTGGAACAGGTCATGGGCGAACGCTTTGGCCGCTATTCCAAATATATTATTCAAGAACGGGCCTTGCCGGACATCCGCGACGGGCTCAAGCCCGTGCAAAGACGGATTCTTTACGCTATGTACCGGGACGGCAATACGGCTGACAAGCCTTTTAAGAAGGCAGCCAAGGCCGTCGGTAATATCATGGGTAACTATCACCCGCACGGCGACAGCTCTATCTACGGGGCCCTGGTCTTCCTGTCTCAAGACTGGAAGATGAGAGAGCCATTGATCGAAATGCACGGCAACAACGGGTCCATGGACGGCGACAGTCCCGCCGCCATGCGTTATACGGAATCCCGCCTGGCCAAGATTTCCAATGTC…
	LPJCKDFM_01124 DNA topoisomerase IV subunit B	TTGCCAAAGAACACCTATGATGATTCTTCAATTCAAATTCTGCACGGGCTGGAGGCAGTCCGCAAGCGGCCGGGGATGTATATCGGGTCAACCGACATCCACGGCTTGAACCAGCTGGTCTACGAAATCGTCGACAACTCCGTCGACGAAGCCATGGCTGGTTTTGGCCAGGAAATCAACGTGACTATCCACGAGGACAATTCCGTGACCGTGCAGGACTTCGGCCGGGGGATGCCGACAGGGATGCATGCCTCAGGCCGGCCAACCATTGAAGTCATCCTTACTGTCCTGCATGCCGGCGGCAAGTTCACGGAGCAGAACTACAAGACCTCCGGCGGTCTGCACGGGGTCGGCTCTTCCGTGGTCAACGCCCTGTCCAGCTACATGAAGGTGCACGTG…
	LPJCKDFM_00365 pyroglutamyl-peptidase I	ATGACCAAAATATTAGTGACAGGTTTTAACCCCTTCAACCATGAAAAAATCAATCCAGCCATTGAAGCAGTGAAATTGCTGCCAGACGAAATCGCTGGCTGTGAGATTATCAAGCTACAGCTGCCGACCAGCTACCAGAAAAGTGAGAAAAAGCTGCAAGCAGCTGTTGAAAGAGAAGAGCCAGACTTTGTCTTAAACGTGGGCCAGGCCGGTGGCCGTGCCTGTTTGACTCCAGAACTAGTCGCCATCAACTATGATGATTGCCCGGTCGCGGACAATGACGGGGAAAAGCGGGAAGGACAGGCGATTGATCCGGAGGGCCCAGCGGCTTACTTTACCCAGCTGCCGGTTAAGGAAATGGTCAAAGCTATTAAAGCGGCGGGCATCCCGGCTGAAGTG…
	LPJCKDFM_00228 DNA helicase PcrA	ATGTCTGAAGCAACGATTTTACAAGGTTTGAATCCGCAACAGGTCCAGGCAGTCAAGACGACTGAAGGGCCCCTTTTGGTAATCGCCGGGGCCGGCAGTGGGAAGACCTCAGTTTTGACCAGGCGGATTGCCTACTTGGTGGAAGAAAAGCGGGTTGCTCCCTGGAACATCCTGGCCATCACCTTCACCAACAAGGCCGCTAAAGAAATGAAGGAAAGAGAAGTCAAGCTCCTGGGCGACCAGGCTAAAAGCATCTGGATGTCCACCTTCCACGCCCTCTGCGTCCGCATCCTCCGCCGGGACGGACACTTGATCGGCTATGACCGGGACTTCTCCATCGCTGACCCTTCAGAGCAGGTGACCCTGGTCAAGCGCATACTCCGCCAGCTGGACCTGGAT…
	LPJCKDFM_00578 aminopeptidase C	ATGTCAAAAGAAATCAGCTTTGACACGATCGAAAACTTCACTAGCAACTTGAGCAAGCACCCAGCTTACGGGGTAGCTGCCAACGCTGCCCAAACCAACGGGATTTTCAAGGCCAGCCAAAGCACCCAAAGCAAGGTTGACCTGGACCCGACCTTCTCAGTGGAAATCGACACTGGTTCAGTTACCAACCAAAAGCGGTCAGGCCGCTGCTGGATGTTCAGTGCTTTGAACACCATGCGTCACTCAATCCAAAAGGAATTCAAGCTGAAGGGCTTTGAATTGTCACAGAGCTACACCTTCTTCTGGGACAAGTTTGAAAAGTCAAACTTCTTCTTTGAAAACGTGATCGGCTCAGCTGACAAGCCACTGGGCGACCGGAAGGTCTCCTTCCTCTTTTCC…
	LPJCKDFM_00666 oligoendopeptidase F	ATGGAAATCCCTTATCGTAGTGAGGTTCCCAAAGAGCAGACCTGGGATTTGACCCGGGTCTTCAAGACTGAGGCGGACTGGGAGGCCGCCTTTAAGGCAGTCAAGCAGGAAGTCAAGGCCCTGCCGGCCTTGGAAGACGGCTTTACGGAGAGTGCGGCCGTCCTCTATGACCGCTTGACCCAGATTTTTGCCGTTGACCGCCGCCTGTCCAAGATCTATGTCTATGCCAGCATGGCCAGCGACGTCGACACCAGCAACCAGAAGAAGCTGGCCCTCAATTCCCGCGGCCAGAGCCTGGCCGCTGAATACCAGGCGGCTGTTGCCTTCATTCAGCCGGCTGTTTTAGCCTTGGGGAAAGAGGCCCTGGAGGCCTTTTTCAAGGAAGAGCCAAGACTGGAA…
	LPJCKDFM_00472 Xaa-Pro dipeptidase	ATGAATTTAGACAAATTACAAAACTGGCTGCAGGAAAACGGGATGGACGTAGCCTACGTTTCCAGCCCGACTACCATCAACTATTTCACGGGTTTCATTACTGATCCTGAAGAAAGAATCTTTAAGCTTTTCGCCTTCAAGGACGCTGAACCCTTCCTCTTCTGCCCGGCCTTGAACTATGAAGAAGCCAAGGCATCAGCTTGGGACGGGGACGTGGTCGGCTACCTGGACAGCGAAGACCCATGGGGCAAGATCGCTGAAGAAATCAAGCAGCGGAGCAAGGACTACCAAAACTGGGCTGTCGAAAAGAACGGCTTGACAGTTGCCCACTACCAGGCCCTGCACGCTCAATTCCCAGACTCCGACTTCTCCAAGGACTTGTCTGACTTCATCGCCCAC…
	LPJCKDFM_00746 6-phosphofructokinase	ATGAAACGGATTGGTATTTTGACTAGCGGCGGTGACGCCCCTGGTATGAATGCAGCCGTAAGAGCCGTAACCAGAGTCGCGATCGCGAACGGTTTAGAGGTTTTCGGTATCAGATACGGTTTTGCAGGTTTGGTTGCGGGCGACATTTTCCCATTGGAAAGTGAAGACGTAGCCCACTTGATCAATGTTTCCGGTACCTTCCTTTACTCTGCGCGTTATCCTGAATTTGCAGAAGAAGAAGGACAGCTGGCTGGTATTGAGCAATTGAAGAAGCACGGCATCGATGCTGTTGTCGTTATTGGTGGGGATGGTTCCTACCATGGCGCCTTGCAGCTGACCCGCCACGGCTTCAACTCAATTGGCCTGCCAGGCACGATCGACAACGACATCCCTTACACG…
	LPJCKDFM_00675 1-phosphofructokinase	ATGATTTACACCGTGACTGTCAACCCAGCTTTGGACTACGTTCTGCAACTGCCAGAAGTCAAGGACGGGGAGACCAACCGGTCAAGCGACACCCAGTTCTTAGCTGGGGGCAAGGGGATCAACGTTTCCCAGATTCTTAACCAATTAGGCGTGGACAACACTGCCTGGGGCTTTGTCGGCGGCTTTACCGGCGAAGAATTGATCCGCCAATTGAACGTCAAGAAGATCAGCAGCGACTTCGTAAGAATCAGCGACGACACCCGGGTGAACGTTAAGATCCACGCCCAGGAAGAAACTGAAATCAACGCGGCTGGCCCGGACATTACCGCCCAGGAAGTCGCAGCCTTCAAGTCCCGCCTGGACGACCTGGAAGCAGGCGATGTCGTTGTTTTGAGCGGC…
	LPJCKDFM_01498 CDP-diacylglycerol--glycerol-3-phosphate 3-phosphatidyltransferase	ATGAATTTACCAAATAAACTGACTGTTTTCCGAATCTTTTTGATTCCTGTCTTCATGATCCTGCTGATTGCCCAATGGCCAGCCGGCTCATTCACCCTGGCAGGAACTGAAATTCTGTGGAGCCGGGTGGTGGCCATGATCGTCTTTGCCGTTGCTTCCGCAACCGACTGGTTTGACGGCCACATCGCTCGCTCCCGGGGACTGGTAACCAACTTTGGTAAGTTTGCTGACCCGCTGGCGGACAAGATGCTGACCATGACGGCCTTCATCTTCATGGTTGCATTGAATTTGGCTCCAGCCTGGGTTGTAGCCATCATCGTCTGCCGGGAACTGGCTGTGACCGGCCTGCGCTTGATCGTGGTCGAAAACAACGGCAAGGTCATGGCGGCTGCCATGCCT…
	LPJCKDFM_00908 phenylalanine--tRNA ligase subunit alpha	ATGGATTTATTTGATCGATTGAAGGACCTGCGGGAGCAGGGGCTTGCTGAAATCAAGGAAGCAGAAAGCGAAAAGAGCCTGAATGACGTCCGGGTCAAGCTGGTCGGCAAGAAGGGGAAACTGACGCAAATTCTGCACCAGATGAAGGACGTTGCTCCGGAAAAGCGGAGGGAAGTCGGCCAGAAGGTCAACGAACTCCGCGACCTCTTTAATGAAAACCTGGCTTCTGCCAAGGATAACTTGATCGAAAAGGCCATTGAGGCCCGCCTGGAAGCTGAAAAGATTGACGTGACCCTGCCAGGGCGCAGAAAGCATGTCGGCTCTAAGCACCCGATCAGAATCATTCAAGACGACCTGGAACGCTTCTTCATCGGCATGAGCTACCAAGTTGTCCAAGGC…
	LPJCKDFM_00909 phenylalanine--tRNA ligase subunit beta	ATGTTAGTTTCTTACAATTGGTTAAAAGATTTCTTGAACATGGACGGCGTAGACCCTTACGCCTTGGCTGAAAAACTGACTCGGTCCGGGGTTGAAATCGCCTCAACGGTTCACCCGGAAGACGGCTTGAGCAAGCTGGTCGTGGGCCATATTTTGACCTGCGAAAAGATCGAAGGGACCCACCTCAACAAGACTACGGTCGACGTTGGTGAAGATGAAGCCCGCCAGATCGTCTGCGGGGCACCTAACGTGGCTGCTGGCCAGGACGTGATCGTGGCCCTGCCCGGGGCCCATTTGCCAGGCGGGATCAAGATCAAGAAGGGCAAGCTGCGCGGGATTGAATCCAATGGGATGATCTGCGGCCTGCAAGAACTCGGCTTCAGCGACTCAGTTGTTCCG…
	LPJCKDFM_00971 phosphonate ABC transporter ATP-binding protein	ATGGCAGAACATCCGGTGATCGAAATGAAGAACGTTACCAAGGTCTACGACAATGGTACCGTTGGTTTGAAGAACATCAACCTGAAAATCGACAAGGGTGAGTTCGTGGTAATCGTTGGTCTTTCCGGTGCCGGCAAGTCCACTCTGCTCCGGGCAATCAACCGCCTGCACGACATTTCTGAAGGCGACATCTTGATTGACGGTGAGTCAATCACCAAGGCCAAGAGCAAGAACCTGCGCCTCATGCGGCGCAAGATCGGGATGATCTTCCAAAGCTTCAACCTGGTCAAGCGCTCCAGCGTTTTGCGGAACGTTTTGGCTGGCCGCCTGGCTTACTACCCAACCTGGAAGACTACTTTCAACCTCTTCACTGACGAAGACAAGCAAAGAACTTATGAA…
	LPJCKDFM_01151 phosphate signaling complex protein PhoU	ATGAGAACAACATTTGACAAGGAACTGGATCACTTGCATGAAGCAATGGAAGAAATTGGCCAGCTATGCAAGGAAAGCATTTCTGAATCAACCGACACCCTATTTACGGGCAACTACCATGAAGCAGAGGACACGATTAACCTGCACCACCGGATTCACAAGGCAGAGCGTGAGATTGAAGAAACCTGCCTGCGCCTTTTGATGGAGCAGCAGCCGGTTGCCACTGACCTGCGGATAATCAGTGCATCTTTGAAGTCGGTCTACGACCTTGAAAGAATCGGTGAAATTGGCGCAGACATTGCCGACCTGGTCCTTAACGAACACCTCACAGTCGCAAATGACATGCTGAACTTGAAGAGCATGTCCCAAATTGCTACAGGCATGGTCAACGACGCGGTA…
	LPJCKDFM_01025 Stk1 family PASTA domain-containing Ser/Thr kinase	GTGATCAATAAAGGTTATTTGCTTGGAGACCGTTACCGGATCGTCGACACCCTGGGTGAAGGCGGAATGGCCAACGTCTACCTGGCTGATGACATAATTTTGAAGAGACAGGTCGCCGTTAAAATTATTCGCCTTGATTTGCAGAAGGACTCCCAGGTTCTGGCCCGCTTTCAAAGAGAGGCTCTGGCCACCAGTGAACTGAGCCACCCTAATATCGTCTCCGTTTTTGACGTGGGGACCGACCATGGCCTGCCATATATGGTTATGGAATACGTGAAGGGACCTGACTTAAAGGAATATATCCGGGAAAAAAGTCCGATTCCCCTCCCGCAGGTCATCAAGATCATGGACCAGATTTTGTCAGCGATGGAACTGGCCCACAAGCACAATGTGATTCAC…
	LPJCKDFM_00540 phosphate acyltransferase PlsX	ATGAGAAAAATCGCGATTGACGCCATGGGCGGGGAAAACGCTCCTGAGGCGATTGTAGAAGCAGTTTTAAAGGCCAAGCCTGAACTGCCGGAAGACAAGTTTATCTTCTTCGGCGATGAAGGCAAGCTGAAAGAGCTGCTGCCAGCAGGCGATGACCAGATCGAAATCGTGGCCACCACGGAAGTTATTCTTGATGAAGATGAGCCAGTCAAGGCCATGCGGACCAAGAAGGATTCTTCCATGGTCGTGGCAGCTAACTGGGTCAAGGAAGGCAAGGCAGACGCTTTGCTGTCACTAGGCAATACCGGGGCCCTGTTAACCTGTGGGATCTTCATTGTCGGCCGGATCAAGGGCGTGGCCCGGCCAGGCCTCATGCCGACCATGCCAGTTGAATCTTCA…
	LPJCKDFM_01125 glycerol-3-phosphate 1-O-acyltransferase PlsY	ATGTTTGCAATGAAATTTTCATTACTATTAATTTTAGCATACTTAATTGGTTCTTTTCCGACCGGTGTTTTGGTCGGCAAGCTCTTCTACCACAAGGATATCCGGGATTACGGGTCGCACAATATCGGGACCACCAACACCTTCCGGGTCCTGGGCCCCAAGGCCGGCACCCTGGTCTTCCTGGTTGACTTCTTCAAGGGGACCCTGGCCACCTGCCTGCCCCGGATCTTCCACTTGGGTGACCACCACTTGTGCCTGATTTTCGGGGCAGCGGCTATTTTCGGCCACGCCTTCTCAATCTTCCTCAAGTTCAAGGGCGGCAAAGCCGTGGCCACCACGGCGGGCTTTCTTCTGGGCTACAATGTCCAGTTCTTCGGCCTCTGCGCCTGCTTCTTCATC…
	LPJCKDFM_00884 DNA polymerase I	ATGAACAAGAAGAAGTTACTTTTAATCGATGGCAATTCCGTGGCCTTCCGGGCCTTTTTCGCCATGTACCAGCAGCTGGACAAGTTTAAGAATCCAGAAGGTCTCCACACCAACGCCCTCTATGCCTTTAAAAACATGCTGGACGTGGTCTTGAAGCAGGAAGACCCAAGCCATATCCTGGTGGCCTTTGACGCCGGCAAGACCACCTTCAGAACCGCCATGTACAAAGACTACAAGGGCGGCCGGGACAAGACCCCGGCAGAACTTTCCGAACAGCTCCCTTACCTGCGGGAAATGCTCAAGGACATGGGAATCAAGAGCTACGAACTGGCCAACTATGAAGCCGACGACATCATCGGCACCATGGCTAAAAAAGGAGCCGAAGCCGGCTATGAAGTG…
	LPJCKDFM_01821 phosphoenolpyruvate carboxylase	GTGACTGCTAATAAATTAGAGAACAACAGTAACCACGCGGTTATTGCTGAAGAGGTCAAGATTTTGACCGACTTGCTTGACGAAAGCACCCGCCATTTGGTTGGCGACGAAGAGTTCGCCAAGATCAAGGGCCTGGTTAAAATTGCTGCCAGCAGCGACCACAGCCAGCTGGAAAGTCAGATTGCCTGCTTAAGCAATCAAGAGATGATCATTGTCGCCCGCTACTTCGCAACCCTGCCGCTTTTGATCAACATTACTGAAGACGTTGACCTGGCCAGCGAAGTCAACCTGCTCAACAACACGGACAAGGATTACCTGGGCAAGCTGGAATCAACGGTTGACCTGGTAGCGGAAAAGGACAATGCCGCTGAAATTCTGGGTCATGTCAATGTCGTGCCA…
	LPJCKDFM_00029 peptide chain release factor 1	ATGGATAATGTAATGGCACAGCTGGAAAGCTTGGAAGTGCGCTATGAAGAAATTCAGGAAATGATGGCCGACCCGGAAGTCATCGCTGATACCAAGCGCTACATGGAAATTACCAAGGAAGAAGCTGACATGCGGGAAGTCGTGCAGAAGTTCCGCAAGTTCAAGGCCGATAAGGAAGAAATTGCCGGCAACAAGGAAATCATCGCTGACGGTTCAGACCCTGAGCTGGTTGAAATGGCCAAGATGGAAAACTCTGAGCTGGAAGATGAAATCAGCCAGCTGGAAGATGAAATCAAGATCTTGATGCTGCCAAAGGACCCTAACGATGACAAGGACATCATCATGGAAATCCGGGGGGCAGCCGGCGGGGATGAAGCTTCCCTGTTCGCGGGCGACCTG…
	LPJCKDFM_01344 peptide chain release factor 2	ATGGCGGAACCGGGCTTTTGGGACAATCAGGAAAAGGCCCAGAAATTGATCAGTGAGACCAACCTGCTCAAGGAAAAGCGGGACTCCTTCCTGGCTCTGGAAAAAGACCTGACCGATGAAGAAACGGCCCTGGAATTGCTGCGCCTGGAAGCAGACGCGGACCTGCAAAAGGACACCGAAGACCAGCTGGCCAAGCTGCAGGAAGAGTTTCACCAGTATGAATTGAACCTGCTCTTGTCGGGCGAGTACGATGACCATAACGCCTTGATGGAAATCCACCCGGGGGCCGGCGGCACTGAAGCCATGGACTGGGGGAACATGTTGCTCCGGATGTACCAACGCTATTGCGACTCCCGTGGCCTTAAGTTTGAAGTCAACAACTTTGAACCAGGTGATGAA…
	LPJCKDFM_01029 primosomal protein N'	TTGATCGCAGAAGTTATTGTCGATGTGGCCGCCCACCAGACTGACCGCGTTTTTGAATACCATATCCCTGATGACCTGGAAGTTGAAATTGGCAGCCGGGTAGTGGTGCCTTTTGGCCGCCGCAAGGTCCAGGGCTTTGTCGTCGCCGTGAAAAAAAGCAGCGACTTTACCGGCCAGTTAAAGGACCTGCTCTTAGTGGTCGATGAAATGCCGCCTCTGACTCCCGAGCTGGTCGCCCTGTCCAGCGACCTGGCCCGGCAGATTTTTGCCTACCGGATCAGTATCCTCAAGACCATGCTACCGGGGGTAATGCGGGCCAATTATCGGAAAATCCTCCTGCCAAACAGCCCGCGGGCAGAGCAAATGCCTCTTTTTGCGGGAGACCCGGTGGATTTGGCC…
	LPJCKDFM_01393 50S ribosomal protein L11 methyltransferase	ATGAAATTACTTGCAATCAAGATTGAAAGCAGCTACGACGTCGAAGATGCCCTGGCTTATTTTGCGACGGAAGACTTAAAGGCCCTGGGGACGGAGGCCCGGCGCAGAAGCGACTTTGAACAAGCCGGCTGGCTGCACGACTCAACGGTTGTTGACATGGATGACATCCCAAACCTGCCCGATGAGCTGGAATTCATTGCCTACTTTGATGAAGAAACCGACCCTGAAGAAATGGTCAAGTGCTTCAAGGACAAGCTGGCTGAGCTGGCGGGCTATGGCTTAAAGACCGCTCCTGGTGAAATCTCCGTTGACTATGTTGCTGACCAGGACTGGAACACTGTCTGGCAAAAGTACTACCACGTCATCAACCTCTCCCGCCACCTGGCCATTGTTCCGGAA…
	LPJCKDFM_00030 peptide chain release factor N(5)-glutamine methyltransferase	ATGCATAAGAGTTTACGAGAAATGCGGATTGAGGCCAGTGAACTGGCTGAAAGCGCACGGAGCGAGGAAATCGACTTCCTTTTGGCTGAGCGGCTGGGCCTGACGCCAAGCCAGTTTCAGCTTAAGCAAGACATGGAATTGTCTGACGCTGAAGTCAAGCAGGCCAGAAAGGACATGAAGCGCCTGGCTAAAGGGGACTCACCCCAGTATATCCTGGGCTATGCCTGGTTTTTAGGCTACCGCTTGCGGGTGGCCAAAGGCGTGCTTATTCCCCGCTTTGAAACTGAGGAACTGGTCGAATGGGCCCTAGCGCACTTACAAGACGGCGACACTGTCCTTGACCTGGGGACTGGGTCAGGCAATATTACGGTGGCCCTGGCCAAGGAAGCTGAAAGCAAG…
	LPJCKDFM_01153 phosphate ABC transporter permease PstA	ATGAGCCGTGCTAAAAGAAAAGACCGGCTGATGACGGGAATCTTCTACGCCATCGGCTGGATTATGCTGGCCTTCCTGCTCTACTTAACGCTGACAATCATCTTTGACGGCTTGAAAGGCTTCCAGTGGGACTTCTTGGGAGCAGCCGGCAACGGAATTTTCAACCAGTTTTTCAACACTATATACTTAGTTTTCCTCTCACTGCTGGTCTCAGTGCCAATCGGCATCGGGGCCGGGGTTTACCTGGCTGAATACGCTAAGGAAGGCAAGTTCCTGACAATCTTTGAAATCAGTATCGAATCCTTGTCATCCCTGCCATCTATCGTTATCGGCTTGTTTGGCTACTTGGCCTTCATCATGTGGACCGGGATGTCCTGGAATATCCTGGCCGGTGCCTTG…
	LPJCKDFM_01152 phosphate ABC transporter ATP-binding protein PstB	ATGATGGAAGAAAAAATTACAATTGAAAAGCTGAACCTGTACTACAGTGATTTTCATGCCTTGCATGACATCAATATGCACATCCAAAAGAACGAAATCACTGCCTTCATCGGCCCGTCAGGCTGCGGGAAATCAACTCTTTTGCGGTCACTTAACAGAATGAACGACCTGGTTGAAGGCTGCCGGATTGATGGCTCGATCAAGCTGGACGGCACTGACATCTATAACGGTGACCTGGATGTGACCGTCCTGCGGCAAAGAGTCGGCATGGTCTTTCAAAGACCAAACCCGTTCCCGATGAGCGTTTATGACAATGTTGCCTACGGCCCGCGGATTCACGGGATTACTGACAAGAAGGAACTGGACGAAATCGTGGAAACTTCCCTCAAGCAGGCAGCT…
	LPJCKDFM_01154 phosphate ABC transporter permease subunit PstC	ATGGACAAAGTAGTTCAAAAAGCAATTGCCAAAGACAAGCGCTGGCGCGCGGTCTACATCGCCTGCGGCCTCTTGATCGTTGCTTTGACCCTTTTGATGGGGGCCTTCCTGCTCTACCAAGGCAGCCAGACCTTCCTTAAGGCGCACCACAGCGTTTGGGAGTTTCTGTTTACCAGTGACTGGGCACCGCTTGACAAGACCGGCATGTTCGGGGGAAAAGTCGGGGCTGCCATTTACATCGTTGGTTCCCTAGAAACCTGCTTGCTGGGTTTGCTCATCTGCCTGCCGTTTGCGATCGGCTCAGCCGTTTTCATGACGGAAATTTCACCAAAAATCGGTGAAAAGTTCTTCCGGCCGGCAACCGAAATCTACGTCAGCATCCCATCCGTTGTTTACGGC…
	LPJCKDFM_00129 aminoacyl-tRNA hydrolase	ATGAAATTAATCGTTGCTTTGGGCAATCCTGGCCTTAAATATGAAAAAACCAAGCATAATACCGGCTTCATGGCCCTGGACCACTACTTAGATGAAAAAGGCCTGCGCCTGGACCGCGACAAGTTCACGGCCCTCTACGCCAAGGAGAAAGTGGCGGGCGAGGACGTGATCTTCATGGAGCCGCAGACCTACATGAACGAATCCGGCAGAGCCGTGGGCGCGGCGGCCAAGTTCTTCAAGATCGACCCCAGCGACATCCTGGTTATCCACGACGACATGGACATGCCAATCGCCAAGCTGCGGATCCGGGCCGGCGGCAAGTCGGGCGGCCACAACGGGATCAAGAGCATCATTGCCTGCCTGGGGACTGAGAAATTCAACCGGCTGAAGATTGGCATC…
	LPJCKDFM_01477 phosphoenolpyruvate--protein phosphotransferase	ATGACTGAAACTTTGAGGGGCATCGCAGCCAGTGACGGCGTTGCTGTTGCTCCAGCCTACCTCCTGGTGGAACCGGACCTTTCTTTTGAAAAGAAGTCCGTTGCTGACGTGGAAGCTGAGGTAGCCCGCTTTGACAAGGCAGTTGCTGAATCACAAGCTGAATTGGAAAGCATCCGCAAGGTTGCCACGGAAAGCTTGGGTGAAGAAGAAGCGCAAGTCTTTGACGCCCACTTGATGTTCCTGTCAGACCCTGAATTCACTGGCCAGATCAGCGCCAAGATCAAGAGCGACGCTGTCAACAGTGAAGCAGCTTTGGACGAAGTTGCCCAAAACTTCATCACTATCTTCCAAAGCATGACTGACAATGCCTACATGAAAGAACGTGCAGCTGACGTCCGC…
	LPJCKDFM_01058 adenylosuccinate lyase	ATGATTGAACGCTATACCAGACCAGAAATGGGCGCCATTTGGACTGATGAAAAGAAGTATGAATGCTGGCTGGCAGTAGAAATTGCTGCTGATGAAGCCTGGTCCAAGCTTGGCCACATTCCGGCAGAAGACGTGGAAAAGATCAAGCAAAACGCCAAGTTCAGCGTTGACCGCATCAACGAAATTGAAGCCGTGACTCACCACGACATTATTGCCTTCACCCGGACCGTTTCTGAATCATTGGGGCCGGAAAAGAAGTGGGTGCACTACGGCTTGACCAGTACTGACGTGGTTGACACTGCTCAGGGCTACCAATTGAAGCAGGCTAACGACATCCTCCGCAAGGATATCCATGACTTTATTGACATCCTGGCCAAGCGGGCCCTTGAATTCAAGGAT…
	LPJCKDFM_01049 phosphoribosylamine--glycine ligase	ATGAAAGACAAGCTGAAAATTTTGGTAGTCGGGTCTGGCGGCCGGGAATTCGCCGTCGCCCGCGCTTTGAAGAAGAGCCCGCACGTTGCAGAAGTCTTCTGCGCGCCGGGCAACTCCGGCATGGCCGCGATCGGCGTTAAAGCTATCGGTATTGCAGAAGACGACTTCAAGGCCTTGAAGAACTTTGCTATTAAAGAAGACATTGATTGGACCTTTGTGGGTCCGGAAGATGCCTTGGTAGCCGGGATTGTTGACTACTTCCATGCTTTTGACTTGAAGATCTTCGGTCCTAATGCTAGAGCAGCCCAATTGGAAGGGTCAAAAGACTATGCTCTGCAGTTCATGGAAAAGTACCAGGTGCCGCACCCGCGTTATGAAACCTTCCAGAGTGCAGAAACT…
	LPJCKDFM_01060 5-(carboxyamino)imidazole ribonucleotide mutase	GTGACTAGTAGAATCAGTGTTGTAATGGGCTCCAAGTCAGACTGGGGCTATATGCAGGAAGCTTGCAAGCTGCTCGACAATTTCGGGGTTGACTACGACAAGCAGGTTATTTCAGCGCACAGAATGCCGGAGGAAATGTTCGCTTTTGCCCAAAAAGCAGCGAAAAACGGTACTAAGGTGATCATTGCCGGCGCTGGTGGGGCAGCCCACCTGCCAGGCATGATCGCTGCCAACACTCCCTTGCCGGTAATTGGCTGCCCAGCCAAGACCAGCGCTTTAGGCGGGATGGACTCCCTTCTTTCCATCGTGCAAATGCCAGCCGGCATCCCTGTAGCGACGACTGCCATCGGCCCGGCCGGCGCCAAGAACGCGGCTCTTTTAGCCATGCAGATCTTAGGC…
	LPJCKDFM_01053 amidophosphoribosyltransferase	ATGCCTTATGAAATCAAAGGATTAAATGAAGAATGCGGCGTTTTCGGAATCTACAACGTTCCTGACGCGGCCAACGTGACCTACTTCGGTCTCCATGCCCTCCAGCACCGTGGTCAGCAGGGGGCCGGGATCGTGGCCAGTGATGGCCAGAACCTCCGCCAGTTCCGCGACCGGGGCCTTCTGTCAGAAGTATTTTCCAACCCGGCTGACCTAGACTTCTTAAAAGGAAATATGGCCATCGGCCACGTCCGCTACGGTACTGCCGGTTCAGACTCCCTGGCCAATGTGCAGCCTTTTCTCTTCCACTTCCAGGACGGGGAAATCGCTCTTTGCCACAATGGGAACTTGACCAATGCCAAGACTTTGAAAAAGCGCCTGGAAAATTCCGGCTCAGTCTTT…
	LPJCKDFM_01050 bifunctional phosphoribosylaminoimidazolecarboxamide formyltransferase/IMP cyclohydrolase	ATGAAGCGTGCACTTGTAAGTGTTTCAGACAAGACCAACTTGGTTCCTTTCGTCAAGGGCCTGGTGGCCAATGATTACGAAATCGTGTCAACTGGCGGTACCAAGCGCGTTTTGGATGAAGCCGGCATCTCAACTATTTCAGTTGAAGATGTGACTGGCTTTCCGGAAATTCTTGACGGCCGGGTCAAGACCTTGAACCCCTACATCCATGGCGGCCTCCTGGCCCGGCGGGAATTGCCGGAACACGTGGCAACTTTGAAGGAACACAAGATTACGCCAATCGACTTGGTTTGCGTTAACCTCTACCCATTCAAGCAGACCATTGAAAAGCCTGACGTGACCCTGGCTGAAGCTATCGAAAACATTGACATCGGTGGCCCAAGCATGGTGCGGTCAGCT…
	LPJCKDFM_01059 5-(carboxyamino)imidazole ribonucleotide synthase	TTGTCTATTAAAATCAAGCCCGGCCAAACGATCGGCATCATTGGCGGGGGGCAATTAGGGCAAATGCTGGCTTTTGATGCCAAGGCCAGCGGAATGAAGGTCATCATCTTGGACCCAACGCCGGCTTGCCCGGCCGGCCAAGCCGCAGATGACCAGATCGTAGCTGAATACAGTGATATCGAGGCCATCCATGAACTGGCCTCTAGAAGCGATGTCTTGACCTACGAATTTGAAAACGTGGACCTGGATGCCCTGGAGAGCGTCAAGGACCAGGTCTTTATTCCGCAAGGGACCAAGCTTCTATACACGACCAACAACCGGATCCGGGAAAAGACTTTTATCCAAAGTGCCGGCTGTGAAGTGGCCAAGTTCAGAGCGGTCAAGAACCGGGCTGACCTG…
	LPJCKDFM_01054 phosphoribosylformylglycinamidine synthase subunit PurL	ATGATGCAGGAAATGACTCCAGAAGAAATCAAAGAAAAGAAGCCTTATCTCGATTGGAGCTTGTCTGAAGAGGAATACGACTACATCTGTGACAAGCTTTTGCACCGCTTGCCAAACTACACTGAAACTGGCCTTTTCTCAGCCATGTGGAGCGAACACTGCTCATACAAGAAGTCTAAGCCGGTTCTCCGTCTCTTCCCAACCAAGGGTCCCCGTATTTTGCAAGGGCCTGGTGAAGGGGCAGGGGTAGTCGACATTGGTGATGGCCAAGCTGTTGTTTTCAAGGCTGAAAGCCACAACCACCCGACTGCCGTTGAACCTTACCAAGGGGCAGCTACTGGTGTCGGCGGGATTCTTCGTGACGTCTTCAGCATGGGAGCCCGGCCAGTTGCGACTTTG…
	LPJCKDFM_01052 phosphoribosylformylglycinamidine cyclo-ligase	ATGATCGTGAATCGCTATAAGGATGCAGGCGTTGACGTTAATGCTGGCTATGAACTGGTGCGGCGAATCAAGGGGGCGGTAGCCTTAACCAAGCGGCCAGGCTATGTTGGCAATATCGGCGGCTTTGGCGGTCTGTTTGACCTTGATTCCCTGGGCTATGACCATCCGGTCCTGGTTTCTGGGACTGATGGGGTCGGCACTAAGCTGATGATCGCTCAAAAGATGAACAAAAATGACACTGTCGGTATCGACGTGGTGGCCATGTGCGTCAACGACGTCCTGGCTCAAGGGGCAGAGCCTCTTTTCTTCCTGGACTATATCGCCTGCGGGCACAACGATCCAGCCTTGCTGGCTTCAGTTGTCCAAGGCGTGGCCGAAGGCTGCAAGCAGGCTGGGGCT…
	LPJCKDFM_01051 phosphoribosylglycinamide formyltransferase	TTGAAAGTAGCAATTTTTGCATCCGGCAACGGAACTAACTATGAAGTTCTGGCCGAACGTTTTCAAAAGGGCGACCTGCCCGGCGACCTTGCCCTGCTCTTTTGTGACCACCCGGACGCTCCGGTGATCAAGCGGGCAGAAAAATTCCACACACCGGTAGTGACTTTTACGGTCAAGTCCTGCGGCGGCAAGCAAAAGTACGAAGAAAAGATCATTCAAGTCTTAAAGGACCACCAAATCGACTTTATTGCCCTGGCTGGCTACATGCGGGTGATCGGGCCAACGATTTTGAGCGAATATGAAGGCAGAATCGTCAACCTTCACCCGGCTTATTTGCCGGCTTACCCAGGCCTGCACTCAATTGAACGGGCCTTTGCCGACCACCCGGCTGAAACCGGG…
	LPJCKDFM_01055 phosphoribosylformylglycinamidine synthase subunit PurQ	ATGAAGTTTGCGGTAATCCAATTCCCGGGCTCCAACTGCGACATTGACCTCTATGAAGCCTTGCACACGGTTTGCGGGGCTGACGTGGCCTACGTTCCTTCAAAGGAAAGCAGTCTGGACGGCTTTGATGCTGTTATGCTGCCAGGGGGCTTTTCATACGGGGACTACTTGAGAGCCGGCGCTATTGCCCGCTTTACCAACATCATGCCAGCCATTGTTGAAATGGCCAAGGCTGGCAAGCCGGTTTTCGGGACCTGCAACGGTTTCCAGATTTTGACTGAAGCTGGCCTTTTGCCAGGGGCCTTGAAGAGAAACGACTCTTTGAAGTTTGTCTGCAAGACGGTTGAACTGGAAGTAGTCAACAACGACACTATCTTTACTTCCGAATACCAAAAGGGC…
	LPJCKDFM_01251 pur operon repressor	ATGAAACGTTCTGAAAGATTAGTAGATATGACCAAGTTTTTGATGGAGCGCCCGCATACTTTGATTGCTCTGCCCTTTTTTGCCAAGCGCTACGGGGCAGCGAAGTCATCAATCTCTGAAGACTTGGCCATTTTGAAGCACACCCTGGCCAGCAACGAGGATGGGATCCTGGAGACCGTTGCCGGGGCAGCCGGCGGGGTCCGCTATATCCCGTTCTTAGGCCAGAAGCCGGCTGAGAAGTACCTCAAGGACCTGGCAGGCCACATCCAGGACTCCAGCCGGATTCTGCCGGGCGGCTTTGTCTACCTGTCAGATATTTTGGGTGGGCCATATGACCTGGAGATGATCGGCAAGCTGATCGCCACCCGCTATGCTTACGCCAATATCGAAGCCGTCATG…
	LPJCKDFM_01056 phosphoribosylformylglycinamidine synthase subunit PurS	ATGACTACTGTACGGATTTACGTTACTTACAAGCAATCAGTTTTCGACCCGCAAGGTGAAGCCATCACTAATTCAATTCACTCTTTGGGCCACGATGAAGTCAAGGCTGTCAAGGTCGGCAAGTTCTTCGACGTAACCATTGAAGAAAAGGACAAACCAGTAGCTGAAACTGTTAAGGAAATCTCCGAAGAGCTGTTGGTCAACTTCAACATGGAAACCTACAGCTACAAGATCTTGGAGGAAAAATAA
	LPJCKDFM_00747 pyruvate kinase	ATGAAAAAAACGAAGATTGTTAGTACTTTAGGGCCAGCTTCAAACGATATTGAAACTATTACCAAGTTAGCCGAAGCAGGCGCAAACGTATTCCGTTTCAACTTCTCACACGGTAACCACGAAGAACACTTGGAAAGAATGAACATGGTTCGTGAAGTTGAAAAGAAGACTGGCAAGCTTTTGGGCATCGCTTTGGACACCAAGGGTGCTGAAATCAGAACCACTGACCAAGAAGGCGGCAAGTTCACTATCCACACTGGTGACGAAATCCGCGTGTCAATGGACGCAACCAAGGCCGGCAACAAGGACATGATCCACGTTACCTACCCAGGTCTGTTCGATGACACTCACGTAGGCGGCACTGTATTGATCGACGACGGTGCTGTTGGTTTGACTATC…
	LPJCKDFM_01462 orotate phosphoribosyltransferase	ATGCAAAATAACGAAATTATCCGCCAGCTGATCGACAAGAAGATTGTGACTATTTCCCCAGACAAGGACTTTGTCTACGCCAGCGGGATGCACTCCCCGATCTACACTGACCTGCGGCAAACCATTTCCTTCCCGAAACTGCGGCAGGCAATCGCTGAAAACCTGGCAGCCTTGATCAAGCAGGAATTCCCGGAAGTTACGGTGATCGGCGGTGTCGCTACGGCCGGCATCCCGCACGCTGCCTGGGTTGCCCAAGTCATGAACCTGCCAATGGTTTACATCCGCTCCAAGCCAAAGGACCACGGCCAAGGCCGGCAAATCGAAGGCCGCCTGTCCATGGACGACCACATCGTTTTGATCGACGACCTCATTTCAACTGGCGGCAGCGTTTTGTCTGCC…
	LPJCKDFM_01463 orotidine-5'-phosphate decarboxylase	TTGAACAAACCGTTATTTATCGCTTTGGACTATGATGATCAGGAAAAAATGTGGCTGTTCCTCAACCAGCTGAAGGACAAGCAGGGCCTGCACGTCAAGCTGGGAATGGAAATGTTCTACCAGTACGGGCCGGAAATTGTCCGTGATTTGTCCGCCAAGGGCTACCAGATCTTCCTTGACCTCAAGCTGCACGACATCCCCAACACCGTCAAGCGGACTGCCCACCAGCTGGCTGCTTTGGGCGTTTACTGCACGACTGTCCACTCCCTGGGCGGCAAGCAGATGATCCAGGCCGCTAAAGAAGGCCTGATCGAAGGTACCCCGTCCGGCAAGCCGGTGCCAAAGCTTTTGGCCGTGACTGAACTGACTTCAATCTCTGAAGAAGTCTTGAAGAATGAA…
	LPJCKDFM_01427 UMP kinase	ATGAGTCAAGTTAAATATAATCGTATCATTTTGAAAATTTCCGGCGAAGCTTTGGCCGGGGAAAAGGGAACTGGAATTGACCCAACTGTGATCAAGAAATTGGCGCACGAAATCAAGCTGGTTCATGAAATGGGCGTGCAAATCGGCATCGTCTGCGGCGGCGGCAATATGTGGCGCGGTGAAACCGGGGCCAAGCTGGGCATGGAAAGAGCTCAAGCTGACTACATGGGCATGCTGGCCACGATCATGAATGGCCTGGCCCTGCAAGATGGCCTGGAAACTGCTGGTGTGCAGACCAGACTGCAAACCTCAATCTCCATGCGGCAGGTAGCTGAACCTTACATCCGCCGGGTCGCAATCAGCCACATGGAAAAGAACCGGGTCGTCATCTTCGGCGGC…
	LPJCKDFM_00575 DNA repair protein RadA	ATGGCCAGAGCTAGAACCCAGTACAAGTGCCGGTCTTGCGGCTACATCTCCGCTTCTTACCTGGGCCGGTGCCCGAACTGCGGGGCCTGGAACCAGTTTGAAAAAGAAAGCCAGGAGGTCCGCCAGACTTCTACTAAAGCTACCCCCAGCCGCTTGATGGCCAGCGTGGGTGCTAAAGAAGCCGTTAAAATGTCCACCGTCAAGGCGGAAAAAGAAGAACGGGTCTTAACCAAGTCCTCTGAACTCAACCGGGTCTTAGGCGGCGGGATCGTACCAGGCTCTTTGGTCTTGATTGGCGGGGACCCCGGCATCGGCAAGTCCACTTTGATGCTGCAGATCATGAGCGAGCTGGCCGAAAAATACAAGGTCCTCTACGTCTCCGGGGAAGAATCTGCCAGC…
	LPJCKDFM_01346 ribosome-associated translation inhibitor RaiA	ATGTTAAAGTACAATGTTCGTGGCGAAAATATTGAAGTCACTGAAGCTTTGAGAGATTATGTTGAAAAGCGCTTGACCAAGTTAGAAAAGTACTTTGATCTGAGCCAGGACGTAATCGCTCATGTAAATCTGAAGGTATACCGTGACCACTCAGCTAAGGTTGAAGTAACCATTCCGCTTCCATACCTGGTTTTGAGAGCTGAAGAAACTACGGATGACATGTACCGCAGCATTGACTTTGTTTCCGAAAAGCTTGAACGCCAAATCAGAAAGTACAAGACCCGCGTTAACCGCAAGAGCCGTGAAAAGGGCGTTGAAGAATTCTTCATCCCTAAAGAAGCTCCGGTTGAAGAGGAGAAGGAAGAAAAGGCTCCAATGTTCAAGATTGTCCGCAACAAG…
	LPJCKDFM_01332 RNase adapter RapZ	ATGCATGAAAAACACAAGAAACAGCTATTGATTTTGACGGGGATGAGCGGGGCCGGCAAGACGGTCGCCGCCCACTCATTAGAAGATGTCGGCTACTTCGTGGTTGACAACCTGCCACCGGAATTGCTGGGCAATTTCTGGGACTTGATGAACACTTCGGAAGACTTTGAAAAAGTTGCAGTGGTGATCGACCTCAGGGTCAAGTCCTTCTACAAGGACCTAATCGACGAAATCAACTCCCTGGAAGACAGCGGCCAGACCCAGGCCACGATTGTCTTTTTGGAAGCTTCTGACGACACCTTGGTGGCCCGCTACAAGGAAACCCGCCGCCTGCCGCCTTTAGCGGAAAACGGCCGCCTTTTAGACGGGATCCGGGATGAACGCCGCCTTTTGACTCCG…
	LPJCKDFM_00811 ribokinase	ATGCAAAAGATCGTAGTAATCGGGTCCAGCAACGTGGACACGACCCTGCATGTAGAAAACTTCCCCAAGCCAGGCGAAACCATCAACGCCCACAAGGTCAGCGAGGCTGGCGGCGGCAAGGGGGCCAACCAGGCAGTCGCGGCTGCTAAGAGCGGGGCTGAGACCATCTTCATCTCTAGAGTCGGCGAAGACTCCTATGGGAGCTGGATGAAGGAGCAACTGGCCGGCTACGGGGTCAAGACTGACTATGTCTTGCCAACCGCCGGCGTTAAGACTGGCCATGCCTACATTACCTTGAACGCGGAAGGGCAAAACGACATTATCATCGACCATGGGGCTAACTACGGCTTGACTGAAGCCGACGTTTTGGCGGCTAAAGACGTCATTGAAGCTGCTGAC…
	LPJCKDFM_01499 recombinase RecA	TTGCCTAAAGATGAAAAACAAGCGGCTCTTGAAGCGGCTTTAAAGAAAATTGAAAAGAACTTCGGTAAAGGCGCGGTCATGCGGATGGGCGAGAAGGTCGACACCCAGATCTCGACTGTTCCGTCAGGCTCACTGGCACTGGACGCGGCCTTGGGCGTGGGCGGCTACCCGCGGGGCCGGATCGTGGAAATCTACGGGCCTGAATCTTCCGGTAAGACGACCGTTGCCCTGCACGCCGTAGCTGAAGTGCAGAAGCGGGGCGGCACGGCGGCCTACATCGACGCGGAAAACGCCATGGACCCGGCTTACGCTGAAGCCTTGGGCGTGGACATCGACCAATTGATCCTGTCTCAGCCAAACACTGGGGAAGAAGGGCTGCAAATCGCGGACACCTTGATC…
	LPJCKDFM_01379 DNA replication/repair protein RecF	ATGTACCTGGGCCGGTTTAAGCAGAGCGGTTTCCGCAACCTGGCTCCCATTGACCTGGAATTTGACCCGCACGTGAACGTTTTTCTGGGTGAAAATGCCCAGGGCAAGACCAACCTGCTGGAAGCAATCTACTTTCTGGCCCTTAGCCGGTCCCACCGGACCAGCAATGACCGGGAGATGATTGCCTTCGGCCAGGACTTTGCCAGCCTGGCTGGCCGGGTGCACAAGCGCCAGCTGGACCTTGACCTGCGCATCGTCATCAGCAAGAAGGGCAAGAGCGCCTGGGTCAACCGGGTCGAGCAGGCCCGGCTGTCCAAGTATGTGGGCCACCTTAACGCCATCCTCTTTTCTCCGGAAGATCTGGAATTGGTGAAGGGGGCCCCTTCTTTGCGCCGGCGC…
	LPJCKDFM_01905 DNA replication and repair protein RecF	ATGAAATTTCAGTCATTACAGGTAAAAAACTTCAGAAGTTTTGAAGATATAAGCATTGACCTATCAAATAAGAATGTATTTTTCGGGCTTAATGATGTCGGAAAAACAAATCTTCTGACAGCTTTGCGATTTGTTTTTGATAGAGATACTCGCAGAAATGATTTTATGGACTCAGACTACTTTGAGAAGAAAACGGAAATACCAATTGAAATTTTGGTTACCGTTGATATTAGTGATAACAATGAGGACAGCTCTAAATTGCGTGCGAGGCTTAGAGGAGCAATTTTATCTGGGCAAGACTTAATATACATACGATTAATAGCGAAATATGATAACTCTGAAATGGTTGGAGTTGCTGAACTGTTTTGGGGTGGAGATAAAGAAAATCTTCAGGAAATC…
	LPJCKDFM_00539 ATP-dependent DNA helicase RecG	ATGACTTTAAACGAAGCTATTTTCAGACCGGTGACGGCCTTGAAGGGCGTGGGGGCCAAGACGGCAGAAGCTTTGCAGTCGCTGGGTATTTACAGCATCTACGACTTGCTCTTCTACTTCCCTTACCGCTATGACGAACTGGAGAACCTGCCGCTGGACCAGCTGGAGGACGGACAGAAGGTCATGCTGAAGGGGATGGTGGCCACCAACCCCTACCAGAATTACTTTGGCTACCACAAGAGCCGGGTCAGCTTCAAACTGCGAATTGATCATGATGTTATCATGGTCAATTTTTTTAACCAGCCATGGCTGACCAAGCAGCTGAGCGTGGGCCAGGAAATCGCCGTCTATGGCAAATATGACCTGAGAAAGCAGAGCCTGTCAGCTTATAAGCTCTTA…
	LPJCKDFM_01169 single-stranded-DNA-specific exonuclease RecJ	TTGGCCAGTGACCTGGTTGAGGAATTTCAACTTAGCCCATTAACGGCTAAGTTGTTTTCTTTGCGGGGAATTGACAACGAGGAAAAAATCGACTATTGGCTCCACGCCAGTGAAAATGACCTGGCTGATCCCTTTTTGATGCATGACATGGACAAGGCAGTCGGCCGGATCAACCAGGCCCTGGACGAGGGCGAAAAGATCACTATTTACGGGGACTATGACGCTGACGGGATCACCGCCACGGCCATCATGACGGAAATGCTGACCATCATGGGGGCTGATGTCCATTACTTCATTCCTGACCGCTTCAAGGACGGCTATGGGCCAAGTTTAGACCGCTACAAGGATATTGTGGCAGACGGGACGAAATTGATCATCACCGTTGACAATGGGGTAACC…
	LPJCKDFM_01034 DNA repair protein RecN	ATGCTTGTAGAATTGGATATCCAGAATTTTGCTATCATTAAGAGTCTGAAAATCAAGTTTCAGCCGCAAATGACAGTCCTGATCGGGGAAACCGGGGCCGGCAAGTCCATCTTGATCGATGCTTTGTCACTTTTGCTGGGCCACCGGGCCCAAAAAGAAATGGTCCGGTCTGGCCAGAGCAAGGCAGTGGTGACGGGCCTTTTTACCCTGCAAGATGAGGAAATGCGGGAAGTTGAACAAATCGCGACTGACTACGGCCTGCCGATGGACGGTGATGACTTGATCATCAGCCGGGAGATTTCCAGCAAGGGCCGGAACGTCGTCCGGATCAACGGGCAACTGACCACCATCACCGCTTTGGCAAAAATTGGTGAGTACCTGGTCGACATCCATGGCCAA…
	LPJCKDFM_00996 DNA repair protein RecO	ATGGCCACTGACCTGCTTGATGTCCACGGCCTGCTTTTTAAAAGGCAGCAGTATAAAGAGGCTGACCTCTTGGCCAAGCTCTGGACCAAGGAACTGGGAATCGTCACCGTAATTGCCAAAGGCGGGATGCGGCCTAAGTCCCAGCTGGCCGCCGCGGTTTTGCCCTTTACGGAAGGAACTTTTGGTATCTTGACCCGCTACAAGGGGATCAGCCAGCTGCGGACCTATAAGAAGCTCAGCCAGCACGATGAGCTTTTTACCGACCTGGGCAAAAATGCCTATCTTTCTTATCTTTTTGACTTAGCTGACCATGCCTTCAGCGAGTATCAGAAACTGGGGGGCTACTATGACCTTTTGCTAGTGGCCTTTAACCGGATCGTGGCCGGCCAGGACCTGGAA…
	LPJCKDFM_00728 DNA helicase RecQ	TTGCTTGATCCACAGCAGGTCTTAAAGAAGTATTTTGGCTATGACAGTTTCCGGCCGGGCCAAAGAGAAATTATTGAAAAAGTTTTCCAGGGAAAAAATGTCCTGGCAGTCATGCCGACCGGGGGCGGGAAGTCGCTTTGCTACCAGATCCCAGCCTTGATGATTCCCGGTACGACTGTGGTGATCTCACCCTTGATCTCCTTGATGAAGGACCAGGTTGACAGCCTGCGCGAGTACGGGATACTGGCCGCGGCACTTAACAGCTCCACAGCCCAGGAAGACGTCAATCCCATCTTAAGAGCCTGCTATGAAGGAAAAATCAAGCTGCTCTACGTGACGCCGGAACGGATGGAGATGGACTATTTCCGCTACCAGCTCAACTTTTTGAAGGTCAACCTG…
	LPJCKDFM_00435 recombination mediator RecR	TTGCAATACCCATTGCCAATTGCCCGCTTGATCGATTCCTTCATGAAACTGCCGGGCATCGGTGAAAAGACGGCGACCCGCCTGGCCTTTTACGCCATGGACATGCCTAAAGAAGACGTGGACGAATTCGCCCAGGCTCTGGTCGACGTTAAGGAAAAGCTGCGCCAGTGCTCGGTCTGCGGCAACATCACGGAACAAGACCCTTGTGTCATCTGCAGCAATCCAGCCCGGGACCGGTCAACCATCATGGTGGTTGAGGAAGCCAAGGACGTGATGGCCTTTGAAAATATGGGCGAATATGACGGCCTCTACCATGTCCTGCACGGGGTCTTGTCCCCGATGGACGGGATCGGGCCGGAGCAGATCAACATCAAGTCCTTGATCGTCCGCCTGCAGAAA…
	LPJCKDFM_01104 Holliday junction resolvase RecU	ATGGTCAAATACCCAACTGGATCTGTCATGCCCCTCAGGGCAGGCCAGCGGCAAGGAGAAAAGGCCATGCTTAAAAAGGCCAGCTTTTCTGACCGCGGGATGACCCTGGAGCAGCAGATCAATGAATCAAACCAGTACTACCTTGGCGCGGGCATCGCGGTCGTTCACAAGAAGCCGACCCCGATTCAGATCGTCAAGGTCGACTACCCAAAAAGATCGCGGGCCGTTATCCGCGAGGCCTACTTTCGTCAGGCCTCAACGACTGACTACAACGGCGTTTATCAAGGCTACTACCTTGATTTTGAAGCCAAGGAGACGCGCAACAAAACTTCTTTTCCTTTAAAGAACTTTCATGAGCACCAGATCCTGCACCTTGAGCAGTGTTTGGACCAGGAGGGG…
	LPJCKDFM_00783 recombination regulator RecX	ATGGCCATTATCACGAAAGTTAGTGCACAAAAGCGGCAGGGGCGCTACAATATTTTTTTGGACCAGGAATACGCCTTTTCCGTCAGCGAGAAGACCCTGGCGGAATTTGTCCTGCTCAAGGGCCAGGAGCTTAGCCCCCAGAAGATCAATGAAATCCTGGACTATGAAGCCAGCGCCAAGGCCAGCGACCTAGCGGCCAGATACCTGTCCTACCAGCCACGGACGATCAAGGAAGTGACTGGCTACCTCAGCCAGCATGAAATTTCCCGGTCAGCGGCCAAGCGGGCCGTTAACGAGCTGACCCAGCTGGGCTACCTGGACGACGCGGCTTATGCCCGCCTTTTTGTCAAAAATAACCTCCAGGTCGGCAAGAATGGACCAGGGGCTGTCCGCCGGGAC…
	LPJCKDFM_01162 riboflavin biosynthesis protein RibF	TTGAAAGTAATAAATCTAAGCTATCCGTTCAAGAAAGAGCTGACGGCCGGCAAGGTTGTGCTGGCCCTGGGCTTTTTTGATGGAGTTCATATAGGCCACCAGAAGTTGATCAAGGAAGCCCGGATAATTGCAGTTGAGAAGGATCTGCCATTGATGGTGCTGACCTTTGACCGCCACCCCAAGGAAGTCTATGCCGGAGTTAAGGACTTTGAATACTTGAACACACCGGAGGAAAAGGCCTACGAAATGTCCAAGATCGGGGTCGACTACTTGGTGATTCTCAAGTTTACGCCGGAGTTCAGTCGCCTGGCTCCCCAGGCCTTCGTTGATGAGATCATCATGGGCCTGAAAGCAGACACGGTGGTAGCCGGCTTTGACTACAGCTATGGCCCAAAGGAC…
	LPJCKDFM_00445 ribosomal protein S18-alanine N-acetyltransferase	ATGGGACTATTCTTTAAAGCTGACCTGGTGCAGTTTGCCCCCCGGGCAATCAGCATCAGCGGCCATGAATACTGCTTAAAGAAGGCGGAGGCAGGCGAGCTTGCCCGCCTCCTTTTGCTGGAAAAGGAAGTTTATGCCGGCCGCCTGCCCTGGGACGGGGAAGTCTTTGCTGAAGAATTGCGTCGCCGGGATTCCTTATACTTGCTCTTGCTTGAGGGGGATTTTTTGGTCGGAGCCATCGGCTGCCGCTTCAGTCTCTCTAAAGCCCACATCACCTTTTTGGCGGTGATGCCGAAAGAGCAGGGGCAGGGGATCGGGAGCTACCTGGTTAAGACGGCTTTAGACTTGTCCAAGTCGGCTGACCTTAAAGCGGTCACCTTGGAAGTGCGGGTCGAAAAC…
	LPJCKDFM_00555 ribosome maturation factor RimM	ATGAATTACTACAATGTTGGCAAAATCATCGCGACCCATGGCTTAAAGGGTGAAGTCAAGGTCGCTTTGACCACCGACTTTCCAGAAGACCGCTTCAGAGTTGGTTCCCGCCTTTACTTGGGCGACGATAGCCGGGAAGTGACGGTAGCTGCTGGCCGGCCCTTTAAGCAGTTCTGGCTGGTAACTTTTGCGGAAATCACTGATATTGACCAGGCGGAAAAGCTGAAGGGGACGGAAATCTTGATCAGCGAAGAAGACCAGGGGGAACTGCCTGACGGGGTCTACTACTACCGGGAGCTCTTGGGCTGCAAGGTCCTGGACGATGAAAGCGGGGAAGAAATCGGCGAATTGACTGATATCGAAGCGCCAGGCGCCAATGACATCTGGGAAGTAACTGAC…
	LPJCKDFM_01434 ribosome maturation factor RimP	TTGCCCAAAAACTTAACACCTATCCAAGAAGCAATCGAACCGGTCATTATCGGTCATGACTGTGAACTTGTTGATTTGGAATACGTCAAGGAAAAGAGTCAAGACTATCTGCGAATCTACGTGGACAAGCAGCCAAACGGAATTGACATCGAAACGATTGCGGAGCTGAGTGAGTTGGTTGGAGAGAAATTGGACTCAATGCAGCCAGATCCGCTGCCAGACCCGTATATTTTGGAACTATCCTCACCAGGCCTGGAAAGACCGATCAAGAAGGAGCAGGACTGGGAGAAGGCCAAGGGCCAGTACATCCATGTCGGCCTCTACCAGAAATTGGAAGGCGAGAAGGTCTTTGAAGGTCATTTGCTTGACCTGGACGACCAGGAGATTAAACTGGAAATC…
	LPJCKDFM_00405 23S rRNA (guanosine(2251)-2'-O)-methyltransferase RlmB	ATGTCTTCAACTAACAATGATTTTGTCTTCGGCCGTCATGCCGGAATCGACTTTTTGAAAACCCAGGACAGCGAAAAGATCAACAAGGTCTTCCTGGCTGAAGGGGTTCAGGAGGACTTTGCCAGAGAAGTCTACCGCTATGCAAAAAAGAAGCATTTGATCATCCAGCGGGTGCCGAAAAACAAGCTGGACAAGCTGACTGGCGGGGAAAACCACCAGGGCCTGGTTTTGGCTGTCGCTTCTTTTGAATACGCCGACTTTGACCAGCTCTTGGACAAATTGGACCAAGAAGAGGCCCCCCTTTTGCTCATGCTGGACAATATTGAAGACCCCCACAACCTGGGCTCCATCCTCCGCAGCGCCGACGCGACAGGGGTCAGCGGGGTGATCATCCCTAAG…
	LPJCKDFM_01008 23S rRNA (pseudouridine(1915)-N(3))-methyltransferase RlmH	ATGAATATCAAAATTGTTTGCGTTGGAAAATTAAAAGAGAAGTATTTTAAGGACGGGATCGCGGAGTACCAGAAGCGGCTGAGCCGCTTTGCCAAGGTGGAGATCGTGCAGGTGCCGGATGAGAAGGCGCCGGAAAGCCTCAGCCCGGCCCAGATGGAAGAGGTCAAGAAGCGGGAAGGCGAGCGGATCTTGAGCAAGATCAAGGACAAGGAATATGTTTACGTTCTGGCCATTAAAGGCAAAGAGCGGGCTAGTGAAGAGTTCGCCAAGGAACTGAAGGACCTGGGGACCTACGGGCATTCCGACATTACTTTCGTGATCGGGGGAAGCCTGGGGACCAGTGACGCGGTGAACAAGCGGGCCAATGACCTCTTCAGTTTCGGCAAGCTGACCATGCCC…
	LPJCKDFM_00548 ribonuclease III	ATGGTCTCAACTAAATTTATTAAAATGCTGGATGAAAAATACGGGATCCGCTTCAAGGATGTCCGCTTGCTGGAGGAAGCCTTTACCCATTCCTCCTATGTCAATGAAAATCCCGGCAAAACTTTGGGGAATTATGAAAAGTTGGAATTTCTGGGAGACGCGGTATTGGAATTCACAGTCTCTGACTACCTTTACCGCCACTTCCAGCACTTAAATGAAGGTGAGCTGACCAGATTGAGATCAAATATCGTCCGCACTGAAGGCTTCTCAAAAGTGGCCCTGGACTGCGGCTTTAAAGAAGAAATCAACCTGGGCGTTGGCGAGGAAAAAGCTGGCGGCCGCAAGCGCAAGGCCCTTTTGGAAGACGTCTTCGAAGCCTTCAACGGTGCCTTGTTCTTA…
	LPJCKDFM_01254 ribonuclease M5	ATGCAGAAGAATTTTAACGCCGTCGTTGTCGTGGAAGGCAAGGACGATACGATTCGCTTAAAGCAGTTTTTTCCAGGAATTGAGACGGTCGAGACGAATGGCTCGGCCGTTTCTGATGTGGTCCTGGCCAAGCTGAAGAAGCTGGCCCAAAGCCGCGAGATTATTGTTTTTACTGATCCTGACGTCAATGGCGAGCGGATCCGCCGGATAGTGACCGAAGCCGTGCCAACGGCCAAGCAGGCCTTTATTACCCGCAAAGAAGGCGAACCGCAAAAAAAGGGGAGCCTGGGGGTAGAGCACGCTTCAAAGGAAGCTTTAGAGCGGGCCTTGAGCGACTTACGCGAGGTCCAAGCTCAAAAGGCTGGCTTTGACTACGGGGACTATGTCGACTTGGGCCTG…
	LPJCKDFM_01384 ribonuclease P protein component	TTGAGAAAGTCATATCGAGTTAAATCTGAACAGGATTTTCAGATCGTCTTTGAAAATGGCGAATCAGTTGCCAACCGGGCTTTTGTGATCTACGTCCTGCCTAGAAAGCAGAATAAGCATTTTCGCGTCGGCATCTCTGTCGGCAAGAAGGTCGGTCACACGGCCGTCGTGCGCAACCGTCTCAAGCGTTACATCAGGGCGGTGTTGACCGAGAACCGGGACCGGATTGCACCGGACTTGGACTTCTTGGTGATTGCCAGACCCTACGCTCGCGATTTCGATTGGGAAAAGACGCGGGAAAACCTGCTTCACGCGCTGAACCTGGCCCACGTCATTGAAGAAATGCCAAATAAAGAGGAAAAATAG
	LPJCKDFM_01657 ribonuclease R	ATGGCGCAAAACGAGACTGTATTGGCGGGCGTGTTGGAGATCTTCCGGCACAACCCGCAAAAGCAATTCAACGTTGACCAGATCGAGCGGCAGGCCCGCCGGGATCGCTTGGGCAACTTTACCGACCTGGTCAAGGCCCTGGCCTACCTGGAGCAGGAAAAGCAGATCATCACTGACGGCAACGGCCGCTACCAGCTGGCCAAGGAAAATACTGAAGTCGAAGGGGTCTTCCGGGCCAACGACAAGGGCTTTGGCTTTGTCCGCTTAGATGATGAAGAAGCCGATGACGTGTTCATCAACTCTGACGCTACCAAGCTGGCTTTGGACGGGGACCGGGTCAAGGTCAAGATCACGGCCGGCGGCAACCCTTGGAACGGGAAGGGGCCGGAAGGGCAGGTT…
	LPJCKDFM_01500 ribonuclease Y	ATGATGAATAATACTATATTTTTTCTCGCAACAGTCGCTGTAATTTTTCTTATTTCACTTGTCGTGGGATGCCTGATTGGTTATGCCATCCGGAAGAATGCCTGGGAAACCAAGGCGGAAAACGCCCGGCAGAGCGGGGAGGCAATTTTGGCCAAGGCGAAAGCCGAAGTCGAAGTAGCCAAGGCCGAGGTCCAGGCGCAGAAGCAGGCCGCTGAAGCCGTTAAGCGGGATGCTGAGACGGAGAAGAAGGCCAAGATCCTGGAAGCCCAGGAAGAAATCAGGGATTACCGGCAGAAGGTTGAAGACGAGCTGAACAGGCGCCGCGATGAAGCGGCCCGCAAGGAAAACCGCCTTCAGCAGAAAGAAGATACCCTGGATCACCGCAGCAGACTGCTCGAT…
	LPJCKDFM_00733 ribonuclease Z	ATGGAACTGGAATTTCTTGGCACTTGCTCGGGCCAGCCGTCAAAGCTGCGGAACGTCTCGAGCCTGGCTTTAAAACTATTGGATGAGCTGAACGAGATTTGGCTCTTTGACTGCGGGGAAGCAACCCAGCACCAGATTCTGCGCACCAATATCCGCCTGCGCAAAATCACGAAGATTTTTATCTCGCACAATCACGGCGACCACATTTTCGGTCTGCCGGGCCTCTTGTCAACCAGGTCCTTTCAAGGCGACGTCGGCCCCTTGACCATTTACGGGCCAGCAGGGATTGAACAGTTCGTCAAGACCTCTCTCAGGATTTCAAAAACGAAGATTTCTTATCCAATCAAATTCGTCACCCTGGAAGAAGGCGGCAAGATCGTCAGTGAGCGGGGCTTTGAG…
	LPJCKDFM_00810 ribulose-phosphate 3-epimerase	ATGATTATTGCACCCTCAATTCTCAACGCGGACAACCTGCACTTAGGCCAGCAGATCCAGGAAGCAGCTGACAGCGGGATTCGCCGCTTCCACATCGACGTGATGGACGGACATTTCGTGCCCAACCTGTCATATGGTCCCCAGCTGGTCAGTGATTTTAAAAAGCAGTTCCCGGACCTGACCGCGGAAGTCCACCTCATGAGCAACAACCTGCCTGACCTTTTGCCAGCCTTTGTTAAAGCGGGCAGCGACTTGATTGAAATTCACTATGAAGCCGACTACCCAAACCGAATTGACCACTGGTTGGACTACTTAAAGGAAAATGGCGTCTCCTGCGGGTTAGTCCTTAGTCCAGATATTGACATTAAGGTGCTGGAGCGCTACAAGGACAAGCTTGAC…
	LPJCKDFM_00809 ribose-5-phosphate isomerase RpiA	ATGGACCAAGCAAAGCAAGATGAATTGAAAAAGGCTGCTGCCAAGAAAGCAGCTGCCTTCGTGGAAGACGGGATGGTTTTAGGCGTCGGCACCGGGTCAACGGTGAAGTTCTTCATCGATGAACTAGGCAAGAAGAAAGCAGCAGGCTTGACTCTTAAGGCAGTCGTGACCACCTCCAGCCGCAGTCAAAAGCAGCTGGAAGGCTATGGCTTTACTGTCAGCCCCCTCAGTGAAGTTGACCAGGTTGATTTAACGGTTGACGGGGCCGACAGAGTGGACAAGCAGTTAAACGGGATCAAGGGAGGCGGGGCCGCCTTGACCTTGGAAAAGAACGTGGCCGTCAACTCCAAGAAGAATGTCTGGATCGTAGACGAAAGCAAGGTGGTTGACCACCTCAGC…
	LPJCKDFM_00414 50S ribosomal protein L1	ATGCCAAAGCATGGTAAGAAATACGTAGAAGCTGCCAAGAAGGTTGACAGCAACAAGTTGTACTCAGTAGAAGACGCTATCAAGCTGGTTAAGGAAACTTCATACGCTAACTTTGACGCTTCCGTAGAAGTATCTTACAACTTGAGCGTTGACCCTAAGCAAGCTGACCAACAAATCCGTGGCTCAATCGTTTTGCCAAACGGTACTGGTAAGTCTGTTAAGGTTATCGTATTTGCTGAAGGCCCACAAGCTGAAGCAGCTAAGGCTGCCGGTGCTGACGAAGTCGGCGCAGACGACCTGGTAGAAAAGGTTCAAAATGGTTACCTGGACTTCGACGTTGTCATCGCTACTCCAATGATGATGGCTAAGGTTGGTCGTTTGGGTCGTGTGCTTGGGCCT…
	LPJCKDFM_00164 50S ribosomal protein L2	TTGGCTATTAAAGTTTACAAGCCAACATCAAACGGTCGTCGTAATATGACTTCTTCTGACTTTGCAGAAATCACTAAGTCAAAGCCTGAAAAGACTTTGCTTGCTTCTAAGTCAAAGACTGCAGGTCGTAACTCATACGGTCACATTACTGTAAGACACCGTGGCGGCGGTCACAAGCAACAATACCGTATCATCGATTTCAAGCGTACTAAGGACAACGTTAAGGCTAAGGTTGTCGCAATCGAATACGATCCAAACCGTTCAGCAAACATCGCCTTGTTGCACTACACTGATGGTACTAAGGCTTACATCTTGGCTCCTAAGGGCTTGACTGTAGGTTTATGGGTAGAATCAGGCGCAGATGCCGACATCAAGGTTGGTAACGCATTGCCACTGAAG…
	LPJCKDFM_00161 50S ribosomal protein L3	ATGACCAAAGGAATCTTAGGAAGAAAAGTTGGCATGACTCAAATCTTCACTAAAGATGGTGTTCTTGTACCAGTAACTGTTATTGAAGCAACTCCAAACGTTGTTATGCAAGTTAAGACTGTAGAAAACGACGGTTACGAAGCTGTACAATTGGGCTACCAAGACAAGCGTGAAGTTTTGAGCAACAAGCCAGAAAAAGGTCATGCTGATAAGGCAAAGACTTCACCTAAGCGCTTCATTCGTGAACTCCGCGGAGTAGAGCTTAGTGACTACGAAGTCGGCTCAGAAATTACTGTGGAGACGTTCAAGGAAGGTGACGTTGTCAACGTTACTGGTACTTCAAGAGGTCATGGCTACCAAGGTAACATCAAGCGCCACCACCAATCACGTGGTCCTGAA…
	LPJCKDFM_00162 50S ribosomal protein L4	ATGGCTAATTTCAAACTTATGGATCAAAACGGCAACAACGCTGGTGAAGTAACTTTAAACGACAACGTGTTTAGCGTTGAACCAAACGAAGCTGTTGTCTTTGATGCAATCATCAGACAAAGAGCTGGCAAGCGTCAGGGTACCTCTAAGGTGAAGAACAGATCTGCCGTTCGCGGTGGTGGTAAGAAGCCTTGGAGACAAAAGGGTACTGGTCGTGCTCGTCAAGGTTCAATCCGTGCTCCACAATGGCGCGGCGGTGGTGTTGTCTTTGGGCCTACGCCACGTTCCTACGCTTACAGCATGCCAAGAAAGCAACGCCGTCTGGCTATCAAGTCTGTCTTGTCACAAAAGCTCCTTGACCAAAACTTGGTAGTTCTGGACAAGCTGACTCTGGACGCT…
	LPJCKDFM_00173 50S ribosomal protein L5	ATGGCTAATAGTTTTGCAACTAAGTACAACGAAGAAATCGTTCCTGCATTGACTAAGAAGTTTAACTACACTTCGAGCATGCAAGTACCAAAGATCGACAAGATCGTTTTGAACATGGGTGTTGGTGACGCCGTTGCCAACGCAAAGAACCTGGACGAAGCTGTTGAAGAATTGACTTTGATCTCTGGCCAAAAGCCAATGATTACCAAGGCCAAGAAGTCAATCGCCAACTTCCGTTTGCGTGAAGGTATGTCTATCGGTACTAAGGTTACCCTTAGAGGCGACAGAATGTACGACTTCTTGAGTAAGCTGATCAACGTATCTCTTCCACGTGTTCGTGACTTCCGTGGCGTTTCAACTCGTTCATTTGACGGCCGGGGCAACTACACTCTGGGTGTT…
	LPJCKDFM_00175 50S ribosomal protein L6	ATGAGCCGTATTGGTTTAAAGGTAATTAACGTCCCTGAAAGTGTCACTGTTACCAAGAATGGTAATGAAATTACTGTTAAGGGCCCAAAGGGTGAATTGACTAGAGAATTCGACCCACGCATCAAGTTCGAACAAGAAGACGGCGTAATCCGCTTCAGCCGTTCAAACGAAAATGACAAGGCTATCCACGGCACTATGAGAGCCAACCTGGCTAACATGATCGAAGGTGTCGTAACTGGCTACAAGAAGGAATTGAAGCTGATCGGTGTTGGTTACCGTGCAGTTGCCAAGAACAATGTCTTGACTCTGAACGTTGGCTACTCACACCCAGTTGAAATGAAGGCCCCAGAAGGCGTTACTGTGACTACCTCATCAGCAACTGACGTTACTATTGAAGGT…
	LPJCKDFM_01372 50S ribosomal protein L9	ATGAAAGTTATTTTTATGCAAGACGTTAAGGGCAGAGGCAAGCGGGGCCAGGTCAAGGACGTGCCGGACGGCTACGCCCAAAACTACCTGATCAAGCGGGGCCTGGCCAAGGAAGCCAACAAGGGCAACCTGAACACCCTGAAGCGGGTGGAAGCCAATGAAAAGGCTGAATACGAAGCTCAAAAGGCAGCTGCCCAAGAGATCAAGAAGCAGCTGGAAGCTGACGAAACTGTGGTTGAACTGAAGTCCAAGGCCGGCAGCGACTCCCGCCTCTTCGGTTCAATCTCAAGCAAGAAGATCATCGAAGGCCTGGACAAGCAGTTCGGCATCAAGCTGGACAAGCACAAGCTGGAACTGCGGGAACCAATCAAGGTTCTGGGCTACACTAATGTGCCAGTC…
	LPJCKDFM_00418 50S ribosomal protein L10	TTGAGTCAAGCTACTATCGCTGCTAAGGCTAAATTCGTTGAGGAATTTGCAGAAGAACTTAAGTCAGCTAAGTCCATCGTAGTTATCAACTACCTTGGTTTGACTGTTGACCAAGTTACTGCGTTCCGTGCAGAATTGCGTGAAAGCAACGCCAAGATGAAGGTTGTCAAGAACACTTACCTTCGCCGCGCTGCTGCTCAAGCCGGCTTGGAAGATTTGGCACCAGTATTCGTTGGCCCATCAGCTGTGATCTACACTGATGATGAAGACAATGTTACTGCAACTGCCCGGATCGCTGCTGACTACGCTAAGAAGTTCGACGTTGTTGAAATTAAGGGTGGTGCACTTGAAGGTCAAGTTGCTACCAAGGAACAAGTCGAAGAACTGGCTGCAATTCCA…
	LPJCKDFM_00419 50S ribosomal protein L7/L12	ATGGCTTTGGATACTGCTAACATCATTGAACAATTGAAGGGTGCTTCAATTCTTGAATTGAACGACCTTGTACACGCTATCGAAGAAGAATTCGGCGTTACTGCTGCTGCTCCTGTAGCTGCTGCTGGTGCCGCTGGTGGTGCTGAAGAAGCTAAGTCAAGCTTTGACGTTGAATTGACTTCAGCAGGTACTGAAAAGGTTAAGGTTATCAAGATCGTTAAGGAAGTTACTGGCGCAAGCTTGCTGGACGCTAAGAAGACTGTTGACGGTGCTCCAGTTGTTCTTAAGGAAGGCTTGTCAGAAGACGAAGCTAACGAACTTAAGGCTAAGCTTGAAGAAGTTGGCGCAACTGTTACCCTTAAATAA
	LPJCKDFM_00191 50S ribosomal protein L13	TTGCGTACTACACCATTAGCAAAGACTAGTGAAATTGAACGTAAGTGGTACTTGATTGACGCTACTGATGTTTCATTGGGCCGTCTTTCAACTGCTGTTGCTACTATCCTTAGAGGTAAGAACAAGCCTCAATTTACCCCAAACGTTGACACTGGTGACAACGTCATCATCGTTAACGCTTCTAAGTTAAAGCTGACTGGTAAGAAGGCAACTGACAAGATCTACTACCACCACTCAGAATACCGTGGCGGCTTGAAGTCTGTATCAGCTGGCGAATTGCTTGCCAAGAACCCTGTTAAATTGGTTGAATTGTCAGTTAAGGGTATGCTTCCAAAGAACACTCTTGGCCACCAAGAATTCTTGAAGATGCACGTTTATGCTGGTGAAGAACACAAGCAC…
	LPJCKDFM_00171 50S ribosomal protein L14	GTGATTCAAACTGAAACTCGTTTGAAGGTAGCTGACAACTCCGGTGCACGTGAATTGCTTGTTATCCGCGTTATGGGCGGGTCAAAGCGCAAGACCGGTAACATCGGTGACATCGTTGTCGCAGCTGTTAAACAAGCAACGCCAGGTGGTGTTGTAAAGAAGGGTGACGTCGTTAAGGCTGTTATCGTAAGAACCAAGTCAGGCGCTCGTCGTGAAGACGGTTCATACATCAAGTTTGACGAAAACGCAGCAGTTATTGTCAACGCTGACAAGAGCCCTCGTGGTACTCGTATTTTCGGGCCAGTTGCACGTGAACTTCGTGAAGGGGACTTCATGAAGATCGTTTCACTTGCCCCTGAAGTATTGTAA
	LPJCKDFM_00179 50S ribosomal protein L15	ATGAAACTTAATGAATTACACCCATCCGAAGGTTCACGCCACGCTAGAAAGCGTGTCGGCCGTGGTACTTCAAGTGGCTTCGGTAAGACTTCAGGTCGTGGTCAAAAGGGTCAACACGCACGTTCCGGCGGTAACACCCGTTTAGGTTTTGAAGGTGGTCAAATGCCATTGTTCAGAACTATGCCTAAGCGTGGTTTCAAGAACATCAGCCGCAAGGAATACGCAATCGTTAACCTTGCAGATTTGAACAAGTTTGAAGAAGGCAGCGTAGTTGACTTCGAAGCTTTGAAGGCTAAGGGCTTGGTTAAGAAGCAATTGTCAGGTGTCAAGGTACTTGGCAACGGCGAATTGAACGTTAAGTTGACTGTAAAGGTTAACAAGGTTTCTGAAGCTGCTAAG…
	LPJCKDFM_00168 50S ribosomal protein L16	ATGCCTTTAGTACCAAAGCGTGTAAAACACCGTCGTGAATTCCGTGGTAAGATGCGTGGTGCTGCCAAAGGTGGCAAGACTGTAGCATTTGGTGAATACGGTCTTGAAGCACTTGAATCCCACTGGATTACTAACCGTCAAATCGAAGCTGCCCGTGTTGCGATGACTCGTTACATGAAGCGTGGTGGTAAGGTTTGGATCAGAATCTTCCCTCAAAAGTCCTACACTGCTAAGGGTGTTGGTGTACGTATGGGTTCCGGTAAGGGTGCACCAGCAGGTTGGGTAGCTGTAGTTAAGAGAGAAAAGATCATGTTCGAAATTGGTGGCGTTTCAGAAGAAACTGCTCGTGAGGCAATGCGCCTCGCAGCAAGCAAGCTTCCAATTAAGTGCAAGTTCGTG…
	LPJCKDFM_00186 50S ribosomal protein L17	ATGTCATACCGTAAATTAGGTTGGGACAGTAGTCAAAGAAAAGCTATGCTCCGTGAAATGACTACCCAATTGATCATTAACGAACGTATCGTCACTACTGAAGCTCGCGCTAAGGAAGTACGTCGCACTGCTGAAAAGATGATCACTTTGGGCAAGCGCGGTGACTTGGCTGCAAGAAGAAAGGCTGCTGCTTTTGTACGTAACGAAATCGCTGATATCCACGAAGAAGGCGACGGAGTAGTTGTTAAGTCAGCACTTCAAAAGCTCTTCAGCGACGTAGCTCCTCGTTACAAGGACCGTAACGGTGGCTACACCCGGATCATGAAGCTGGCAGTTCCTCGTAAGGGTGACGCAGCTCCTATGGTAGTTTTGGAATTGGTTTAA
	LPJCKDFM_00176 50S ribosomal protein L18	GTGATTTCAAAACCAGATAAAAACAAGTTGCGCTTAAAGCGCCACAGACGTGTTCGCGGTAAGATTTCTGGTACTGCTGAGCGCCCACGCTTGAGTGTTTTCCGTTCAAACACTAACATCTACGCTCAATTGATTGATGACGTAGCGGGTGTCACGCTTGCAAGTGCCTCAACTTTAGATAAGTCCGTTTCAAAGGATGCTACCAAGGTAGAACAAGCTAAAGCAGTTGGCAAGGCCATTGCTGAAGCTGGTAAGGCCAAGGGCATCACTGAAGTTGTCTTCGACAGAGGTGGTTACATCTACCACGGTCGTGTAGAAGCTTTGGCTGACGCAGCTCGTGAAAACGGCTTAGAATTCTAG
	LPJCKDFM_00559 50S ribosomal protein L19	ATGGATCCATTAATTCAAGAATTGACTAAAGAACAACTTCGTGACGACATGCCTGAATTCCGTGCCGGGGACACTGTTCGTGTTCACGTACGTGTTGTTGAAGGTACTCACGAACGTATCCAAATCTTCGAAGGTGTCGTAATCAAGAAGAAGGGCACTGGCATCGGTGCTACTTACACTGTTCGTAAGATCGCTTCCGGCGTTGGCGTTGAACGGACTTTCCCAGTTAACACTCCACGTGTTGCCAAGGTTGAAGTTACCCGTCATGGCCGCGTACGTCGTGCTAAGCTTTACTACCTGCGGACTCGTAGCGGTAAGGCTGCTCGTATCGCAGAACGTCGTCGTTAA
	LPJCKDFM_00895 50S ribosomal protein L20	ATGCCAAGAGTTAAAGGTGGTACCGTTACACGCGCACGTCGTAAGAAGGTTTTGAAGCTTGCCAAGGGTTACCGTGGCTCAAAGCACGTTCAATTTAAGGCTGCAAGCACTCAATTGTTCGTTTCATACAAGTACGCATTCCGCGACCGTAAGAAGCGCAAGAGCGAATTCAGAAGACTGTGGATCGCCCGGATCAACGCAGCTGCTCGTCAAAACGGCTTGTCATACTCAAAGATGATGCACGGCTTGAAGCTGGCTGGTGTTGACATGAACCGTAAGATGTTGGCTGACATTGCCTACAACGACGAAAAGACTTTTGCCGCTTTAGCAGAAACTGCTAAGAAGGCTTTGGCTTAA
	LPJCKDFM_01045 50S ribosomal protein L21	ATGTACGCAGTTATTAAGACCGGTGGCAAGCAATACAAGGTTGCCGAAGGCGAAAGTATCTTCGTTGAAAAGCTTGACGTACAAGCTGGCGAAGAAGTTGTTTTTGACCAAGTTATCCTGGTAGCTAATGGTGACGACGTTAAGGTTGGTACTCCATTAGTTGAAGGTGCTAAGGTAGTTGCTAGTGTTGACAAGCAAGGCAAGGAAAAGAAGGTTGTAACTTTCAAGTACAAGCCAAAGAAGCACTCACATTCTAAGTACGGTCACCGTCAACCTTACACCAAGGTTACTGTTAAGAGCATCGAAGCTTAG
	LPJCKDFM_00166 50S ribosomal protein L22	ATGGCAGAACAAATTAGTTCAGCTAGAGCTGAAGCAAGAACTGTTCGTATCGCCCCAAGAAAAGCTCGTCTTGTTGTAGACTTGATTCGGGGTAAGAGCGTTGCTGAAGCATTGGCAATTTTGAAGTTTACGCCAAAAGCTGCTTCCCCAATCGTTGAAAAGGTTTTGCGTTCAGCAGTTGCTAACGCAGAACACAACTACGATCTTGAAAGTGCAAACCTTTACGTATCAGAAGCATACGTTAACGAAGGTGCTACTTTGAAGAGATTCCGTCCACGTGCCAAGGGTTCAGCTTCTCCAATCATGAAGAGAACCAGCCACGTAGTTGTTGTTGTTTCAGAATTGAACGATTAA
	LPJCKDFM_00163 50S ribosomal protein L23	ATGGATGCACGCAACATTATCTTAAGACCTGTTATCACTGAAAAGTCAGCCGACTTGATGGACAGCAAGAAGTACACTTTCGACGTGGCCTTAACTGCTACCAAGCTTCAAGTTCGCGACGCTATTGAAGAAATCTTCGATGTTAAGGTTAAGAGCGTGAACATCATGAATGTTCGCGGCAAGGAAAAGCGCGTAGGCCGCTACACTGGCAAGACTGCCCGTCGTAGAAAGGCTATTGTTGCTTTAACTGAAGATTCAAACGACATCAAGATTTTCAAAGACGAAAACAACGAATAA
	LPJCKDFM_01044 50S ribosomal protein L27	ATGATGATGAACATTCTTTCAAACGCAAAGTTACTCGCCCACCACAAGGGTGGTGGTTCAACTACCAACGGTCGTAACTCAGCTGGTCGTCGTTTGGGCGCAAAGCGTGCCGACGGTCAAGAAGTACACGCTGGCTCAATCATCTACCGTCAACGTGGTACTAAGATCCACCCAGGCAAGAACGTTGGCCGCGGTGGCGACGACACTTTGTTCGCACTGACTAACGGTGTTGTTAAGTTCGAACGTCTTGGCAAGTACAAGAAGCAAGTTTCTGTTTTGCCAGTAGAAGACGCTGAATAA
	LPJCKDFM_00536 50S ribosomal protein L28	ATGGCAAAAGATTTCGTAACCGGTAAGAAGACCACTTTTGGTAACAGACGTTCACACGCTTTGAACTCATCAAGTCGTTCTTGGAAGCCAAACCTTCAAAAAGTTCGCATTCTTGTAAACGGCAAGCCTAAGCGCGTTTGGGTTTCAACCAAGACTTTGAAGTCTGGTAAAGTTACCCGTGTCTAG
	LPJCKDFM_00169 50S ribosomal protein L29	ATGAAGACTAAGGAAATCAGATCATTATCAACTGATGAATTGTTGGCAAAGGAAAAGCAATACAAGGAAGAATTGTTCAACTTGCGTTTCCAACAAGCTACCGGTCAATTAGAAAACACCGCTCGCTTGAGCCAAGTCCGTAAGACCATCGCTCGGATCAAGACTATCTTGAGCGAAAAAGAATTAGAACAAAACTAG
	LPJCKDFM_00178 50S ribosomal protein L30	ATGACAGATTTAAAGATTACTTTAATTAGAAGTGTTGCCCACCGTCTGCCTGAACAAAGAAAAGTTGTTAAAGCTCTCGGCTTAGGCAAGATCAACAGTACTGTTGTCCAACCAGACAACGCTGCAACTCGTGGCGCGCTGATGAAAATCGCTCACTTAATTTCTGTTGAAGAAGTTAACAAATAA
	LPJCKDFM_00735 50S ribosomal protein L32	ATGGCAGTTCCTGCAAGACATACTTCTAAGCAAAAGAAACGTTCACGTCGCGCTCACTTGAAGCTCAGCGTGCCAGCAATGCACTACGACGCAACTACTGGTGAATACCGTTTGAGCCACCGTGTTTCCCCTAAGGGTTACTACAAGGGTCGTCAAGTAGTCAGCGAAAACAGCGCTAGCGATAACGACTAA
	LPJCKDFM_01383 50S ribosomal protein L34	ATGTCAACTAAGAGAACTTACCAACCTAAGAAGCGTCACCGTTCACGCGTTCACGGCTTCATGAAGCGTATGGCTACAAGCAACGGCCGTAAGGTTTTGGCTAGACGCCGTGCAAAGGGTAGAAACGTATTATCTGCTTAA
	LPJCKDFM_00894 50S ribosomal protein L35	ATGCCAAAGATGAAAACCCACCGCGCTTCAGCTAAGCGTTTTAAGAGAACTGGTAACGGCGGTTTGAAGCGCCACCACGCCTTCACTGGCCACCGTTTCCACGGTAAGACCAAGAAGCAACGTCGTCATTTGAGAAAAGCCGCTATGGTTTCACGCAGCGACTTGAAGCGCATCAAGCAAATGCTTTCCCAAATGCGTTAA
	LPJCKDFM_00154 DNA-directed RNA polymerase subunit beta'	TTGATCGACGTAAATAAGTTTGAAAGCATGCAGATTGGTTTGGCTTCACCAAACAAGATCAGAAGCTGGTCTTACGGGGAAGTTAAGAAGCCGGAAACCATCAACTACCGGACTTTGAAGCCAGAAAAAGACGGTCTGTTCGATGAACGGATCTTCGGGCCGACCAAGGATTACGCTTGTGCCTGTGGAAAGTACAAGGGTGTTCGCTACAAGGGGATCGTCTGTGACCGGTGCGGGGTTGAAGTAACGACCTCTCACGTGCGCCGGGAACGGATGGGCCACATCGAACTGGCTGCTCCTGTAACCCACATCTGGTACTTCAAGGGTATCCCATCAAGAATGGGTCTGGTTTTGGACGTGTCTCCAAAGCAATTGGAAGAAGTTATCTACTTCGCTGCC…
	LPJCKDFM_01245 DNA-directed RNA polymerase subunit delta	GTGGGATTAGCTGATTTTAAAGACGTGGATCGCAACGAATTGTCAATGATTGAAGTTGCACACGCAATTTTGGAAGACCGTGGCGAAAGAATGGCTTTTGCCGATATCGTTAACGAAATGCAAAAGTACTTGAACAAGAGCGACGAAGAAATTCGCCAGCGCTTGCCGCAATTTTACACGGACATAAACACCGACGGCCGCTTCATTTCCATGGGTGAAAATGTCTGGGCCCTGCGGACCTGGTTCAAGTTCGAAGCTGTCGATGAAGAAGTCGACCACCCAGAAGACGACGGCGACGAAGCATCAACTCGCAAGCACCACAAGAAGGTCAACGCCTTCGTCAACGCCTTCCTGGCCACGACTGAAGGCGACGACGTGATCGACTACGAAAACGATGAC…
	LPJCKDFM_01030 DNA-directed RNA polymerase subunit omega	ATGAGAATTACCTATCCATCAATTGACAAGCTGCTAGATGAAGTTGATTCAAGATACTCACTGTCAGTTCTGGCTGCCAAGCGGGCTGGTGAACTGGAAGCCGGCAAGCCGGGTGCTTTGGACAACTACCACAACTTGAAGCCGGTCGGCCAGGCATTGGAAGAAATTGCTGCCGGCAAGGTAACGATTGACGCTGACCCTCACGGTGAAGCCGACGAATAA
	LPJCKDFM_00760 30S ribosomal protein S1	ATGTCAGAAAACAATCAATTTTTAGATGCTCTTGCTCAAATGCAAGAAGTTAAGGCAGGCGACATCGTTGACGTTAACGTTTTGAGCGTTGAAGATGGCCAAATTAACGTTGGTGTTCAAGGCGCCGGCGTTGAAGGTGTAATCACTCGCCGTGATTTCACCAACGACCGTAGTGTCAACTTGCGTGACGAAGTTAAGCCAGGTGATACCTTCAAGGTTTACGTAGTTCGTCGTGCAGGCGGTGACAAGGAAAACGGTGAATTTTTCTTCTCAGTAACCCGCGTTAAGGAACGTGAAGCTTACGACAAGCTGCAAAAGGACTTCGAAGAGGGCGAGACTATCGAAGGTAAGGTTACTTCATCAGTTCGCGGTGGTTTGCTCGTTGATGTCGGCACCCGC…
	LPJCKDFM_01425 30S ribosomal protein S2	ATGTCAGTTGTATCTATGAAGCAATTGCTTGAAGCTGGTGTACACTTTGGTCACCAAACTAGAAGATGGGACCCGAAGATGAAGCCATACATCTTCACTCAAAGAAACGGGATCTACATCATCGACCTGCAAAAGACCATCAAGATGCTTGACGACGCCTACAACTACGTTAAGGCTGTTGCTCAAAACGACGGTGTTTTCCTGTTTGTTGGTACCAAGAAGCAAGCTCAAGAAGCAATCGCTGAAGAAGCTACCCGTGCAGGTCAATACTATGTCAACCAACGCTGGTTGGGTGGTACTTTGACCAACTGGACTACTATCCAAAGCCGGGTTAAGCGTCTGAAGGACTTGAAGAAGATGGCTGAAGACGGTACCTTCGACGTACTGCCAAAGAAGGAA…
	LPJCKDFM_00167 30S ribosomal protein S3	ATGGGTTCAAAGATTAACCCAATTGGTTTCCGTCTTGGTGTTAACCGCGACTGGGAAGCTAAATGGTACGCTGCTAGAGGCTACAAGGAAACTTTAAACGAAGACCTTCGGATCAGAAAGTTCCTCGATGAAAAGTTGAAGGATGCCTCCGTATCCACTGTTGAAATTGAACGTGCTGCTAACCGTGTAAACATCGCTATCCACACTGCTCGTCCAGGTATGGTTATCGGTAAGGGCGGCGCTGAAGTTGAAGCCTTGAACAAGGAAATCAACGCTTTGACTAACAAGCAAGTTCACATTAACATTGTTGAAATCAAGAAGCCTGATCTCGACGCCAAGCTTGTTGCTGACGGCATCGCTCGTCAACTTGAAGCTCGTATCGCTTTCCGTCGTGCCAGC…
	LPJCKDFM_00050 30S ribosomal protein S4	ATGTCAAGATACACTGGTCCAAGTTGGAAGCGGTCAAGAAGATTGGGTATTTCTTTGTCAGGCACTGGCAAGGAACTTGCTCGTCGTTCATACGTTCCAGGTCAACACGGTCCTAACCACCGCGGCCGTCTTTCAGAATACGGCATGCAATTGCACGAAAAGCAAAAGCTGCGCTGGATGTTCGGTTTGAGCGAACGCCAATTCCGTACTTTGTTTGCCCGCGCTGGTAAGATCCGTGAAGGCCAACACGGTATCAACTTCATGATCTTGCTTGAACGTCGTTTGGACAACGTTGTTTACCGTCTCGGCTTGGCTACTACCCGTGAACAAGCCCGTCAATTGGTAAACCACGGCCACATCACTGTTGATGGCAAGCGCGTTGACATTCCTTCATACGAA…
	LPJCKDFM_00177 30S ribosomal protein S5	ATGGCAAACCGAAACGATTCAAAAAATCGTAGAAACAAGGAAGACATCGAAGATCAATTGGTCGCTATCAACCGGATTACCAAGGTTGTTAAGGGTGGTCGCCGTCAAAGATTTGCTGCCTTAGTTGTCGTTGGTGACAAGAAGGGTCACGTTGGCTTTGGTACTGGTAAGGCAACTGAAGTTCCAGAAGCTATCCGCAAAGCAGTCGAAGCCGGCAAGAAGAACATGATCTCAGTTCCAACTGTTGGTACTACTATTCCTCACGAAGTACTTGGCCACTACGGCTCAGGTAACGTTCTGCTTAAGCCAGCTGAAGCCGGTTCAGGTATTGCAGCTGGTGGTGCCGTACGTATCGTTATGGACATGGCTGGTATCGGCGACGTTACTTCCAAGTCTTTG…
	LPJCKDFM_01376 30S ribosomal protein S6	ATGACAACCAAGTACGAAATTACTTACATCATCAAGCCAGACCTTGACGATGAAGCAAAGAAGGCCATTATTGACAAGTACACTAAGGTGATCGCTGACAATGGTGGTGAAATGGTTGAAGCTAAGGACTGGGGCAAGCGTCGTTTCGCATACGAAATCGAAAAGTATCGTGAAGGTAGTTACTACATTATGACCTTCACTGCTGAAGACGCTGCAGCTGTCAACGAATTTGCCCGTTTGAGCAAGATCGACGACTCAGTTCTGCGTTCAATGACTGTCAAGTTAGACAAGTAA
	LPJCKDFM_00158 30S ribosomal protein S7	ATGCCAAGAAAAGGTCATGTTTCAAAGAGAGACGTTTTAGCAGACCCAGTTTACAACTCAAAGCTGGTTACTAAGCTGATCAACCACTTGATGAAGGATGGTAAGAGAGCTCAAGCTTCATCAATCTTGTACGATGCTTTTGACATCATCAAGGACAAGACTGGCAAGGAACCAATGGACGTCTTTGAGGAAGCCATGAACAACGTTAAGCCAGTTTTGGAAGTTAAGGCTCGCCGTATCGGTGGTTCTAACTACCAAGTTCCTGTAGAAGTTCGTCCAGAAAGACAAACTACTTTGGCATTGCGTTGGCTGGTTTCATACTCCCGCCTGCGTAACGAACACACTATGGATGAACGTCTGGCAAACGAATTGATCGATGCCTCAAACAACACTGGTTCA…
	LPJCKDFM_00174 30S ribosomal protein S8	ATGGTATTGACTGACCCAATCGCAGACTTTTTGACTAGAATCAGAAACGCCAACATGGCTAAGCACGATTCAGTAGAAATTCCTGCATCAAACATTAAGAAGTCACTTGCAGAAATCTTGAAGCAAGAAGGCTTCATCCGTGACTACGAAGTAACTGAAGACGGTAAGCAAGGCGTAATCAAGATTACCTTGAAGTACGGTCCAAACGGTGAACGTGTTATCTCCGGTTTGAAGCGTATCTCCAAGCCAGGCTTGAGAAACTACGTTTCAGCTGACAACCTGCCAAAGGTTCTGAACGGCTTAGGTATCGCCATTGTTTCTACTTCAGCTGGTATCCTTACCGACAAGGAAGCTAGAGAAAAGAAAGTCGGCGGCGAAGTTATCACTTACGTTTGGTAA
	LPJCKDFM_00192 30S ribosomal protein S9	ATGGCACAACAAGCTGCATATGCAGGTACTGGTCGTCGTAAGGACGCCGTAGCTCGCGTTCGTTTAGTACCAGGCGATGGTAAGATCACTGTTAACAACAAGGATGTTGCTGACTACATTCCATTGCCAATCTTGGTTAAGGACCTTAAGCAGCCTTTGACTTTGACTGAAACTGAAGGCCAATACGACGTTATCATTAACGTTAACGGTGGTGGCTTCTCAGGTCAAGCCGGTGCGATCCGTCATGGTATCGCCCGTGCCCTTCTTGAAGTAGACCCAGACTTCCGTGGTCCACTGAAGAAGGCCGGCTTCTTGACTCGTGACCCAAGAATGAAGGAAAGAAAGAAGCCAGGTCTGAAGAAGGCCCGCAAGGCTTCACAATTCTCAAAGCGTTAA
	LPJCKDFM_00160 30S ribosomal protein S10	ATGGCAAATCAAAAGATTCGTATTAGATTAAAGTCTTACGAACACAGCATTCTCGATGAATCAGCTGCTAAGATTGTGGACACTGCGAAGAGAACTGGCGCTGAAATCTCAGGTCCAGTTCCGCTTCCAGCTGAAAGAACTTTGTTCACTGTTCTGCGTTCACCACACAAGAACAAGGACTCACGTGAACAATTCGAAATGCGGACCCACAAGCGCCTGATCGACATCTTGAACCCAACCCCTAAGACGGTTGACTCACTGATGAAGCTCGATCTGCCAAGCGGCGTAGACATCGAAATCAAACTTTAA
	LPJCKDFM_00184 30S ribosomal protein S11	ATGCCTGCAAAGAAAACTGCTCGTAAGCGTCGTGTGAAGAAGCACGTTGAAAGTGGCGTGGCTCACATTCACTCAACGTTTAACAACACTTTAGTTATGATTACTGACGTTCAAGGTAACGCCGTTGCCTGGTCTTCAGCTGGTGCGTTGGGTTTCAAGGGTAGCCGTAAGTCTACTCCATTTGCTGCGCAAATGGCTGCTGAAGCTGCTGCTAAGAGCGCAATTGACCAAGGTATGAAGCACATCGAAGTATCAGTTAAGGGCCCGGGTTCTGGTCGTGAATCAGCAATCCGTGCTCTGCAAGCTGCTGGTCTGGAAATCACTTCAATCCGTGACGTTACTCCAGTACCTCACAACGGTTCTAGACCACCAAAGCGTCGTCGTGTTTAA
	LPJCKDFM_00157 30S ribosomal protein S12	ATGCCAACCATTAATCAATTGGTTAGAAAAGGCCGTCACTCAAAGACTACTAAGTCAAAGTCACCAGCCTTGAACTACAGCTACAACAGCATGAAGAAGGAACAAGTCTTCAACCCAGCACCACAAATGCGTGGGGTTGCGACTCGTGTCGGTACTATGACGCCAAAGAAGCCTAACTCAGCTTTGCGTAAGTACGCCCGTGTACGTCTTTCAAACTTGACTGAAGTTACTGCCTATATCCCAGGTGAAGGCCACAACTTGCAAGAACACTCAGTTGTACTGATCCGTGGGGGCCGTGTAAAGGACCTTCCTGGTGTACGTTACCATATCGTTCGTGGTGCCCTTGACACTGCTGGTGTTGACGGCAGAAAGCAAGCTCGTTCCAAGTACGGCGCTAAG…
	LPJCKDFM_00183 30S ribosomal protein S13	ATGGCACGTATCGCTGGTGTTGACTTACCAAGAGATAAAAGAATTGTTATCGCTTTAACTTACATTTACGGTATCGGTGAACACACTGCACAAGAAATCTGTGCAGCAGCCGGTGTATCTGAAGACGTTCGTTCAAAGGACTTGACCCCAGAACAACAAGAAAAGCTTCGTGCAGAAGTCGACAAGTACCGTGTTGAAGGTGACTTGCGTCGTGAAGTAAGCATGAACATTAAGCGTCTTGTTGATATCGGTTCATACCGTGGTATCCGTCACCGTCGCGGTCTTCCAGTTCGTGGTCAAAACACCAAGAACAACGCACGTACTCGTAAGGGTGCTAAGAGAAGCCGTTAA
	LPJCKDFM_00102 30S ribosomal protein S15	ATGGCAGTTTCAAAAGAAAGAAAGAACGAAATCATCAAGGAATACGCAACCCACGAAGGCGACACTGGTTCCGTAGAAGTACAAGTTGCTGTTTTGACTGAAGACATCAACAACTTGACTCAACACATGCGTGAACACTCACACGACCACCACTCATACGTTGGTCTGTTGAAGAAGATCGGTCACCGTCGTAACTTGCTCCGCTACTTGCAAGAAAATGACTTGGAACGTTACCGTGCTTTGATCGCTCGTTTGGGTTTGCGTCGTTAA
	LPJCKDFM_00554 30S ribosomal protein S16	ATGTCAGTTAAGATTCGTATGCGCCGTATGGGTGCTAAGAGAAAGCCATTTTACCGGATTGTTGTAGCAGATTCACGTGCACCTCGTGACGGCCGCTTCATCGAAGAAGTTGGTTACTACAACCCAGTTTCACAACCAAAGGAATTGAAGCTTGATGAAGACAAGATCTTTGAATGGCTGAAGAAGGGTGCACAACCTTCAGACACTGTTCGTTCACTTCTTTCAGGCGCTGGCTTGATGGCTAAGTTGCACGACGAAAAGTACAACAAATAA
	LPJCKDFM_00170 30S ribosomal protein S17	TTGAGCGAATCAATCGAAAGAAACCGCCGCCACGTTTACCAAGGCCGTGTAGTTTCCGACAAGATGGACAAGACTATCGTTGTTGTAGTTGATACTTACAAGAACCACCCAGTTTACAGCAAGCGTACTCGTTACTCAAAGAAGTACTACGCTATGGATGAAAATAACGAAGCCAAGGTAGGCGACATCGTTCGTATCATGGAAACCCGTCCATTATCACGTACTAAGCGTTTCCGTTTAGTTGACATTGTTAAGAAATCTGTTTAA
	LPJCKDFM_01374 30S ribosomal protein S18	ATGCCTCAACAAAGAAGAGGTGGTCGTCGTCGCCGCAAGGTTGACTTCATCGCAGCCAACCACATCGACTACGTAGACTACAAGGATGTTGATCTGTTGAAACATTTTATCTCAGAAAGAGGTAAAATCTTGCCACGTCGTGTCACTGGTACTAGCGCTAAGAACCAACGCAAGGTTGCTAACGCTATCAAGAGAGCCCGGATTATGGGCCTCCTGCCATTCGTAGCTGAAGACTAA
	LPJCKDFM_00165 30S ribosomal protein S19	ATGAGCCGTAGTATTAAAAAGGGTCCTTTTGCAGACGCCCACCTTTTGAAGAAGGTTGACGAGCAACAAGCCGCAGAAAAGAAGCAAGTTATCAAGACTTGGTCACGTCGTTCAACTATTTTCCCTTCTTTCGTAGGGTTGACTATCGCTGTTTACGACGGTAGAAAGCACGTTCCAGTTTTCGTAACTGAAGACATGGTTGGTCACAAGCTGGGCGAATTCGTACCTACTAGAACCTTCCGCGGCCACAAGGCTGACGACAAGGCATCCAAGTAA
	LPJCKDFM_00101 30S ribosomal protein S20	ATGCCACAAATCAAATCTGCTATCAAGCGTGTTAAGACTCAAGCTGTTGCTAACGAACGCAATGCTGCTCAACTCAGCACTATGAGAACTGCCGTTAAGAAGTTTAAGGCTGCTCAAGCTGCTGGTGCGGACAACGCCTCCGAATTACACGTTGCTGCTATCCGTGAATTGGACAAGGCTGCTTCAAAGGGCTTGATCCACAAGAACAAGGCTAACCGTGACAAGAATCGTTTGGCTAAGCTTGCTAAGTAA
	LPJCKDFM_00991 30S ribosomal protein S21	ATGGCTAAGACTATCGTTCACGAAAACGAGTCTATTGATGATGCTCTTCGTCGTTTCAAGCGTTCCGTTTCTAGAAGTGGTACTTTGCAAGAATACCGCAAGCGTGAATTCTACGAAAAGCCAAGCGTTCGCAGAAAGTTAAAATCTGAGGCCGCTCGCAAGCGCAGACATTATTAA
	LPJCKDFM_01431 RIP metalloprotease RseP	GTGAAAAGTATTCTAGCCTTCATTATAGTTTTTGGCCTGGTGGTCTTTGTCCACGAATTCGGACACTTTTTCGTGGCGAAAAAGGCCGGTATTTTGGTGCGCGAGTTTTCAATCGGCATGGGGCCAAAATTGGTTCAGTGGCGGCCTGGTCAAACGACTTATACCATCCGCTGGCTGCCGCTGGGCGGCTATGTCCGCCTGGCTGGTCCTGACGAGCAGAGTGAAATCGACCCGGGGACGGCAGTTGTCTTGGAACTGAATGAGGCTGGAATTGTTACGCGAATCGATGCTTCAGAATCAGACCTGCCGATCGAAGGCCGTCCCTTGCGGGTGACTAAGGCCGATCTGGTTGATGACTTGACCATTGCAGGGTATGAAAATGGCGATGAGAGCCAGCTG…
	LPJCKDFM_00899 ribosome silencing factor	TTGAAGAGCGAAGAATTACTTGACTTAGTTTTAAACGCAATCAGCGAACGGCACGGGGAAGACGCCGAAGCCTACGACATGCGCGGCATCAGCATCCTGGCTGACTACTTCGTGGCCACCAGCGCCACTTCCAGCCGCCAGCTGCATGCCATTGCCAACAGCATCATCGAAGCCTGTCACGAAGCTAATTTCTACGACTACCGGGTTGAAGGAAATCATGACTCAGAATGGCTCCTGGTTGACCTGGGCGACGTCGTTGTCAACATCTTCTCAGAAGATGCCCGGGCCTTCTACAACCTGGAAAAGCTCTGGGCTGACGGCAAGCGCGTGGAAATCGAGGAAGACTAG
	LPJCKDFM_01024 ribosome small subunit-dependent GTPase A	ATGGCAGAAATAGTACAAGGAACGGTAGTTTCTTTAATTGCCGGCTACTACGACGTGCAAACGCCGGTAGGAGTCGTGCGGACCAGGGCCCGGGGCGTTTTCCGCAAGAACCGGGAGAAGCCCCAGGTCGGTGACAGCGTGCAGGTCAAGCTGGATGAACAGGGCTTGGCTTATTTGGTGAAGATTCTGCCCCGGAAGAACCGGATCGGCCGGCCGGCGGTGGCTAATGTCGATCACGTGCTTTTGGTCATTTCGGCAGTTGAACCAGATTTCTCCACCGCTCTCCTGGACCGCTTCCTGGTCTTTTTTGCCTGGCAGGGAGTAGAGGTAACGATCTACCTGTCAAAGAGCGACCTGCTGGAAAAGGAAAAATTGGCAGAAATTGAAAGCCAGCTGGCT…
	LPJCKDFM_01253 16S rRNA (adenine(1518)-N(6)/adenine(1519)-N(6))- dimethyltransferase RsmA	ATGACCAACAGAATTCCAATCGCTAGTCCGGTAAGGACGGCGGCCATCGTCAATCGTTACTTTGTGCACGCCAAGAAGAACCTGGGCCAGAACTTCCTGGTTGACCTGGATGCCGTCCAGGGGATCGTCCGGGAAGCCGGGATTGAGCCCGGCGACCAGGTAGTGGAAGTCGGCCCGGGGATCGGCTCTTTGACTGAACAGCTGCTTTTAGCCGGAGGCAAGGTGGTGGCTTATGAAGTCGACCAGAGCCTGCCGGAAATCCTGGCCAACGAACTGCCGGAAAAGGTGGACGGCCAAGACCTGGATCAGCGCTTCAAGCTGATCATGAAGGACGTTTTGAAGGCGGACTTTGCAACTGATCTGGCGGGCTTTTTTGACTTAAGCAAGCCCGTCAAGGTT…
	LPJCKDFM_01027 16S rRNA (cytosine(967)-C(5))-methyltransferase RsmB	ATGAAGACTAACGCCCGCACCGTGGCCCTGGACACCTTGATGAAGGTGATTAACCAGGGCTCATATTCAAATATCAGCTTAAACCACGCGTTAAAGGCGGCTAAGCTGCCGGGTGAAGAGAGCCGGCTGGCCACCAACCTGGTCTATGGGACCATCCAATACCAGCTTTACCTGGAATACCAGCTCAAGGACCTGGTCAAGGCTCGGCTGAGAGAGCCGTATATTAAGCCCCTTTTATTGATGTCGGCCTACCAGATCTTCTTTTTAGACAAGGTGCCAAACCGGGCAGTCTTAGACGAGGCCAACAAGCTGGCTAAGGCCTATGGCCGGCAAAAATCTAGCGGCTACCGCCTGGTTAACGGGATTTTGCGCTCGCTTTTACGGCGAGGAGAGGTCCTG…
	LPJCKDFM_00095 16S rRNA (guanine(966)-N(2))-methyltransferase RsmD	GTGAGAATTATTTCTGGAAAATACGCCAAACGGAACTTGTTTACCCTCAAGAGCCAGAAGACCCGGCCGACCAGCGACAAGGTCAAGGAATCCTTGTTCAATTCCCTGGGACAGTTTTTTGCTGGAGGAGAGGTCCTGGACCTGTACGCGGGCAGCGGGGCTTTGGGGATTGAGGCAGTTTCCAGAGGCTGCGAGCATGCGGTGCTGAACGACGTCAGCCGGCCGGCCTGCCAGATCATCAGGAAAAACGTGGACTTGACCAAGGAGCCGGACCGCTTTGAGGTCTTCACCATGCCGGCGAAAGTGGCCTTGAAGGTCTTCGCTGACCAGGAAAGGAAGTTTGACCTGATCTTTTTGGACCCGCCATATGCCAAGCAGCAGATGGTCAAGGACATGACG…
	LPJCKDFM_00689 16S rRNA (guanine(527)-N(7))-methyltransferase RsmG	ATGAATCCTGAACTTTTTGCAGAAACATTGTCAAAATATAATTTTAAGTTGTCTCCTGTCCAAGAGCAACAATTTAAAACATATTTTAAGGAATTGGTCCGGGTCAATGAACACGTCAACCTTACCCGGATCACGGACGAAGACGAGGTCTACCTCAAGCACTTCTACGACAGCGTGACTCCGCTCTTGCTCTGGCCAGAGGTCTTTGCAGAAGGAGCCAAGCTCTGCGATGTCGGGGCAGGAGCCGGCTTTCCGTCACTGCCGATCAAGATCCTCCGCCCGGACCTGGAAGTCACCATCGTTGACTCTTTAGGCAAGCGGCTGAACTTCTTGTCTGACTTGCTGGAGAAGCTTGGCATCGAAGGCGTGAACCTGGTGCACGGCCGGGCTGAAGATGTG…
	LPJCKDFM_00065 16S rRNA (cytosine(1402)-N(4))-methyltransferase RsmH	ATGGAATTTAAGCATACTAGCGTGTTATTGCACGAAACAATCGACAACCTGGCCCCACAAAGCGGCGACACATATGTGGATGCCACCTTCGGCGGGGGCGGGCATGCAAGATACCTGCTTAGTAAGCTGGACAAAGGAAATCTAATCGGTTTCGACCAGGACCAGTACGCGATTGACACCGCCCAGAGCAATTTTGCTGCCTTTTTAAAAGAAGACAGCCAGCCCCGCCTGCAGCTGGTTCACAACAACTTCAGCCACTTAAAAGAGGAGCTGGCCAAGCTGGGGATTAGCGGCATTGACGGCATCTACTACGACTTGGGTGTTTCATCTCCGCAATTGGACCAGGCTGAACGCGGTTTTTCCTACCGTTTTGATGCAAGGCTGGACATGCGGATGGAC…
	LPJCKDFM_00441 16S rRNA (cytidine(1402)-2'-O)-methyltransferase	ATGCAAACGCAACACAGCTACGCGGATGACCACCAGGGCAAGCTCTACTTGGTGCCTACCCCCATCGGCAACTTGGAAGATATTACGATTCGGGCCAAGCGGATTCTGGAAGAGGCTGACTACATTGCCGCTGAAGATACCAGAACCAGCGGGATCATGCTAGACCGGCTGGGCATTCACAACAAGATGGTGGCCTTTCACAAGTTCAACTCTAAAGAAAAGGCGCCGGAACTGGTCAAGTTGATGCAGGAGGGGGCGACAATCGCTGAGATCAGCGATGCCGGCATGCCGGTGATTTCTGATCCCGGCTATATTTTGGTCCAGGAATGCATCAAAAGCAATGTTCCAGTCGTTCCCCTGCCGGGCCCGTCGGCTTTTGCCACGGCCTTGATCGCTTCC…
	LPJCKDFM_00453 Holliday junction branch migration protein RuvA	ATGTACGAGTATTTTGAGGGCACCATTACCGTGGTTAATCCGGCCTATGTCGTGATTGAAGTGGCCGGGATCGGCTACCGGATCCTGACCCCGACCCCTTATGCCTATAAAGATGGGGACAAGGCCCGGATCTACGTCGAACAGGTCGTCCGGGAAAACGGGATGACCCTCTACGGCTTCAAGAGCCAGCAAGACAAGGTCCTCTTCAACAAGCTTAATGAAGTTTCCGGGATCGGTCCTAAGTCTGCCCTGGCCATCATGGCCGCTGAAGACAACGGAGCCCTGGCTTCCGCCATTGAGAGCGGCGAAGTTTCCTACTTGACCCGTTTCCCGGGGATCGGCAAGAAGACGGCATCCCAGATCGTCCTGGACTTGCGGGGGAAGATGGGCGACTATGTG…
	LPJCKDFM_00454 Holliday junction branch migration DNA helicase RuvB	ATGACGGAAGAACATTTGACCAGCCAGGAAGCCGCCGAAGGCGAGGAAGCGGTGGAACTGTCCTTACGGCCCCAGCTGCTCAGCCAGTATATCGGGCAAGGGCATGTCAAAAAGGACATGGAAGTCTACATCCAGGCCGCCCGCCAGCGTGACGAGGCCCTGGACCATGTCCTTCTTTATGGCCCGCCAGGTTTAGGTAAAACCACCCTGGCCTTTGTTATTGCCAATGAATTGGGGGTCAACTTAAAAAGCACCAGCGGTCCGGCCATCGAGCGGGCCGGGGACCTGGTGGCCCTCTTAACTGACCTTGAGCCGGGGAATGTCTTGTTTATCGACGAAATCCACCGCCTGGCTAAGCCGGTTGAAGAAGTCCTCTATTCAGCCATGGAAGACTTTTAC…
	LPJCKDFM_00462 Holliday junction resolvase RuvX	ATGCGCCTGCTGGGTTTGGACGTCGGCTCCAAGACCATCGGGGTGGCCGTCAGTGATCCCTTGGGCATCACTGCCCAGGCCGTGATGACCATCCCGATTGATGAAGACCGGCACAATTTCGGCATGCGGTCTTTAAAGAAGCTGGTCCGCGAATATGAAGCGGACGGCTTTGTCCTGGGCCTGCCTAAGAACATGGACGGAACGGCCGGTCGGTCGGTCAGCCGGAGCAAGGCCATGGGCGAGCGCCTGGAGCAGAAGTTCGGCTTGCCAGTCTACTATGACGATGAACGCTTGACGACCGTGGCCTCAGAGAGGATTTTGGTTGAAGAGGCGGGAATGCATGATCGCCGGCAGCGCAAGGAGGTCGTTGACCAAATGGCAGCTGTGTTGATTTTGCAG…
	LPJCKDFM_00755 SMC-Scp complex subunit ScpB	ATGACGAGTAAAATAGCTCAGCTGCAAGCCCTCCTTTATGTGGCCGGCGACGGCGGGATCAAGAAAGAGCAGCTGCGGGACCTGCTGCAGCTGGCGGACCCGGAAATTGAGAATCTGGCCAAAAGGCTGCAAGAAAAACTGGCCAGTGATCCGGACTGCGGCCTGCAGCTTTTGGAAATCAACGACGAATATAAATTAACGACCAGCGGGGAAGTCAGCGACCTGGTGGAAGCCTATTTCAACAAGGACCTGACCAAGAATATCAGCCAGTCAGCCTTGGAAATTCTGGCGATCGTGGCCTACCGGCAGCCGATTACCAGAATTGAGATCGATGAAATCCGGGGGGTAAACTCTTCTGGTGCCCTGCAGACCCTGGTTTGGCGGGGCCTGGTCAAGGCC…
	LPJCKDFM_01345 preprotein translocase subunit SecA	ATGGCAAACATTTTAAAGAAGTTATACAACGCTGATAAAAGAGAACTTAAGCGTTTTGAAAAAATTGCTGACCAAGTAGAGTCATACGCTGACCAAATGGCCGCTCTCTCTGACGAAGAGTTGCAGGCCAAGACGCCGGAATTCCGGAGCCGGATTGAAAAGGGCGAAAGCTTAGACGACCTGCTGCCGGAAGCCTTTGCCGTATCCCGGGAAGCTTCCAAGCGGGTTCTGGGCCTGTACCCATTCCGCGTGCAGATCCTCGGCGGGATTGCCCTGCACCGGGGCAACATTGCCGAAATGATGACCGGGGAAGGTAAGACCTTGACGGCCACCATGCCGGTTTACCTCAACGCTTTGTCTGGCAAGGGCGTGCACGTTGTTACTGTCAACGAATACCTG…
	LPJCKDFM_00411 preprotein translocase subunit SecE	ATGATTAAGTTTTTTAAGAGCGTTGGTCAGGAAATGAAACTGGTTCATTGGCCAAGTGCTAAGGAAAACCGGCGCGACACGGCAAACGTGGTCGTAACTTCTCTGTTTTACGCGATTTTCTTGGGTGCTTTGGATTGGGCCTTTGCAAAATTGATTCAATTAGTTCTGTAA
	LPJCKDFM_01658 preprotein translocase subunit SecG	TTGTACAACTTTATTATGACGCTGTTGATCATTGTTTCAGTGCTGATTATTATTGCGACAATGATGCAACCACAGAAGCAGCAAGATGCCTTGAACGCTTTGTCAGGCGGCGCCGTCTTTAGCGGCCAGACCAAGAAGCGGGGCTTTGAAGCCTTTATGGAAAAAGTGACGTCAGTTCTACTGGTATTGTTCTTTGCTTTTTCGATTATTTTGGCAATCCTGTCTTCTAAATAA
	LPJCKDFM_00180 preprotein translocase subunit SecY	ATGTTTTCAACCTTGAAGAACGCCTTCAAGGATAAGGAAATTAGAAATAAGCTTTTCTATACTTTGTTTATCCTTGTAATTTACCGACTCGGTGCAAATATTACAGTTCCGGGGATAAATGCGAAGGCTCTGACGACAGTTGCTAATACGGGACTTGTTTCCGTGTTAGATACGGTTTCCGGTGGTGGCTTGGACAACTACTCCATCTTCTCATTGGGGGTATCACCATACATCACTGCACAAATCGTTATCCAACTGTTGCAGATGGACATCGTACCAACGCTTGTCGAATGGGGCAAGCAAGGGGAAGTTGGCCGGCGCAAAACCAACCAGGTTACCCGGTATTTAACGCTGTTTGTTGCTTTTGTCCAGAGTGTGGGGATTACATTAGGTTTTAAC…
	LPJCKDFM_01637 serine--tRNA ligase	ATGCTGGATATTAAGGTCATTCGCGAGAATCTTGACTGGGCCAAGGAAAAGTTGGCAACTCGGGGCATCAAGCCTGAGCAATTGGATGAACTGGTAGCTATCGACGCCAAGCGCCGGGAAGCTATGGTGCAATGTGAAAACTTGAAGGCAGAAAGAAACGAAGTTTCAAAGAAGATTGCTGCCGCCAAGCGGGAAAAGGCAGACGCCAGTGAAGCCATTGCCAACATGCGTGAAGTCGGCGCCAAGATCAAGGAATTGGACCAGGAAGTTGACGAATTGCAGGAAAAGCAAGAATACATCCTGCTCCGTTTGCCAAACTTCCCGGCTGACTCAGACCCAATTGGCCCTGACGAAAGCTACAACGAAGAAGTCCGCCGCTGGAACGAACCAACCAAGTTT…
	LPJCKDFM_00549 chromosome segregation protein SMC	GTGCCTTTAACTAGTTTGATTTTGGAAGGCTTCAAGTCTTTTGCAGACAAGACGGTGATTGACTTTACTAAAGGGATTACCGGCATTGTCGGCCCTAACGGGTCAGGCAAGAGCAACATTACTGAAGCCATTCGCTGGGTCATGGGGGAAGGCAGTGCTAAATCCCTGCGTGGCCGCAACATGAAAGACGTGATTTTTGCCGGGAGCCAGTTCCGCAAGCCCTTAAACCGGGCAGAAGTGACTATGGTTTTCGATAACCGGGACCGGGAACTGGATTTTTCAGCTGACCAAGTCTCAATTACCAGGCGGATCTTAAAGTCCGGCGACAATGAATACTTGATCAACCAGCAACCGGTCCGTCTGCGGGATGTCCGGGCTCTCTTTCTGGATTCCGGCATT…
	LPJCKDFM_01656 SsrA-binding protein SmpB	ATGAAACAAAAAGCCAAGGATGAAAATGTCCTCGCGCAGAACCGGCAAGCCCGGCATGATTATTTCATCAAGGATACTTATGAAGCCGGGATTGCTTTGACGGGGACGGAGATCAAGTCAGTCAGAGCCCGGCACGTGACCTTGCGTGACGGCTACGTGCAGATCATCAACGGGTCGGCCTTCCTGGAAAATGTTCATATCGATGAATATAAGGAAGGCAACCGCTACAACCATGACCCGCTGAGAAGCCGCAGACTGCTTTTGCACAAGAAGGAAATCGCCAAACTGGCCGATGTGAAGGCCCAAAAGGGGATGACCATCGTGCCGCTCAAGGTCTACTTGAAGCACGGCTTTGCCAAGGTTTTGATTGGCGTAGCGCAGGGTAAGAAAGAATACGAC…
	LPJCKDFM_01478 transcriptional regulator SpxA	ATGGTAGATTTATATGTTTCTCCAAGCTGCACCTCATGCCGCAAGGCAAAGCAATGGCTTGAACAACACAATATTCCCTACAAGGAAAGAAACATTATTTCAGATCCTTTGAACCGGGAAGAAATCATTCATGTTCTGAGAATGACTGAAGAAGGCACGGAAGAAATCGTGTCAACACGGTCGAAGGCTTTCAAAGAGCTGAATATCGACCTGGACGACATTTCAATGAATGAACTGATCGATTTGATTGAAAAGAACCCAAGCCTGCTGAGACGGCCAATTATTTTGGATGACCGCCGGATGCAGGTTGGCTACAATGAAGATGAAATCCGCCGCTTCCTGCCGCGTAGCGTGCGCCGGCTGGAAATAGCCCGGGCTAAGCGCCTGGCAGACCAGGAT…
	LPJCKDFM_01862 glycerol-3-phosphate cytidylyltransferase	ATGAAAAGAGTTATTACTTATGGTACTTTTGACCTGCTTCACTATGGCCATATTAACTTATTGCGCCGGGCTAAAGCCTTGGGCGACTATTTAATCGTGGCCTTGTCAACGGACGAATTTAACTGGAATTCAAAACATAAGAAGACCTATTTTTCTTATGAAGAACGTAAGCAGTTGCTTGAAGCGATTAGATATGTTGATCTGGTTATTCCCGAAAAAAGCTGGGATCAGAAAAAGAGCGATATGAAGGAATACCACATTGATACCTTTGTCATGGGGGATGACTGGAAGGGAAAGTTTGATTTTCTAAAAGATGAAGGCGTAAACGTTGTGTATTTGCCACGAACGCCAGAAATCAGCTCATCTAAGATTAAGCATGACCTTTATGATGCGAATGAG…
	LPJCKDFM_00053 tRNA 4-thiouridine(8) synthase ThiI	TTGCAATACACAGAAATCATGATTCGCTACGGCGAACTGTCCACCAAGGGCAAGAACCGGAAGGATTTCATCAACCGTCTTGCCAGCAATGTCCAGAAGGTTTTGCACGACTTCCCGGATCTGAAGATCCAGACCCACCACGACCGGATGCACATCCTTTTGAACGGGACCCCTTTTGAGCCGGTAAATGACCGCTTAAAGGTCGTTTTCGGGATCCAGACCTATTCCCCAGTCATCAAGACTGAAAAGAGCCTGGAAGCCATTGAAAAAACTGCCCTGGAACTGATGCGGGCAACTTACAAGGCCGGCATGACCTTCAAGGTAAATACCAGAAGAAGCGACCACAAGTTTATCTACGACACTAACCAATTGACCCAAATGGTGGCTGACTACCTTTAT…
	LPJCKDFM_00621 homoserine kinase	GTGAAAATCAAAGTTCCAGCATCCAGCGCCAACCTGGGCCCGGGTTTCGACTCCATCGGGGTAGCCATTTCCTTGTACCTAACCATTGAAGTAATCGGGGAGAGCGACCACTGGCAGGTAGACCATAACTTAGGGGACCTGTCAAGCGGGAAAGACAATATGATCGTCCAGGCGGCTTTAAGCGTCAAGCCGGATTTGACCCCCCAGCACCTGCGGGTGGAATCAGACATCCCCCTGGCTCATGGCCTGGGCTCCAGTTCCAGCGCCATCGTGGGCGGGATTGAACTGGCCGACCAATTGGGTCAACTCAACCTGGCTCCCCATGAAAAAATAGAAATCGCGGCCCAACTGGAAGGGCACCCGGACAATGTAGCCCCGACCATTCTGGGCAGCCTGGTT…
	LPJCKDFM_00622 threonine synthase	ATGATTTACCGCAGTACCCGCAGCCAGGGGCAGGAAGTTACCGCTGCCCAGGCAATCGTCCAAGGCCTGGCCCCAGATGGCGGCCTTTTCGTGCCTAAAGAATTTCCGGCTCCATTTTCAGCCGCTGCTTTAAAGGAAATTTTTGCCCTGCCTTACCAGGATATGGCTAAAAAGATCCTGGCCCTCTTCTTGACTGACTACAGTGCAGAGCAGCTGGCAGAGATTGTTAAAGGCGCCTACGGCCAGCAATGGGATGACGACCGGATCGCCCCGCTGACTGATAAGAAGGCCGGCAATTACTACCTGGAGCTCTTCCACGGGCCAACCCTGGCCTTTAAGGACGTGGCCTTGCAGTGCCTGCCCCGCTTGATGAAGACAGCCTTGGAAAACTCAGACGAC…
	LPJCKDFM_00890 threonine--tRNA ligase	ATGAGTTTTGCTTTGACTCTGCCAGATGGCTCAAAGAAAGAATTTGACGTAGCTGTTTCCGTTGCTGACCTTGCTTCCAGCATCTCAACTTCCCTGGCTAAGAATGCCGTTGCCGGCAAGGTTGACGGGGAAATCAAGCCCCTTGACTTTCAGCTGGATGCTGACCACGAAGTTGCCATTTTGACCAACAAGGACGCTGAAGGTTTGAGCGTCTTGCGGGCAACTGTTGCCTTCGTTTTGGAAGCCTTGGTTAAGGACAAGTACCCGGAAATCAAGCTGGGCCAGGCTGAAGTTTCAGAAGACGGCTTCTTCATCGAAACTGACAAGGAAGACCAAATCAAGGTTACTGAATTGCCAGACTTGGAAAAGGCCCTGCAAAAGGCTATCAAGAACGGCGAA…
	LPJCKDFM_00106 trigger factor	ATGTCTGCTAACTGGAAAACTACCGGTAAGACTACTGGTGAACTTTCTTTTGAAATTTCTCAAGATGAAATCAAGAAGAGCCTGGACAAGGCTTTTGCCCGCGTAAAGAAGAGCTTGCGTGTACCAGGCTTCCGTAAGGGTCACGTTTCCCGTGTAATCTTCAACCAATACTATGGTGAAGAAGCTCTTTACGAAGACGCTTTGAACTTTGCTTTGCCAGAGGCTTACAGCGCTGCTGTCAAGGAAACTGGCATCAAGGCAGTTGGCCAACCTCAAATCGTTCCTGTATCAATGGACAAGAACAAGGCCTGGGAAATGAAGGCAATCGTAACGGTTGAACCAGAAGTTGAACTTGGCCAATACACTGAAATTGAAGTGCCAAAGCAAAACACTCGCGTT…
	LPJCKDFM_00134 tRNA lysidine(34) synthetase TilS	ATGGACATTAAAAAAATACTATTGGCCTTTTTTGCCGAAGAAGGCCTGCCTTTGGAAGGAAATTTCCTGGTCGCGGCCAGCGGCGGTCCGGATTCCATGGCGCTTTTGGATTTAATGCGGCGCTTGCCAGGCGGCTTTCAGCTCTACGCGGCCCACTTAGACCACCAGCTGCGGGCTGACAGCCAAAAAGAGAGCCAGGTGCTGCGGGCCTACTGCCATAAGTACCATCTTCCCCTGTATGAAAGCGTCTGGCCCAAGTCCCTTCATCCGAAAAGCGGCCTGGAAGCAGCGGCCAGGGACTACCGCTATAACTTCTTGTTTGAAGTGGCCCGGCAGGTCAAGGCAGACTACCTGCTGACAGCCCACCACGGGGACGACTTGCTGGAAAATATCTTGCTC…
	LPJCKDFM_00437 dTMP kinase	ATGCAAGGTTACTTTATCACTTTTGAAGGTCCCGACGGCGCCGGCAAAACGACAGTGATCAATGAAGTCGTCAAGGCCATCCAGGGCCAGTGCAAGCGGGAAATTTTAGTAACGCGGGAACCAGGCGGGTCAAAAATCGCGGAAAAAATCCGCGACATCATCCTGGACCCTGCCAATACGGAAATGAATGCCAAGACCGAGGCCCTGCTGTATGCGGCCAGCCGGTCCCAGCATGTCAGCGAGATCATCAATCCGGCTTTAAAGCGGGGGGACCTGGTCATCTCCGACCGCTTTGTCGACTCTTCTTTGGCCTACCAGGGCCAGGGGCGGGGACTGGGAATTGATGAAGTAGCCCAGATCAACGATTTCGCTACCGGCCACTTGGAGCCGGACCTGACC…
	LPJCKDFM_00977 type I DNA topoisomerase	ATGCCTGCTACAGCAAAAGAAGATAAAAGCAAGAGCAGTAAAAAGACTACGGCTGCCAAGAAGAGCAGCCCGAAGCGGAAAAAGAGCAAGGTGAAAAAAGACCTGGTTATCGTGGAATCTCCAGCCAAGGCCCACACTATCGAGAAGTACCTGGGCCGGAAGTACCACGTAATCGCCTCTAAAGGGCACATCCGGGACTTGCCCAAGTCCCAGATGGGGGTCGACATTGACCACGACTACCAGCCAAAATACATCTCCATCCGGGGGAAGGGTGACACCATCAAGGAACTGAAGGCTGAAGCCAAGAAGGCCAACAAAGTCTACCTGGCTTCCGACCCCGACCGGGAAGGGGAAGCTATTGCCTGGCACGTGGCCCACGTTTTAGGCCTGGACGAAAAA…
	LPJCKDFM_01320 triose-phosphate isomerase	ATGTCACGTATCCCAATTATTGCTGGTAACTGGAAGCTGAACATGAACCCAAAGGAAACTGTTGAGTTTGTAAACGCTGTTAAGGACCAATTGCCAGACCCATCAAAGGTTGAATCAGTGATTTGTGCACCAGCAGTTGACTTGGACGCCTTGCTGAAGGCTGCCGAAGGCTCAAACCTGCACGTCGGTGCAGAAAACTGCTACTGGGAAAACTCCGGTGCCTTCACTGGTGAAACTTCTCCAGCAGTTTTGAAGGAAATGGGCGTGCAATACGTCATCATCGGCCACTCAGAACGCCGTGACTACTTCCACGAAACTGACGAAGACATCAACAAGAAGGCCAAGGCTATCTTTGCCAACGGCTTGACTCCAATTCTTTGCTGCGGTGAATCACTGGAA…
	LPJCKDFM_01469 tRNA (guanosine(46)-N7)-methyltransferase TrmB	ATGCGTTTAAAGAACAAGCCTTGGGCAAACAAACTGGTAGAAGAGCACCCGGAAAGCGCCTTGGACTGGCCGGATCCAGCGGAAAAGATCGACTGGGCAGCCCGCTTTGGCAACGACAAGCCAATTGAAATCGAAGTCGGCTCAGGCAAGGGGCAGTTTATTACTACTTTGGCTAAGCAGCACCCTGACCGCAACTTCGTGGCCATGGAAATCCAGAAGACGGCAGCCGGCATCATCTTGAAAAAGAAGCTGGACGAGGGGCTGGACAACCTGCAGATCCTCTGCGCCGACGCGGCCAACCTGGTAGCCTACTTCGGGGAAAACTCCACCAGCAAGATCTACCTCAACTTCAGCGATCCCTGGCCAAAGAGCCGGCATGAAAAGCGCCGCTTGACCTAC…
	LPJCKDFM_00556 tRNA (guanosine(37)-N1)-methyltransferase TrmD	GTGAACATCAACGTATTGACCCTGTTTCCTGAAATGTTTACCCCCTTGCAGGTTTCCCTGCTGGGCCGGGGCCAGGAAGATGGCAAGTGGAAGCTGAACCTGGTCAACTTCCGCGATTTTTCTGACCGGCCGCACAAGTCAGTCGACGATACTCCTTATGGCGGAGGCGCCGGGATGGTTCTGCAGGTCAAGCCGATCAAGGATGCCCTTGATTCCCTTGAAAACAAGGGCAAGGTTATCATTACGGCTCCCCAGGGGAAGACCTTCAATGAACAGATGGCCCAGGAATGGTCCAAGGAAGAAAACCTGACCTTCATTTGCGGCCACTTTGAAGGCTTTGACCAGCGGGTTTACGACCTGGCTGACGAAATGGTCTCAATCGGTGACTACGTTTTGACT…
	LPJCKDFM_00978 methylenetetrahydrofolate--tRNA-(uracil(54)- C(5))-methyltransferase (FADH(2)-oxidizing) TrmFO	ATGACAGAAAAAGTTACGGTAATTGGCGCCGGGTTGGCCGGCAGCGAAGCAGCATGGCAGCTGGCCAAAAGAGGGATCAAGGTTGACTTGTACGAAATGCGGCCAAAGAAAATGACTCAGGCCCATGAAAGCGGCAATTTTGCGGAATTAGTCTGCACCAACTCCATGCGGTCCAACCAGCTTTCAAACGCTGTTGGCCTCTTGAAAGAAGAAATGCGGCAGATGGACTCCTTGATCATGCAAGCCGCTGATGCCTGCCAGGTTCCAGCCGGCGGGGCGTTAGCCGTTGACCGGGAGCTTTTCTCCAAGTATGTGACCGACAAATTGACCAGCTTGCCGGAAGTGACCATTCACGATGAAGAAATCACTGACCTGCCAAGTGAAGGCATCACCGTTATC…
	LPJCKDFM_01260 tryptophan--tRNA ligase	ATGACGAAAGAAATTATTTTGACTGGCGACCGGCCAACCGGCAAGCTGCACATCGGCCACTACATCGGCTCCTTGAAGAACCGGGTCATGCTCCAAAACACCGGCAAGTATGACTCTTACATTATGATTGCTGACACCCAGGCCTTGACTGACAACGCCCGCAATCCGGAAAAGATCCGCAACTCCCTGATCGAAGTTGCTCTGGACTACCTGGCTGTTGGCTTGGATCCGGAAAAGTCAACTATCTTTGTCCAGTCCCAAATCCCGGCCCTGTTTGAACTGACCACTGACTACATGGACCTGGTAACCCTGTCCCGGCTGGAAAGAAACCCTACTGTTAAGACGGAAATCAAGCAAAAGGGCTTCGGTGACTCCCTGCCAGTCGGCTTCTTGACCTAC…
	LPJCKDFM_00190 tRNA pseudouridine(38-40) synthase TruA	ATGACGAGCAGATACAAATTGACATTGTCCTATGACGGCCATGACTTTCATGGCTTCCAGTCGCAGCCGGGGCAAAGAACGATTCAAGGGACGGTAGAGAAGATTCTCAAGCGGATGACTAAGGGCCAGGAGGTCCGGGTCTTCGGGTCAGGCCGGACTGATGCCGGAGTCCACTCAGTCGGGCAGGTAATCCACTTTGACTATCCAGGCAGGGAAATTCCGGCAGCCAACATGATCAAGGCGCTAAATTCCCAGCTGCCGATGGATATGGTTTTTATTGACTGTGAAATTGTGGATAAAGATTTCCACTCCCGTTTTTCCGTCAAGGGGAAGTGGTACCGCTACCGGGTCAGCCTGGACGGCTTCGTAAACCCATTTAAGCGTTTTTACACAGGACAC…
	LPJCKDFM_01440 tRNA pseudouridine(55) synthase TruB	ATGTTCAATGGAATTATCGTAATCGACAAGGCAGCAGGGATGACTAGCGGGGATGTGGTTTATAAGTTGCGCCGGCTCTTAAAGCAAAAAAAGATCGGCCATGCCGGAACCCTGGACCCGGAAGTCACCGGAGTTTTGCCAATTGCTTTGGGTCAGGCAACCAAACTGATCGAGCTGATGCATGAGCGGCCAAAGGCTTATGTTGGTGAAGGGATGCTGGGACTGGCCACGGACTCTTATGACCTGGAGGGAAAGATTTTGGCGGAAAGAGCCTTGTCTCAGCCAGTCAGTGACCAGGTCATCAAAGCAGCAATGGAAAAGTTGACCGGGGAAATCGTCCAGCAGCCGCCGATTTATTCTGCCGTCAGGGTAAATGGCAAGCGGCTCTACGAATACGCC…
	LPJCKDFM_00465 thioredoxin	ATGGTAGATGCAATTACTGACGCAACTTTTGAAGAAGAAACCAAGGATGGCTTAGTCCTGGTTGACTTTTGGGCAACTTGGTGCGGTCCTTGCCGGATGCAGTCACCAGTCATCGAAGCTTTGGCTGAAGAAAGACAAGACGTGCACTTCACCAAGATGGACGTTGACGACAACCCGGAAACAGCCAAGAACTTTGGCATCATGGCCATCCCAACCCTCTTGATCAAGAAGGACGGGAAAGTGGTTGACCGCTTGACTGGCTACACTCCAAAGGAAAAGCTGAACGAAATTCTTGACCAGTACGCTGACTAA
	LPJCKDFM_01338 thioredoxin-disulfide reductase	ATGACCAAAGAAGTTGACGTAGTAATCATTGGTGCCGGTCCAGCCGGCATGACGGCAGCAGTTTACGCGGCCCGGGCCAACCTGAAGACGGTCCTCTTAGACCGGGGGATTTACGGGGGGCAGATGAACAACACTGCCGACATCGACAATTACCCGGGCTTTGTGGAAGTTCAGGGGCCGGAACTGGGCGAAAAGATGTACCAGACCGTGCAAAACGCCGGGGCCAGCTATGAATATGGCGACGTCCAGGCCGTCAAGCTGGAAGGCGACTACAAGCGGGTGATTACGGACAGCGAGGAATACCTGGCTCCAGCCGTGATCATCGCGACTGGATCAGAGCACAAGCACTTGAACGTGCCGGGAGAGGAAACTTATTCCGGCCATGGTGTTTCTTACTGC…
	LPJCKDFM_00444 tRNA (adenosine(37)-N6)-threonylcarbamoyltransferase complex dimerization subunit type 1 TsaB	ATGAAGATTTTAAGCATTTCGACGGCAACGAGCGATTTGAGCGTTGCCTTGAATGAAGCTGATTACTTGGTCAACGAAAAGATCGAGGAAAACCAGCGCAACCACAGCGTTGACCTTGATCCGGATATTGCCAGCCTGCTGGCAGAAAACGGTCTGTCTTTAAAAGACATCGACCGCTTCGCGGTGGCGATCGGGCCTGGTTCATATACCGGCCTCAGAGTCGGCTTGACCACGGCTAAGATGTTTGCCAGCATTTTGAATAAAGAGCTGGTTGGGGTCTCAACTTTACAGGCCCTGGCCCAGAACTTTGCCGGTGAAGATGCCTTGATCGTGGCGGCATTAGACGCCAGAAACAAGAACTTCTTTGCCGGTGCTTACCGGGGCAAGGAAGCCGTGATT…
	LPJCKDFM_00446 tRNA (adenosine(37)-N6)-threonylcarbamoyltransferase complex transferase subunit TsaD	GTGAAGGAAAAGAAAGACATTCGCATTTTAGCTTTTGAAAGCTCCTGTGACGAGACTTCGACTGCCGTGGTCAAGAACGGGTCAGAGATCGAAAGCCTGGTCGTGGCTACCCAAATCAAGAGCCATGCCCGCTTTGGCGGGGTTGTGCCCGAAGTGGCCAGCCGCCACCATATTGAAGTGATCACCCAGATTACCAAAGAAGCCCTGGCTGAAGCCAAGGTGACTTGGGACGACATCGATGCCATTGCCGTAACCCACGGTCCTGGCCTGGTTGGGGCCCTCTTGATCGGGATTAACGCTGCTAAAGCGGCCTCCATGGCGACCGGCCTGCCTTTGATTGGGGTGGACCATATCATGGGCCACATTTCAGCTGCCCAGCTGGTTGAACCGGTTGAGTAT…
	LPJCKDFM_01725 tRNA (adenosine(37)-N6)-threonylcarbamoyltransferase complex ATPase subunit type 1 TsaE	ATGACAGAATTAGCAATCAATTCCGCTTCTGACATGCAGGCCTTTGGCGCCGCCTTGGCCCAAAGTGCCCAGCCCCATGACCTTTTGCTCTTAAAAGGGGACCTGGGGGCCGGCAAGACCACGCTAACCCAGGGCTTCGGCCGGGCTCTGGGGATTAAGCGGCCAGTCAAGAGCCCGACCTTTACCCTGGTCCGGGAATATCGGGAAGGGAAGCTGCCCCTTTTTCACATGGACTTTTACCGGCTGGAAGGCGATGACCTGGCTTCAATCGACTTAAATGACTACCTGGCTGAAGAAGGCGTGGTCATCATCGAATGGCCCCAGGTGATCCAGGCTGACCTGCCCAGTGAGTTTTTAGAGCTGGTTTTGACCCGGGTGGACGATTCCTGGGATTCAACC…
	LPJCKDFM_01426 translation elongation factor Ts	ATGGCAAACATTACTGCTAAGCAAGTCAAGGAATTGCGTGAAACCACTGGTGCCGGCGTCATGGACGCCAAGAAGGCCCTGGTTGAAGCCGAAGGCGACATGCAAAGAGCTATCGAAATCATCCACGAAAAGGGTGAAGCAAAGGCTGCCAAGAAGGCTAACCGGATCGCTGCTGAAGGTTTGACTGGCGTTTACGTAGACGGCAACGTTGCTGCTATCGTTGAAGTCAACGCTGAAACTGACTTCGTTGCGCAAAACGAACAGTTCAAGACTTTGGTCAACGAAACTGCTGAAACTATTGCCAAGGGCAAGCCAGCTAACAACGAAGAAGCTTTGGCATTGACTATGCCTTCAGGCGAAAGCCTTGAAGAAGCATACGTAAATGCTACTGCGACTATC…
	LPJCKDFM_00105 elongation factor Tu	ATGGCAGAAAAAGAACATTACGTTAGAACTAAGCCACACGTTAACATTGGTACTATTGGCCACGTTGACCACGGTAAGACTACTTTGACCGCAGCTATCACTACTGTGTTGGCTAAGAAGGGTTTGGCACAAGCTGAAGATTACTCACAAATCGACGCAGCTCCAGAAGAAAAGGAACGTGGTATCACTATCAACACTGCCCACGTTGAATACGAAACTGAAAAGCGCCACTACGCCCACATGGACGCCCCAGGCCACGCCGACTACATCAAGAACATGATCACTGGTGCCGCTCAAATGGACGGTGCTATCTTGGTTGTTGCCGCAACTGACGGCCCTATGCCACAAACTCGTGAACACATCTTGTTGGCTCGTCAGGTTGGTGTTAACTACATCGTA…
	LPJCKDFM_00092 translational GTPase TypA	TTGGCAGATCAAAAGAAAAGAGAAAACATCAGAAACATCGCGATCATCGCGCACGTCGACCACGGTAAGACTACCCTGGTTAACCAGCTGCTTAAGCAGTCAGACACTTTACCAGAACACATGAACCTGGAAGACCGGGCAATGGACTCCAACGCCATTGAACGTGAACGTGGGATCACGATTCTGTCAAAGAACACCGCGGTCAGCTACAAGGGCACGACCATCAACATCCTGGACACCCCAGGCCACGCCGACTTCGGTGGGGAAGTTGAACGGATCATGCACATGGTTGACGGTGTCCTGCTTCTGGTCGACGCTTACGAAGGCCCAATGCCGCAGACCCGCTTTGTTTTGCAAAAGGCCCTGGAAGCCGGCGTTAAGCCAGTTGTTGTCGTGAAC…
	LPJCKDFM_00939 tyrosine--tRNA ligase	ATGGCTAATTTTGACATTTTGGAAGATTTGAAATGGCGCGGCGCCATCAACCAGGAAACTGACGAAGAAGGCTTGCGGGATTACCTGGCCAAGTATGACGACCTGGCCCTTTACTGCGGGACTGACCCGACGGGTGACTCCCTGCACATCGGTCACTTGATTCCCTTCATGATCTTGAAGAGATTCCAGCTGGCCGGCTACAAGCCAGTCATCGTTATCGGCGGGGGCACGGGGTCAATCGGTGACCCATCCGGCCGGTCAACTGAACGGGTCCTGCAGTCTGAAGAAACGATCAAGCACAATGAAGAAGCTTTGACGGCGCAGATGGCGAAGCTTTTTGGCACGGAAAACTTCCGCATCGTCAACAACCGTGACTGGCTGGGCAAGATGACCCTGCTG…
	LPJCKDFM_00032 uracil phosphoribosyltransferase	ATGGGAAAGTTCACTGTGTTAAACCATCCATTGATTCAGCACAAGCTGACGATCATTCGCCGCAAGGAAACTGGATCAAATGAATTTCGAAGAATCGTTGGCGAAATCGCCGGTTTGATGACCTACGAAATCACCCGCGACCTGCCTTTGCAAGACGTTGAAATCGAAACGCCAATGGGCAAGACGGTGCAAAAGGAACTGGCCGGCAAGAAATTGACTATCGTGCCGATCCTCCGTGCTGGCATGGGCATGGTCAACGGGGTTTTGGAAATGATTCCGTCAGCCAAGGTCGGCGTCGTTGGCATGTACCGCGACGAAGAAACCTTGAAGCCGGTAGAATACTTCTTCAAGGTTCCTAAGGATGTTACTGAACGTGAATGCCTGGTCGTGGACCCGATG…
	LPJCKDFM_01336 excinuclease ABC subunit UvrA	ATGGCAGATAGAAAGATTGTCATCCGCGGTGCCCGTGAGCACAATTTAAAAGACATCGACGTAACCATTCCTAAAGACCAGCTGGTCGTTATTACTGGCTTATCGGGTTCTGGCAAGAGCTCACTGGCTTTTGACACCCTGTACGCTGAAGGCCGGCGCCGCTACGTTGAATCTCTGTCCAGCTATGCCCGCCAGTTTTTAGGGCAAATGGACAAGGCCGACGTCGACTCAATCGACGGCCTTAACCCGGCCATTTCCATCGACCAGAAGACGACCTCCCACAACCCCCGCTCAACGGTCGGCACGGTTACTGAAATCAACGACTACCTCCGCCTGCTCTGGGCCAGGGTCGGCCACCCTTACTGCCCAAACGACGGCACCTTGATCCAGCGGCAGTCG…
	LPJCKDFM_00730 excinuclease ABC subunit UvrC	ATGGCGAGTCAATTGATTGAAAACAAATTGAAATTGCTGCCGGAAAGGGCTGGCTGTTATCTGATGAAGGACGTCAACGGCAAGGTCATCTATGTTGGCAAGTCCAAAAACTTGAAAAACCGGGTCCGGTCCTACTTCAAGAGCAGCCAGGAGGGCCGCCGGGCCGAGCTGGTCAAGAATATTGCCGATTATGACATCATCGTGGTGGATTCTGACAAGGAAGCCTTTTTGCTGGAAGTCACCCTAATTAAAAAGTACCAGCCTTATTACAATGTGGCTCTGAAGTCGGGGACGGGCTATCCCTATATCAAAATCACGAATGAGAAAAATCCCCAGACCTGCCTGACCTCAATCGTCTACAAGGACAAGGGCTACTATTTTGGCCCTTACCCCAACGTC…
	LPJCKDFM_01013 cell wall metabolism sensor histidine kinase WalK	ATGAAGAAAGATAAAAAAGCACGCAAAGAGAAAGTGAAGAAAGAGAAGACCAACCTGCTTAAGCGCGCGGTCAGCTCGATCCAGACCAAGATCGCCCTTATCTTCATGCTCCTTTTGCTGGCCACGATTGAAATCATCGGGGCCTACTTTACCCGGCAGATGGAACAGACCAGCATCAACAACTTTCAAACCATGATTCAGCTGCAGTCGATCGTGACCGACCAGCTGACTGCCCAGCTGGTCAAGAACGGCAAGGGTGCTGACCGGAAGATGAACCAGATTATCACTGACTACAGCAATGACGCGATTTCTGAAATCCAGGTCGTGGACAGCAAGAACGTGATCCGGGCCGTGTCCAACTTAAACGACAAGAACCGGGTGGGGCAATTGTCTAACAAC…
	LPJCKDFM_00792 UDP-N-acetylglucosamine 2-epimerase (non-hydrolyzing)	ATGCAGAAAATTAAAGTAATGACCGTTTTCGGTACCAGGCCAGAAGCCATCAAGATGGCCCCCCTGGTGCTCAAGCTGATCAGTGACGACCGCTTCCAGGCAGTCACTGTGGTTACCGCCCAGCACCGGGAAATGCTGGACCAGGTCCTGGAGATTTTCAAAATCCAGCCGGACTACGACTTAAACATCATGCAGCCCCAGCAGACCCTGGCTGACATCACCACCCGGGTTTTGACTGCTTTAAGCCAGATCATCCAGGAAGAAAAGCCGGATATCGTCCTGGTCCACGGGGACACGACGACTTCCTTTGCCGCCAGCCTGGCTGCCTTTTACCAGCAGACTCCCCTGGGCCACGTTGAAGCGGGCCTCAGAACTTGGAATAAGTATTCTCCTTTCCCG…
	LPJCKDFM_01330 DNA-binding protein WhiA	ATGGCGAGTTATGCCAGTGAGGTAAAAAAAGAACTGACTTCAATCGAGGTCCATCCCGAGCATGCCAAGGCGGAACTGGCGGCCTTCTTGCGGATGAACGCGGTTTTGAGCCGGCATGACGGGCAGATGAGCCTGGACATCGTGACGGAAAACCCGGCCATTGCCCGGCGGATTTTTTCCCTGATCAAGACGGCCTACGGCTTTGAGCCCCAGCTGATCGTGACCCGGAAGATGAAGCTGAAGAAGAACCACCAGTACCTGGTCAGAGTGGCCCAGATGGTCAGCGAGATTATGGCGGATTTAGAGATCTATTCCCCGAAAAAAGGCTTCATCACCGGGGTGCCGGACAAAATCAAGCATTCAGAGCAGCGGTCAATGTCCTACCTGCGGGGGGCCTTT…
	LPJCKDFM_00979 tyrosine recombinase XerC	ATGACCCTTGAAGAGCAGTTTCTTTCCTACTTGAAAAATGAGCGCTCTTACAGCCCCAAAACCGTCCTGGCCTACCAAAAGGACCTGGCAGCAGCTAAGAAATTCTGGCAGGAAAACGGGGGCTTTTCAGGCTGGGATCAAATATCCCGCCGGGACCTGGAAATTTACCTGCTGGCAACCGGGCAAAAGCTGGCATCCAGCACTTTATCCCGAAAATTATCCAGCCTTAAGTCTTTTTACCGATTTTTGACCAGGCGGGGTTTGGTCAAAGCTGACCCGACCGTGGCCATTCAGCTTAGGCGAGGGGAGAAAAAGCTGCCGGAATTTTTCTACCAGGATGAAGTCGGCCAGGTCATCCGCTCGCTAAACGATGGCAAACCGTTAACAGTCCGCAACCGG…
	LPJCKDFM_00752 site-specific tyrosine recombinase XerD	ATGAATAAGCTCGCTGAGCAGATAAACGATTATCTGCGCTACAGCCAGATTGAGCGGGGACTCAGTCCGAATACCATCGCGGCCTACAAGCAGGATTTGCTGGAGTTTCTGGCCTTTGTCAAAGAAGAGCAGATGCCCGCCTGGCCGCTGGAAGCCGTGGAAATTGATGCTTTTTTAGCTAAAGAGCGGGACTTGGGCAAGGCTAACAGCTCTATCAGCCGGCTGGTGTCGACCCTGAGCCGCTTTTACCAGTGGCTGGTCCGCCAGCAGCTGATCGCCCTGGACCCAATGAGCCAGATTGATGCTCCCAAGAGGGAGAAGCGGATGCCCTTGGCTTTGACTGAGGCTGAAGTGGGCAAGCTCTTAGAGCAGCCAGATCTGACTACGGATTTAGGAATC…
	LPJCKDFM_01038 exodeoxyribonuclease VII large subunit	ATGGACTCGATTAAGGGGACGGACGAAAAGTACCTGACTGTCAGTGAATTAAATTGGTATGTTAAGCAGAAATTTGACCGGGATCCCTACCTGCGGCAAATTTTTATCCAAGGGGAATTGTCGAATTTCCGCTTCCGGAGAGGTGGTCACCAGTACTTTTCTTTAAAAGACGACAAGTCTAAAATCAATGTGGTGATGTTCCGCGGAGACTTTGACAAGGTTAAGTTCGAGCCGGAAGAAGGGATGAAGGTCTACGTGACCGGCCGCTTGTCAACTTATGAAGCCCAGGGCAGCTACCAGTTTTATGCCAAAAGCATGGAACCGGCCGGCCTTGGTGCCTTGTATGAACGCTTCAGGCAGCTGCAGGAGAAACTGGCTAAAGAAGGCCTCTTTGCCCAA…
	LPJCKDFM_00440 DNA replication initiation control protein YabA	GTGGACCCATATACTAAATTGCAGCAGCTGCAGCAGCAGATGGAGCGCATGCTCAAAAGCATGGACTCTCTGCAGCAGGAGGTGCTGGAGAGCTTGAAGGAAAATACCGAGCTCAAGGTTGAAAACCAGCTTTTGCGCGAGAAGCTGGACAAATTGACGGTTAAAGAACACGAAGGCAAGAGCCAGAGCGGGATGGCCATGCTCAAGCAGATCTACCAGTCTGGCTACCATATTTGCAACATGTACTACGGAACCCACCGGGATCCCAGCGCGGACTGCATGTTTTGCCTGGATATTTTGGATAATTTTGGAAAGAAGTCGGTGCACAAATAA
	LPJCKDFM_00455 preprotein translocase subunit YajC	TTGAATACTTTTGCATTAGCTGCAGCTAACAGCGGTGCTGGCAACCGCATCTTCATGCTGGTTATGCTGGCCGTTTTGTTTGGTTTTACTTACTTTACGGTGATCAAGCCGCAAAAGAAGCAGCAACAGCAGCGCCAGGAAATGATGAATCAGCTCAAGAAGGGCGACAGCGTGGAAATGGTCGACGGCCTGCGCGGCAAGATCGACTCAATCAACGATGCTGACAAGACTATCGTCTTGGACGCTGACGGCATTTACTTAACCTTCTCCAGACTGGCAGTCAGAACTGTTTTGAAGCAAGCTGACGCAAGTGAAGCTGAAGCAGCCAAGCCAGCAGAAGAAAAGGCTGAAGCAGCCAAGACTGAAGAAGCAGAAGACAAGGCAGAAGACAAAGACAGT…
	LPJCKDFM_00993 rRNA maturation RNase YbeY	ATGCAGGGAATTGACGTAAGCTACAGCGATGAGGTCGGCTTTTTGACTAAGGGAGACCGGGACTGGGAAGACTGGATCATGCAGCTGCTCCTCATGGCGAAAAAGGAAATCGGCAAGGACAATGCCCAGGAAATGAGCATCAACTTCGTTGACGAAGACCGGTCGCAGGCTATCAACCGGGACTACCGGGATAAAGACCGGCCAACCGATGTGATTTCTTTCGCCATTGAAGACGGCGACGACGGCCTGGACCTGGCTATGTTCACCCAGGACCCGGACTTTACCGAAGACATTGGCGACTTGTTCATGTGCCCAAGCGTCATCGAGCGCCACAGCAAGGAATATGGCACCGGCTTTGACCGGGAATTTGGCTACACGATCGTGCATGGCTACTTGCAC…
	LPJCKDFM_00684 redox-regulated ATPase YchF	ATGGCTTTAACTGCTGGTATCGTTGGTTTGCCAAACGTCGGCAAGTCAACTCTTTTTAACGCAATTACCAAGGCGGGCGCGGAAATGGCTAACTACCCATTCGCGACCATTGAACCGAACGTGGGGATGGTTGAAGTGCCGGACAAGCGCCTGGCCAGAATCCAGGAACTGATCCCGGCCAAGAAGGTTGTCCACACGACTTTTGAATTCACCGACATTGCCGGTTTGGTCAAGGGGGCTTCCAAGGGTGAAGGCTTGGGCAACAAGTTCCTGGAAAACATCCGCCAGACCGACGCTATCGTGCACGTGGTCCGGGCTTTTGACGATGAAAACATCACTTCCGTCTCCGGCAAGGTTGACCCGGAAGAAGACATCGACACCATTAACCTGGAACTGATC…
	LPJCKDFM_00904 membrane protein insertase YidC	ATGAAAAAAATCAAAAAACGTTTATTACCTGTCAGCCTGCTGGCGCTCTTGCCGCTTTTCCTTACGGCCTGCGCCAGCCAGACCAGCAAAAACGGCAGCTTAAAGGCTCCGACCAGTGGTCCTTACTACTGGATCTATGAATGGATTGGCCTGCCTTTGCAGCATATCACCGTCAACATCGCCCACGCCATCGGCGGATCCAGCGGGGCCGGCTGGGCCATCGTCATCATCACTTTGGTCGTCAGAGTGATCTTGATGCCGCTCATGCTGAGCCAGCAGCACAAGGCTACCCTGCAGCAAGAAAAGATGCACCTTCTGCAGCCGCAAATGCAGCTTTTGCAAAAGGCCATGAAGACGCCAGGGATGACTCCTGACCAGCAGATGGCCTTGACCGGTCTG…
	LPJCKDFM_00043 membrane protein insertion efficiency factor YidD	ATGATTCTTCTAGTCCGCTTTTACCAGCGGGCAATATCACCAATTTTGCCGGACAGCTGCCGTTTCTACCCGACCTGCTCCAGCTACATGATCACTGCTTTGAAAGAGCATGGTCCGCTTTTGGGACTGCTGATGGGCCTGGCAAGGATCCTGCGCTGCAATCCTTTTAACCGCAGCGGGGTGGATCCAGTACCGGACAAGTTTACCCTTTTGCGCAATCCCCACCCAGAAGAATATGAGGACGAAATTATTGCCAGAAAATTCCACAGTCACTAA
	LPJCKDFM_00108 ribosome biogenesis GTP-binding protein YihA/YsxC	ATGATCATTAACCAATCAGAATTTTCCGTCAGCGCGGTTAAAGCCAGCCAGTACCCCGAAGGCGGCCTGGATGAAATCGCTCTGGCTGGCCGGTCAAACGTGGGCAAGTCCAGCTTCATCAACACCCTTTTGCAAAGAAAGAACCTGGCCCGGACCTCCTCGTCGCCGGGCAAGACCCAGACCTTGAACTTCTACCGGGTGGACAGCGACCAAGCTGACTTTTACCTGGTCGATGTGCCGGGCTACGGCTATGCCAAGGTCTCCAAGAAGCAGAGGGAAGAGTTCGGGGAAATGATCCAGGATTACCTGGAAACCCGGGCCTACATCAAGGGCTTGATCCTGCTGATCGACGGCCGCCACGAACCAACCGCCGACGACATTGCCATGTATGACTATGCC…
	LPJCKDFM_01196 ribosome biogenesis GTPase YlqF	ATGACTAAAATTCAATGGTATCCAGGCCACATGAACAAGGCTAGGAATCAGCTGGAAGAAAAATTAAACTTAATTGACGTTGTTATTGAAGTTTTGGACGCCCGGATTCCCAGCGCTTCCAGAAACCAGATGATCAGTGAACTGGTCGGCGACAAGCCCCACCTGATCGTTTTAAACAAGACCGACCTGGCTGACCCGGTGATGACCAAGCTCTGGCAAAAGAAATTGCAGGGCCCGCGCACCTTGGTCATGGCTATGGATGCCCAGCACAACACTAATATGCAGGCCTTGATCACCTTGATCAAGAAGGCAGCCAGCGAAAAGGTCAAGAAGCTAGAAGAGAGAGGGGCCTCCAACCCGATCATCCGAATCTGCCTAGTTGGCGTGCCTAACTGCGGC…
	LPJCKDFM_00896 ribosome biogenesis GTPase YqeH	ATGAGTGAAGAAATTCGCTGCATCGGCTGCGGCGCGGCTCTGCAGAGCCAGGACAAGCAGCTGCCAGGCTACCTGCCGGCCAGTGCCCTGGCCAAGGTGGAAAATGGTGAAAGAGAAGAAGTCTACTGCCAGCGCTGCTTCCGCTTGCGCCACTACAACGAGATCATGCCGGTCTCCCTGGACAATGATGACTTTTTAGCACTTCTGAACACCATGGCGGAAAAGAAGGCCTTGATCGTCAACGTGGTGGACCTGTTTGACTTCTCCAACTCGCTGATTTCTTCTTTGAAGCGCTTTGTCGGCACAAATGACTTTATCCTGGTCGGCAACAAGCTGGACCTCTTCCCAAAGAACTCCAAGGAAAGCAAGATCAAGGACTGGATGCGGCAGGAAGCCAAC…
	LPJCKDFM_00898 bis(5'-nucleosyl)-tetraphosphatase (symmetrical) YqeK	GTGACTGATCCAGTTTTTAAGGAAACATATTCCCCCTTGTCCAGCAGTGAATTGGTGGCCAAGGAGAAGAGCATGATGGATGAAAAGCGCTTTGCCCACTGCGTCCGCGTCAGTGAAACGGCCCGGACCCTGGCCAAATTGAACGGCTATGACGAAGACAAGGCGGCTTTGGCTGGTTTTGTCCACGACTATGCCAAGCAGATTCCAGTTGAAGAATACATCAAGGTCATCAAGGAAGAAGGCTTTGATCCGGATCTTTTGAACTGGAACCGGGCTATCTGGCACGGGATCGTGGGCAGCTGGTTCATCAAGCGCGACCTCGGCATCACCGACCTGGAAATTTTAGCCGCTGTCTACCGGCACACCACCGGGGATGTGGAAATGACCACCCTGGACCAG…
	LPJCKDFM_01014 response regulator YycF	ATGCCTAAAAAAATTCTCGTCGTTGACGACGAAAAGCCGATTTCCGATATCATCAAGTTCAACTTGACCAAAGAGGGTTTTGATGTAGAGACCGCTTATGACGGCGAGGAAGCTGTCGAGAAGGTTGAAGAATACAACCCTGACTTAATGATTTTAGACTTAATGCTTCCGAAGAAAGACGGGCTGGAAGTAGCCCGGGAGGTCCGCCAGACCCATGACATGCCGATCATCATGGTTACTGCCAAGGGCAGTGAGATCGACAAGGTCCTCGGCCTGGAAATGGGGGCGGACGACTACGTAACCAAGCCTTTCTCCAACCGTGAGCTGGTGGCCCGGGTCAAGGCCAATTTGCGCAGCCGGGACATCGTCAAGAAGGCAGTGGAAGTTAACCAACAGAAG…
	LPJCKDFM_00456 glucose-6-phosphate dehydrogenase	ATGAACAATATTCCAACAGTAATGATCCTTTTCGGCGGCAGCGGTGACCTGGCCCACCGCAAGATCTATCCGGCCCTCTTCAATCTCTACCGCCGGAATGTCATTCACAACAATTTTGCCGTTATTGGCACTGCCCGGCGGCCATGGTCGCATGAATACCTGCGCGAGCAGGTGGCCCAAGCTGTTCATGAAAGCTGGGAAGAGGTCGACGAAGCGCAGCTGACGGAATTTGCCAGCCACTTTTACTATCAGTCCCACGACGTAACCAACGTTGAACACTACGTAACTTTGAAGCAATTGGCCCAGGAACTGGATGAGCGCTATGAATGCGGCGGCAACCGCATCTTCTACATGGCCATGGCCCCAAGCTTCTTTGGGACGATTGCCGAACACATTGCC…
30 core genes of subsp. indicus (5 genomes) but not core Lactobacillus delbruickii genes	LPJCKDFM_01834 carbamate kinase	TTGGAAGACATCTCTGTTGAAGAAGCCAAGAAGTACATTGACGAAGGTCAATTCGCGGCCGGCAGTATGCTTCCTAAGGTTCAAGCCTGCATGTCATTCGTTGAAGGCCACCCGGAAAGAGAAGCCATCATTACTTCTTTGTCAGGCTTAGACGCTGCTCTTGCTGGACAGTTGGGGACTGTTATCCACGCATAA
	LPJCKDFM_01835 carbamate kinase	ATGTCAAAAGTTGTTGTAGCATTGGGCGGTAACGCCCTCGGCAAGTCACCAGCCGAACAATTGGAATTGGTTAAGAACACAGCTTCCTCACTGATTGGTTTGATCAACGCCGGCAACGAAGTAGTTATCAGCCACGGTAACGGCCCACAAGTTGGCCAAATCAACCTGGGCATGAGCTACGCGGCTGAACATGGCCAAAGCGCGGCCTTCCCATTCCCGGAATGCGGGGCAATGAGCCAGGGCTACATTGGCTACCACCTGCAGCAAAGCCTGCAAAACGAACTCCGCAAGCGCGGCATGACCAAGGATGTGGCAACCATCGTAACGCAGATCGTTGTTGACCCGGCTGACACCGCCTTCCAAAACCCAAATAAGCCGATTGGGGCCTTCTACACTAAG…
	LPJCKDFM_01836 ornithine carbamoyltransferase	ATGGCTTTTAATTTACGCAACCGCAGTTACTTGACTCTCGCAGACTTTAACACTCGTGAAATGGAATACCTGCTTGACTTGGCAGAACAACTGAAGAAGGACAAGTACGCTGGTGTTGAACAACCTCGCTTGAAGGGCAAGAACATTGCTTTGATCTTCGAAAAGGACTCAACCAGAACCCGTTGTTCATTCGAAGTTGGTGCCCACGATCAAGGCGCTCACGTAACTTACCTTGGGCCAAGCGGCTCACACTTCGGCCACAAGGAATCAGTTAAGGACACTGCTCGCGTATTGGGCGGCATGTTCGACGGTATCGAATTCCGTGGCTTCTCACAAGAAGCAGCTGAAACTTTGGCTAAGTACTCCGGTGTCCCAGTTTGGAACGGTTTGACTGACGCT…
	LPJCKDFM_00775 argininosuccinate lyase	ATGAAAAAAATGTGGGCCGGCAGAACTTCCGGTAAGACTGACCAGATCGCGGACGACTTCAACTCATCCATCCGTTTTGACCAAAGAATGTATCCAGAAGACATAGCCGGCTCCATTGCCCATGCCAAGATGCTGGCCAAGCAGGGGATTATTCCTGAAGAAGCAAGTGCGAAAATTATTGCCGGCCTGGAGGACATCTTGGCTGACTTAAATAGCGGCAAGCTGGAAATCGATCCGGCCGCTGAAGACATTCATATGTTCATTGAAGAGACCCTGACTGACCGGATCGGCCAGGACGGGAAGATGCTGCACACGGCCCGGTCAAGAAACGACCAGGTGGCCCTGGATATCCGCTTGTACATGCGGGAAGGAAACGGGCAGATCAAGCAGCTTTTAAAA…
	LPJCKDFM_01067 cysteine synthase A	ATGTCAACTGACCGCATTTACGGCAACATTTTGGAAACTATCGGCCACACTCCAATCGTTAAGTTAAACCGGGTCGTCCCAGAAGGAGCTGCCGACGTCTACGTCAAGCTGGAATTCTTTAACCCCGGCGGCTCGATCAAGGACCGGATTGCCCTGGCCATGATTGAAAAGGCAGAAAAAGAAGGCAAGCTTAAGCCTGGCGACACCATCGTGGAACCAACTTCCGGCAACACTGGGATCGGCCTTGCCGCTGTTACCAGCGCCAAGGGCTACCACTTGATCATCGCCATGCCGGAAACCATGAGCGAAGAAAGAAAGAAGATTATGCGGGCCTACGGGGCTGAGCTGCTTTTGACCCCGGGCAAAGAGGGGATGCCAGCTTCCATCGCCTTGGCGGAA…
	LPJCKDFM_00281 4-hydroxy-tetrahydrodipicolinate synthase	ATGAACCAAAACTTACAAAACGCGGACTTACTGACAGCAATCATTACGCCTTTTACGGAAGACGGACAGATCGACTTTGCCAGCTTGACTGAATTAACCAACAACTTGATTGACCAGGGCTGCAACGGCTTTGTGATTGGCGGGACAACTGGTGAGACACCAACTTTGACCCATGACGAAAAGATCGTCTTGTACACCCGCTTTGGTCAGATTGTAAATGGGCGTGTACCGGTTATTGCCGGCACGGGCAGTAACAACACAGCGGAAACCATTGCTTTTACTGAAGAAGTTGCCCAGATTCCGGGCATCGACTATGCTTTGGTTGTCGTTCCGCCATACAACAAGCCAAACCAGGGGTCAATGATCGCTCACTTTACGGCAGTTGCTGACCAGGTTCAC…
	LPJCKDFM_00280 4-hydroxy-tetrahydrodipicolinate reductase	ATGCCAAGAATTTTATTGGCCGGTTTTGCCGGCTCAATGGGCCAGCAAGTCGTTAAATTAGTAGCAAGCCTGCCAGACTTTGAAATAACGGCCGGCCTGGCCCACCGTTTAAAGAGCAGCGATCCAGCAGACTATGGCCTGCCAGCAAGCGCTAAGCTGTACACCAGCCTGGATGAAATTCCAGCCGACGCAGCAGATATCTGGGTTGACTTTACTGTACCAGCCTCTGTCTACCGAAACGTCCGCTATGCCTTGGAAAACGGCTACCGGCCAATCGTAGGGACGACTGGCTTGACTGACCAGCAAGAAGCCGAGCTGAAGCAATTGGCCAAGGAGAAGGGGATTGGCGGCTTGATCGCTCCTAACTTTGGCATGTCAGCTGTTTTATTGATGAAGTTC…
	LPJCKDFM_00283 2,3,4,5-tetrahydropyridine-2,6-dicarboxylate N-acetyltransferase	ATGGCAGAATTAGACGCGCAAAGCATTATCAACTACATTGGTTCAGCACCAAAGAAGACCCCGGTTAAGGTTTACTTGCGAGGAACTGGCCTTGATCAAGTCACTTTCCCAGATGGCACGGATCCTTTTGTCAGCGGTCAAGCCGGCGTAGTCTTCGGCGACTGGCAAGATCTTAAGCCATTTTTAGCAGAACACGAAGCTGACTTTGAATCTGTCCGCGTGGAAAACACGGCCCGCAATTCAGCTGTTCCTTTGCTGGACCTTAAGGAAATCAATGCCCGGATCGAACCAGGCGCTATTATCCGTGACCAGGTCTTGATTGGTGATAACGCGGTTATCATGATGGGGGCGGTAATTAACATTGGCGCGGAAATCGGTGCCGGCTCAATGATCGACATG…
	LPJCKDFM_00285 diaminopimelate epimerase	ATGACTAAATTATTGAAAGTCCACGGGTCACAGAATTCCTTCTTCATTCTAGACCAAACTGAACTGGAAAATCCGCTGACTGATGATGAACTGCGGCAATTGACCCAGACGCTAACTGACCGGGAAAACGGCCTGCTTGGGGGAGCTGATGGCATCCTGTCAGTTGAAGAATCAAGCCACCCAGGCGTTTTAGGCAAAATGCGGGTTATCAATGCTGACGGCAGTGAAGCTTCAATGTGCGGCAATGGTCTTAGAACGGTTGCCCGCTACTTGCACGAAAAGACCGGGGAAAGCCAGTTTAAGGTGGAAACCATGTACGCTGACCTGGCCGTCCGGCAAGCCGACGACTTCGTGGCAGGCGTACCAGCCTTCGGGGTGGAAATCTCCCCTGTCAGCTTT…
	LPJCKDFM_01182 phosphopyruvate hydratase	ATGACCAAGGTTGTTATTGAAAACGTTCATGCTAGAGAAATCTTTGACTCACGTGGTAACCCAACTGTTGAAGTTGAAGTTACTTTGTCAAACGGTGTAGTTGGCCGCGCTGAAGTTCCATCTGGTGCTTCAACTGGTGAAAACGAAGCTGTTGAATTGCGTGACGGTGGCTCACGTTTGGGCGGCAAGGGTGTTATGAAGGCTGTTAACAATGTTAACACTGCCATCAACAACGAACTGCAAGGCGCAGACCCATTCAACCAACCAGCTATCGACAAGGCTATGATCGAACTTGACGGTACTCCAAACAAGGGTAAGTTGGGCGCTAACGCTATCTTGGGTACTTCAATGGCTACTGCTGTAGCAGCTGCTAAGGCTACCCACCAACCTCTTTACCGT…
	LPJCKDFM_00231 Asp-tRNA(Asn)/Glu-tRNA(Gln) amidotransferase subunit GatC	GTGGAAAAGGTAACAAATGATACCATCAAGCACGTTGCGGCATTAGCCAAGCTTGAATTCAGCGAAGAAGAACTGGCCAAGTTCACCCCGCAAATGGGGAAGATTATGGAAATGGCAGAAGAACTTCAAGCCGTTGACACGACTGGCGTTGAAGAAACGGTGCAAGTAGTTGATCGCGACACTGTCTTCAGAGAAGACGTTCCTGAAAAGTGGCAGACCCGCGAAGAAATGATGAAGAACGTTCCTGACAAGAGCAATGGTTTTGTCAAGGTACCTGTAATTATCGATAAGGATGATAACCAATAA
	LPJCKDFM_01716 glycerol kinase GlpK	ATGAGCGAACAATACATTTTGGCAATCGATGAGGGGACGACCTCAACCAGGGCAATCATTTTCAACCATGCCGGCCAGCAGGTGGCCAGCGTGGCCCGGGAATTCACCCAGTACTTCCCCAAGCCCGGCTGGGTGGAGCACCAGGCTGAGGAAATCTGGAATGCCGTCCCGATCACGACGTCAACGGCCCTGATCAACTCCGCTATCCGGCCGGACCAACTGGCGGCCATCGGGATTACCAACCAAAGAGAAACCACGGTGGTCTGGGACAAGGAGACGGGCCGGCCAATCTACCCGGCTATCGTTTGGCAGTCCCGGCAAACTAGCGATATCGCGGAAAAGCTGGTTGAGGACGGCTACAGCGAGATGATCCGGCAAAAGACGGGCCTGGTGATCGAC…
	LPJCKDFM_00449 co-chaperone GroES	GTGTTACAACCAATTGGAGATCGCGTGATCGTTGAAGTTAAAGAAGCTGAAGAACAAACCGTTGGTGGCATCGTACTTGCTTCCAACGCTAAGGAAAAGCCAATCCAAGGCAAGGTTGTTGCCGTAGGCGGCGGCCTGTACGCGGAAGATGGCAGCAAGCTCCCTATGACCGTCCAAGAGGGCGATGAAGTTTTATACGATAAGTATTCTGGAACCAAGGTCAAGTACGAAGGCAAGGAATACTTAGTACTTCATGAAAAAGACATTTTGGCAATCGTTAAGTAA
	LPJCKDFM_01530 mannose-6-phosphate isomerase, class I	ATGGCAGAACCATTATTTTTGGCACCAGTTTTTCATGAAAAAATCTGGGGCGGTACTGGCTTAAAAGACGAATTTGGCTACCAGATTCCCAGCGACCACACCGGTGAAGCCTGGGCAATTTCCGCCCACCCGCATGGCCCGGCAACGATCAAGAACGGCCCTTACAAGGGGATGAAGCTCAACGAGCTCTGGGACCAGCACCGGGAACTTTTCGGCAACGCTAAAGGAGATGTCTTCCCGCTTCTGACCAAGATTTTGGATGCAAACCAGGACCTGTCCGTCCAAGTGCACCCGGACAATGAATACGCCAGAATTCACGAAGGAGAACTGGGCAAGACCGAATCCTGGTACGTGATCAAGGCCAAGTCAGGCGCCAAGCTCTACTACGGCCACAATGCC…
	LPJCKDFM_00866 peptide-methionine (R)-S-oxide reductase MsrB	ATGAACGAAAAAGCAGATTTGAAAGACCGGCTGACGCCAATGCAGTATGCCGTGACCCAAAAAGCGGCAACTGAACCGCCTTATACAGGTGAGTACGACAACTTCTTCGAAAAAGGGATCTATGTCGACGTGGTCAGTGGGGAAGCCCTCTTTTCCTCTTTGGACAAGTACGATTCCGGTTGCGGCTGGCCAGCCTTCACCAAGCCTCTGGTTAAGCTGACCCAGCGCCGGGACCAGTCCTTTGGCATGGAAAGAACCGAAGTCCGCAGCCGCCAGGCTGACTCCCACCTGGGCCACGTCTTCACCGACGGTCCTTTGGACAAGGGCGGCCTGCGCTACTGCATCAACTCTGCGGCCCTCAAGTTCATCCCTTACGACCAGCTGGAAGAAGCGGGTTAC…
	LPJCKDFM_00654 Na+/H+ antiporter NhaC	ATGAACAAACAAATCAGTTTTAAAGAAGCAGTAACTATTCTTATTTTGATGCTGGTCATGCTGGGCTGGAGCGTCATCGGCTTTGGACTGTCCCCGCAGATCCCGGTCTTGACCGTCATCGCCTTACTCATCTTCTGGCTGCAGATCCGCGGCTTTGAATGGGAAGAAGTCATGAAGGGAATCAGCCAGGGGATTTCCACGGCCATTGTCCCGATCTTTATCTTCCTTTTAATTGGGACCTTGATTGCTGTCTGGATACAGGCCGGGATTATTCCATCCTTGATGGTCCTGGGCTTTCATATGATCAGCAGCCACTTCTTCGTTCCCTCGGTCTTCCTGGTCTGCTCTTTGGTCGGCCTGGCCATCGGGTCCGGCTTTACGACCGTGTCCACCGTCGGG…
	LPJCKDFM_00592 dipeptidase PepV	ATGGACTTAAACTTTAAAGAACTGGCAGAAGCCAAGAAGGACGCGATCTTAAAAGACTTAGAAGAATTGATCGCCATTGACTCTTCCGAAGACCTGGAAAACGCCACGGAAGAATACCCAGTTGGCAAGGGCCCGGTTGACGCCATGACCAAGTTCCTCAGCTTTGCCAAGCGGGACGGCTTTGACACGGAAAACTTCGCCAACTACGCCGGCCGGGTCAACTTCGGTGCAGGCGACAAGCGCCTGGGCATCATCGGCCACATGGACGTAGTGCCAGCTGGTGAATGCTGGACCCGGGACCCCTTCAAGATGGAAATCGACGAAGAAGGCCGGATCTACGGCCGGGGCAGCGCCGACGACAAGGGGCCAAGCTTAGCTGCCTACTACGGGATGCTTTTG…
	LPJCKDFM_00741 pyrroline-5-carboxylate reductase	ATGAAAGTTGGATTTATCGGTTTAGGCAACATGGGAAGCGCGATCGCCAGAGCAGTTGCCAAGTGTGATGACGTCAGCCTGCTTTTGAGCAGCCACAACCCGGAAAAAGCCGGCAAGCTGCAGGCGGAAATCAGCGGCCAGCTCTTAGACAACGCGCAAGTTGCTGCTGAAAGCGACGTGGTCTTTTTAGGCGTCAAGCCTTACCAGGTGGCCAGCACCATCAAGGAAATTGGTGAAAACAGCAATAACGGCAGCATCTGGATCTCCATGGCGACCGGGGTCAGCCTGGAAACTTTGGCCAAGCTTCTGCCCGGCCACGACCTGGTCAGAATGATGCCCAACACCCCAGTAGCCATCGGCCAGGGCATGACCAGCTACACCAGCCAGAGCAACCAGGCC…
	LPJCKDFM_00862 glucose-1-phosphate thymidylyltransferase RfbA	ATGAAGGGAATTATCTTAGCAGGTGGTTCAGGCACTCGTCTGTATCCATTAACCCTGGTCACGAGTAAGCAGCTTTTGCCTGTTTACGACAAGCCAATGATCTACTATCCTTTGTCAACCTTGATGCTGGCCGGGATCAAGGACATCTTGGTCATTTCCACGCCAGCTGACACTCCGCGCTTTAAGGAACTTTTGGGCGACGGGTCACAATTCGGCATCAAGCTCTCTTACGAGGTTCAGCCGAGTCCAGATGGCCTGGCTCAAGCCTTTACCTTGGGCGAGGACTTCATTAACGGCGAACCTTGCGCCATGGTCTTAGGCGACAACATCTTCTACGGCAACGGCTTTACTGACATGCTGGAAAACGCTGCTAAAGACGCGCAAAACGGCCGGGCAACG…
	LPJCKDFM_00861 dTDP-glucose 4,6-dehydratase	ATGAAAATTATCGTTACCGGTGGTGCCGGCTTTATCGGTTCCAACTTTGTCTTCTACATGATGAAGAAGCACCCAGACTACAAGATCATCTGCCTGGACAAGCTGACTTACGCGGGCAACCTGTCAACCCTGAAGGATGTCATGGACAAGCCAAACTTCCGCTTCGTCAAGCTGGACATCTGCGACCGCGAAGGCGTCTACAAGCTTTTTGAAGAAGAACACCCGGACGTTGTTGTTAACTTCGCCGCAGAAAGCCACGTTGACCGGTCAATCGAAAACCCGGAAATCTTCCTGCAAACCAACATCATCGGTACTTCCGTTTTGATGGACGCCTGCCGCAAGTACGGGATCAAGCGTTACCACCAAGTATCAACTGACGAAGTTTACGGCGACCTGCCG…
	LPJCKDFM_00863 dTDP-4-dehydrorhamnose 3,5-epimerase	ATGGGTCAAATCAAAGTTGAAAAGAATGTCGGCGGTATTGAAGGTTTGGCAGTGATTACGCCAGCAGTTCACGGGGACGACCGTGGCTACTTCATGGAAACCTACAACGAAAACGACATGAAGGAAGCTGGTTTTGACATCAACTTCGTCCAAGACAACCAATCAAGCTCAACCAAGGGCGTTTTGCGGGGCCTGCACTTCCAAAAGCACTTCCCGCAATGCAAGCTGGTCCGGGCCGTTCGCGGGGATGTCTTCGACGTTGCCGTTGACCTGAGAAGCGACTCCAAGACCTACGGCAAGTGGTACGGGGTGGAACTGACCGCTGAAAACAAGAAGCAGTTCTTGATTCCAGAAGGTTTCGCCCACGGTTTCCTGGTTTTGAGCGACGTGGCTGAATTC…
	LPJCKDFM_00864 dTDP-4-dehydrorhamnose reductase	ATGAAGGTTTTCGTAACTGGCGTCAATGGTCAACTGGGCCACGACGTGATGAACGAACTGGCTAAGCGCGGCTACGAAGGCGTTGGCAGCGACTTGGCTTCGGGATACAGCGGGATCGCTGACGGCTCAGCCGTTACTACTGCTCCTTACGTTTCTTCGGACATTACTAACGCGGAAGGCGTAAAGCAGGCTATCACTGAAGTTAACCCTGACGTGATCGTTCACTGCGCTGCCTGGACTGCGGTTGACCTGGCTGAAGACGACGACAAGGTTGCGGCTGTCCGCAAGGTTAACACCGATGGTACTCAAAACATTGCCAACGTAGCCAAGGAATTAGACGTGCCAATGGTTTACATCTCCACTGACTACGTTTTCGATGGCCAGGGCACTACTCCATGG…
	LPJCKDFM_01934 6,7-dimethyl-8-ribityllumazine synthase	ATGGCAGTAATTCAAGGTGATTTTAAGCAAGTCCACGGCAAGGCAGCGATCGTGGTGTCCCGCTTTAACGAGCTGGTGACCAAGAGACTGGCGACCGGCGCGGCCGAGACTTTGCTTAAGTTTGGGATCAAGGAAGAAGATATCGACACTTACTGGGTTCCGGGGGCTTTTGAACTGGGCTTCGCGGCTAAAAAGCTGGTTGATTCCGGCAAATACGACGGGATCATGACTTTGGGGGCGGTGATCAAGGGCGAGACCGACCACTACGCGATGATCATCAGCAATGTAACCAGCGTGGTCATGGAATTGAATTTGGCAGGCAAGGTACCGGTGACTTTTGGCATGCTGACGACTGAGAATATCGACCAAGCATTGCAAAGATCCGGCTTGAAGGTCGGC…
	LPJCKDFM_00413 50S ribosomal protein L11	GTGGCAAAGAAAGTTATTAACGTTGTTAAATTACAAATTCCAGCTGGCGCTGCAACCCCTGCACCTCCAGTAGGTCCTGCTTTGGGTCAAGCAGGTATCAACATTGTTGGCTTTACTAAGGACTTCAATGCTCGTACTGCTGACCAAAAGGGCATGATCATCCCTGTAGTCATCACTGTTTACGAAGACCGTTCATTCGACTTCGTAACTAAGACTCCTCCAGCACCAGTCTTGTTGAAGCAAGCTGCTGGCATTCAAAAGGCTTCAGGCGAACCTAACAAGAACAAGGTTGGTTCAGTAACCACTGCTCAAGTTAAGGAAATCGCTGAAACTAAGATGAAGGACCTTAACGCTGCCTCAATCGAAGCTGCTATGCGCATGGTTGAAGGTACCGCTAGA…
	LPJCKDFM_01085 3-phosphoserine/phosphohydroxythreonine transaminase	ATGACATACTACAACTTCGCGGCTGGTCCAGCCATGCTGCCGGTCGAAGTCATTGCCCAAATCAAACAAGACTTGCCAGATTATGCCCACAGCGGGATGAGCGTCATGGAAATCTCCCACCGGTCAGCCCTTTACAAGGACCTTTACGCGAAAACCAAGGCCAACCTCTTGGAACTTGTGAAGCTGGACCCGGCAGAATACGACGTCCTCTTCTTGACCGGCGGGGCAACCCAGCAGTTCAGCACAATTCCTTTGAACCTGGCCCGCAAGTACCACCAAATCGCGGTCGTAGACAGTGGTCACTGGGCCCAAAGAGCAGCAGAAGAAGCGGCCAAAGTGCCAGGCCTAACCGTTGACATGGTCGCTAGCGCCAAAGACAACAATTACACTGCTGTTCCG…
	LPJCKDFM_00342 single-stranded DNA-binding protein	ATGGCAGAAGCAAATAACTGTGTGACTTTAATCGGAAGACTGACAAGAGATCCAGAGCTGAGAAGCTCACAGAGTAGCACGTCGGTCGTGTCTTTCGGCCTGGCAGTAGACCAAACCTTTAGAGGCAAGGACGGCCAGCGAGGCGTTGACTTCATCGACTGCGTGATCTGGGGCAAGCAGGCAGAGACGCTGTCACAGTATGCACACAAGGGTGACACGATCAGCACGCTGGGTTCACTGCACAAGCGCGAGTACACCAATCGTGAGGGCCAGAAGGTGCGCGTGACTGAGGTACATGTCGACCGGTTCAACTTCCTGCCAAGCGGGCAGAGAAACAACGCTCAGCAAACACAGGAAGGCGCACAAGGCGGTTACGGATACGGCCAAGGTAATCATCCG…
	LPJCKDFM_00502 single-stranded DNA-binding protein	ATGACAAACATCGCGGTTTTGATCGGTCGTCCGACTAAGGACATTGAACTGCGGACTACTCAATCAGGAATCTCAGTCGCTAGCTTTACGCTGGCGGTCGATAGAGATCACTCTAAGCAGAAAGACGAAGCGAACTTCATCACCTGCGTTGCTTGGAACAGAACGGCTGAAATTCTTAGTCAGTATGCTGGCAAAGGTCGGTTGATCTGCGTCGAAGGACGTATCCAGACACGAAATTACGACAATAAGGAAGGCCAGAGAGTTTATGTTACAGAAGTAGTTGCAGAAAATGTAAAGTTGCTTCCAAGCGGCCAGAAAACCCAGAATGGCTCTCAGAGCAGCTTTAACCCTCAGCAAGGCAATTATGCTGGTAGTGGGGTTAACGGCCAGCAGGCGTCA…
	LPJCKDFM_01375 single-stranded DNA-binding protein	ATGATCAATAATGTTGTACTTGTTGGCCGTTTAACACGTGATCCTGAATTACGTACTACTGGGAGTGGCATCTCGGTTGCTACGTTCACTTTGGCCGTTGACCGGCAGTTTACCAATGCATCAGGCCAAAGAGAAGCGGACTTCATCAGCTGCGTGATTTGGCGCAAGGCTGCGGAGAACTTCTGCAATTTCACCAGCAAGGGCAGTTTGGTGGGCATCCAGGGCCGAATCCAGACCAGAAACTATGATAACAAGGACGGCCAGCGAGTTTACGTGACAGAAGTCCTCGTGGACAACTTCTCACTGCTCGAATCACGCCGCGAGCGTGAAAGCCGTCAGCAAAACGGCGGATTTGGCGGCCAAGGTCAAAGCCAAAACACCGGCTTCAACACCGGATTT…
	LPJCKDFM_01337 excinuclease ABC subunit UvrB	GTGATTAAGCGGCAAGACAATAACAAATTTGAACTCGTCTCACCATATAAGCCGGCCGGTGACCAGCAGCAGGCCATCGACCAGCTGACGGCCGGTTTTCAAGCCGGCGATAAAGAGCAGATCCTCAAGGGGGCAACGGGGACGGGGAAGACCTATACCATGGCCAATGTAATTGCCAAAATGAACAAGCCGACCCTGGTCATTACCCACAACAAGACCCTGGTTGGCCAGCTCTACAATGAATTTAAGGAATTTTTCCCGAACAACGCCGTGGAATACTTCGTTTCCTACTATGACTACTACCAGCCGGAAGCCTACGTGCCCCAGTCAGACACTTACATTGAAAAAGACGCCTCGATCAACGACGAAATCGACCAGCTGCGGCACGCCGCCACCAGC…
	LPJCKDFM_01012 two-component system activity regulator YycH	ATGAAGTTTAAATTCAAGTTCAAATTCAATGATTTTCTCCTCCACCTGGCGACCTTGACCGTGATTTTGATCTCGATCGGCCTCTGGGTCACGGTGATGACCAGTGACCAGCGCTTCAGCCGGATCAGCAATGAATCATCCTCCCAGAGCTCGGCTTCTTTGTCGACCCACTACCGGAATGTCCAGTCTTTTTACGCCCCGGGCCAGACCTATGTCTTTCAAAACGGGGTCTGCTACCAGGTCCATGACGCCAAGCGGAACCTGCCTTTGAAGTTTGTCCAGTACCTGGAAAAGGTCAAGCTGGGGACGATCGAGAAAATGTCAACCACGGCCAGTGATTATGAGAAACTGCTGGCTGACCAGAACTATATTATGTTTGCCTACCCGGACCAGATCAAT…
Remaining 88 genes of TY-11 genome	LPJCKDFM_01408 acetyl-CoA carboxylase biotin carboxylase subunit	ATGTTTGACAAAGTTTTAGTTGCCAACCGAGGCGAAGCCGCGGTCCGGATCATCCGGACCCTTAAGGAAATGGGCATCAAGTCCGTCGCTATCTACTCAGTAGCTGACCGGGACAGCCTGCATGTCCAGCTGGCCGATGAAGCGGTCTGCGTAGGCGCTAGCCGCCCCAGCGACTCCTACTTGAACATTAAAAATATCATCTCAGCGGCCACCGGGACCGGGGCCCAGGCCATCCACCCGGGCTATGGCTTTTTGTCAGAAAGTGCGGAATTTGCCAGTCTTTGCGCGGCCTGCGGTTTGACATTTATCGGGCCAAAGGCGGAAACCATCGACCAGATGGGCAATAAGGAACACGCCCGCCAGCTGATGATCAAGCACAAGGTGCCGGTTACCCCGGGC…
	LPJCKDFM_01068 adenosine deaminase	ATGAAAAAACTGATTGACCTCCACCTTCACTTAGATGGCTCCGTGCCATACCAAAGCGTCCGCGAGCTGCTGGCCAAGGATGGCAAGAGCCTGCCAGCAGCTGAGCTGAAAAAGCGCCTTTCAGTCAGACCGGATTGCCGCAACTTGGACGAGTACCTGGATAAGTTTGACTTTCCCTTGTCTTTGATGCAGACGGCGGAAAACCTGCGCTTGATTGTCAAAGAGCTTCTGGAAGAATTGCGGAGCCAAGGATTGGTATATGCTGAAATCCGCTTTGCTCCCCAGAGGCACACGGAATTTTTGACCCAAGCAGAAGCTGTTCAAGCGGTTTTGGCCGGCAGAGACGACTTTTACGCCTGGCAAAAAGAGCAAGCTGGACCCGACCTACACGTTAATTTC…
	LPJCKDFM_01933 alkaline shock response membrane anchor protein AmaP	ATGAGATTTATATTCAAGGCTTTAATAGTAGTTGTTATTATCCTTGCATTTCCTTTGTCCATAGTTCTTGTCTTTAAAAATTGGTCAACGGCCATTGGCACTAGCACACCCATGCAATTAAAGTTTGATTGGTTGGATCAGTACGAACCGATATATCTTTTTTGGAGTGGGATAATTCTGGCGGCGGTGTTAATTGTTTTATTGATTATCACACTTTTTTGGCCACGGTCACAGTCATTATATCTTTATCAAAAGTCTGATGGTCAAGTTACCATCAGTAAGAAAGCTATTGAGCATTTTGCTCTTTCAGCACTTCAACATGAACCCTTTATTGGTAACCCCAAGGTATCAGCTAAGTTATCACGAAAAAGGATCACACTTAAAATATCGGGTGATCTA…
	LPJCKDFM_01833 arginine deiminase	ATGACAAGTCCTATTCATGTAACTTCAGAAATTGGTAAGTTGAAGACAGTTATGCTGCACAGGCCAGGGCGCGAAATCGAAAACATCACGCCGGATTCAATGGAACGTCTCTTGTTTGACGACATTCCATACCTGCCAATAGCTCAGGAAGAACACGACTTCTTCGCACAAACTATGCGCGACAATGGTGCCGAAGTTATCTACACCGAAGACCTGGCTGCTGAAGCTTTGGCAGACGAAGCTGTCAGAAACGAATTTATTGAAAGACAAGTAGCAGAAGCTGGCTTTGTTGCCGGCGTAACCCATGACGCTTTGGTTGAATATTTGAAGGCTCTGACTTCAGCTGAACTGGTAACCAGAATCTACGAAGGTATCCGCAAAGACGACCTGGAATTGACT…
	LPJCKDFM_00965 asparagine synthase (glutamine-hydrolyzing)	ATGTGCGGAATTGTCGCCTTTTACGATCCAGAAATCAATGACAAGCAGGCGGCCATCGGCAAGATGATGGCTGCCATCCAACACCGGGGACCAGACAGTGACGGGATGTACACCAACGACAAGGTGGCCCTTGGTTTCAGAAGACTGTCGATTATCGACCTGCGGGGCGGTAGTCAGCCAATCTACAACGAAGACCGCAGCCGGGCGATCATTTTCAACGGGGAAATCTACAACTTCAAGCCCTTAAGAGAGGAACTGATCAAGGCGGGCCACACCTTCTCCACCAAGGCCGACACTGAAGTCATCCTGCACGGCTATGAAGAATGGGGGATGGACGGGATCCTTAAGCGGGTCCGGGGGATGTTCGCCTTCATCATCTGGGACGACAATACCCAGACC…
	LPJCKDFM_01741 asparagine synthase B	ATGGGGAATTTTTCCTTTGTCCTCTATGATCACCTCTCAAAGACGATTTACGCGGCCAGAGACATCATCGGTATCCGGCCAATGTTCTACGGCTTTACAAAAAAAGACGGCAAGATTGCCTTTACCTCAACTGGCAAGAAACTGCTTGACCTCTGCCGCGAAATCCACCCCTTCCTGCCTGGCCACTACTATGACGGGGAAAAGATCGTGGCCTACCATGAAGCAGACCTCACCCCCAAGATGAGTACTGACGATTTTGAGACTGCGACTCACAAGATTCATGACCTTCTGGTTGAATCAGTTGACCAGCGCCTGGCCTCAGACGCCCCGGTCGGCTACCTCCTTTCAAGCGGCCTTGACTCTTCCCTAGTCTGCGCGATCGCCGCCCGCCTGCAGCCA…
	LPJCKDFM_01742 asparagine synthase B	ATGTGCGGATTTTTAGCGATCGACTCCAAAGAATTTGACTTGAAGACCTTTGACGAAGCCCTGGCCAAATGCCAGGACCGGGGCCCCGACATGACCAGGGTCTTTGACGAGCGGGGAGTTACTTTTGGCTTCAACCGCTTGGCCATCATGGACTTGACGGACAGCGGGATGCAGCCTTTTGAAACCCTGGACTGCAGCCTAGTCTGCAACGAGGAAATCTACAACTACCCGGAACTGAAAAAGAACCTGGAAACCGACTACGAATTTACTTCCAGCAGTGACTGTGAAGTTCTAATCCCCCTTTACCGCAAATACGGGATTGAGACGATGGTTAAGATGCTGGATGGGGAATTTTTCCTTTGTCCTCTATGA
	LPJCKDFM_01113 asparagine--tRNA ligase	TTGGATCACCGTCACCTCTGGCTGAGAAGCCGGCGGCCATTCGCCATCATGCAGATCAGAAACCGGATCTTCAAGGCCACGGTCGACTTCTTTGAAAACGAAGGCTTCGTGAAGTTTGACGCCCCGCTGTTGATGCACTCAGCGCCAGAAGGGACCACGGAACTCTTCCACATCGACTACTTCGACCACGACGCATACCTGTCACAATCCGGCCAGCTTTACGGGGAAGTTGGAGCAGAAGCCTTCGGCAAGATCTTTACCTTTGGGCCAACCTTCCGGGCGGAAGCTTCTAAGACCCGCCGGCACTTGACTGAATTCTGGATGATGGAACCGGAAATGGCCTGGATGCACCAAGATGAATCCCTGGACCTGCAGGAACGCTTCCTGTCTTACGTGGTT…
	LPJCKDFM_00036 ATP synthase F1 subunit delta	ATGTCCTTAAGTAGAGAAGAAACGGCAAGACGCTACGGAACAGCGATCTTTGATTTTGCCAAAGACAGCGGCAAGACTGAGCTCATGTACAGAGAACTGACTGAATTGAAGAAGGCAGTTCAAGCAGAGCCCCGTTTTGTCCAGGTTCTGAGCAATCCTGTTTTGGACGCCAAGCAAAAGGAAAGTCTTTTGACGGCGGTTGAACAGGGCTTTTCTGCAGAGCTTCAAGAAGTTTTAAACTTCTTGCTTAGCTATGATCGTTTTGACAACTTGGTTGACATCATTGACTACTACATTCACCTGTACAATGCTACCAACCACATCGGAACGGGTGTCGCTAAGACTGCATTGAAGTCAGATGAAGATCAGCTGCAGCGCCTTGCGGACAGCTATGCCAAG…
	LPJCKDFM_00249 branched-chain amino acid transport system II carrier protein	ATGAAAGAAAAGCTGACGCATGCTGAGTCGCTGACGATTTCCAGCATGCTCTTTGGCCTCTTCTTCGGGGCCGGAAACCTGATTTTTCCTGCCTACCTGGGGGAAGCCAGCGGAGCCAACCTCTGGATCTCCCTCTTGGGCTTCCTGATCACCGGGGTGGGCCTGCCCCTTTTGGCCATCGCCTCATTAGGGATGACCAGGTCAGAAGGGCTTTTAGACCTCAGTGGCCGTGTCAGCCACAAGTACAGCTACTTCTTTACCTGCCTTTTGTACTTGACCATCGGGCCCTTCTTCGCCATTCCCCGCTGCTTCACGGTTCCTTTTGAGACCGGGATCTCAGCTCTTTTGCCCAGCGGGATGGCAAAAAGCACCGGCCTCTTTATTTTCTCACTGATCTTC…
	LPJCKDFM_01147 choloylglycine hydrolase	ATGTGTACAGCTATTACTTTCGCAACTAACGACCACTACTTTGGTCGTAATTTGGACCTGGACTTTTCTTACAATGAAACAGTCACTATCACTCCAAGAAACTATGTTTTCCCAATGCGGAAAGTGCCGGACTTAAACAGCCACTACGCCATCATCGGGATGGCAACGGTTGTCGGCGACTATCCGCTTTACTATGATGCCGTTAACGAAAAGGGCCTGGGTATGGCTGGCTTGAACTTCCCGGGCAATGCCCACTACTTCCCGGACCAGGAAGGCAAGGACAACATCGCTTCCTTTGAATTTATCCCATACATCCTGGGAACTTGCAAGAGCGTGGCTGAAGCCAAGGAAGCCTTGAAGAAGATCAGCATCTCAGCTGAAGACTTTTAA
	LPJCKDFM_01148 choloylglycine hydrolase	ATGGAAGACGGCCTGCACGTTTATGACAACCCAGTCGGCGTCATGACCAACAACCCGCCATTCCCAATCATGAAGTTTGCCTTGAACGACTACTACGCCCTGTCCAGCAAGTCCCGCTTCGTCCGCTGCGTCTTTACCAAGTACAACAGCCTCTGCGACAAGGATGAAGCCAGCTCAGTCAACCAGTTCTTTAAGATCCTGAGCTCAGTTGAACAAGTCAAGTGCCTGTATGAAGTTACCCCAGGTGAATACGAGTACACTATCTACTCATCCTGCATGAAGCAGGAAAAGGGAATCTACTACTACACCACCTACGGCAACCCGGAAGTTCACGCCGTTGACATGCACAAAACTGACCTGGATGGCAAGGAACTGACCAGCTACAAGCTGCAAAAGGAC…
	LPJCKDFM_00636 acetolactate decarboxylase	ATGAGCAAGGATCCAAAACTTTTCCAGCACGGCACTTTAGCCATGTTAGTTGCTGGCCTCTTTGACGGGACCATGTCTATCGAAGAATTACTTACGCATGGTGACAGCGGGATCGGCACCTGCAGTGGCCTGGACGGTGAAATGATCATCCTTGACGGGACAGCCTATACCATCCGCCGGGATGGAACCGTCGAGGCCCTGTCCGGCGACGTCAAAACGCCCTTTGCCTGCGTCCACTTTGACCCGAAGACTCCTGGCCGAAAGGTAAGTGACCTTTCTTTGCCAGAACTTGAAGCCAATCTAAAAGGGCAGGGGATGAACAATATCTTCTATACCGTCAAACTTACTGGCCGCTTCGCCAAAATGAAGACCCGGACCGTCTTCAAGCAGGAAAAGCCA…
	LPJCKDFM_00257 carbamoyl-phosphate synthase large subunit	ATGCCTAAGCGCGACGATATCAAAAAAGTTTTAGTGATTGGTTCAGGCCCGATCATCATCGGCCAAGCCGCTGAATTCGACTATGCCGGCACCCAGGCCTGCCGGGCTCTTAGAGAAGAAGGCATCGAAGTTGTCCTGATCAACTCCAACCCAGCTACGATCATGACTGACGGGGATATGGCTGACCACGTCTACATTGAGCCTTTGACAGTGCCGGTTGTTAAGCAATTGATTGAAAAAGAAAAGCCGGATGCCCTCCTGCCAACCATGGGCGGGCAAAACGCCTTGAATATCGCCATGGCATTAGCTGACGAAGGCTTTTTGGAAAAGCACCACGTCAAAACTATCGGGACTGACACCGACACGATTAAGATGGCTGAAGACCGGCTGGAATTCAAG…
	LPJCKDFM_01611 type III-A CRISPR-associated protein Cas10/Csm1	ATGGATAAGAAAATGGTGGAAACCTTCTATGGATCGTTTCTGCATGACGTTGGTAAAGCTGTTCAACGACGGAGCGAAGGGCGGAAGTCTAATCACCAAACTCTTGGATCAGAATTCATCTCGAACTATACGGATGATGAGCAGATAATTAATGCCTTGTATTACCACCATGATCAACGGGAGAATAAAAGGACAAACCTAAGAGTGGCTGAGATACCGGAAGATAGTGTTGCTTATCTGACTTATATTGGTGACAACATCGCGGCTGGGACGGACCGCCGCTATGAAGAAGGCGGAAAAGGCGGCTGGGATCCTGAGACACCATTGTCGGATATCTTTAACCGCTTTGGCATCAAGCAAGGGCAACGCTACCTTCATCCTTATGAAATGAGACCGGAA…
	LPJCKDFM_01616 type II CRISPR-associated endonuclease Cas1	ATGAAGAATGTTCTGTATGTTGAAAACGTAAATTTTGTCGGTATTAGCAAGTTTGGTGTCAAGGCAACGAATTTGCAGGATCACACGGAAAAGTATTTTGCATATGAAGACCTTGACGTGATCATCTTTGACAATGTTAAGAGCTATTTGACCCAGCATCTGATTGAAAAGTGTGCGGAGAACAATATTATGCTGCTGTTTTGCGACAGTAAGCACTCGCCATTAGTGTTGCTTGATAACATCTATGGTCAGGAGCATAGGCTGGGTATGTTACAAAAGCAACTGGCGCTTAGTGCAAAGGCAAAGAGCCGCATCTGGCATAAGATTGTTGTCAGAAAGATCCAAAATCAGGCTGATTGTTTGGAACTTTTGGAAAGGCCAGATGAAGATGTTGGCCTG…
	LPJCKDFM_01828 type II CRISPR-associated endonuclease Cas1	ATGTCATGGAGATATGTATTTGTCACTAATCCGTGTAGGATAACGTATACCAACAATAATATAGTTGTTCAAACTTTCGAAGACAGCAATTACCTGAACTTGGATGAACTGAACACTATCGTCATTGATACGCCGGAAGCTGTCATTACGTCGCGCGCGTTAGTGGAACTGTCCAAAAAACATGTTTGTATTATGTTTAACGACGAGAAGATGCTACCATCTGCTATGGTAAATGATTCCTTTGGAAAAGCTTTTTCTCCCAAAAGAATACAGACCCAAATAAATTGGCCTCAAGAACGAAAAGAGAAGTTGTGGACTAAAATTGTAGGTCAAAAGATAATCAATCAAATTCAGACTGTCAGAATGTTTGGAGCAGACAGTAGACCTTTAGAAAAGCAT…
	LPJCKDFM_01617 CRISPR-associated endonuclease Cas2	ATGGTACTTCTTTTAAGCTTTGATCTGCCTAGAAATACCAAGGAAGAGCGAAAGGGAGCCGCGGAATACAGGAAGCGGCTGGTTGAGCTGGGATTTGACATGAAACAGTACAGCTTGTATGAGCGGGAGGTTGAGTCAGATACTACGAAAGACCATTTGATTGGGATTTTGAAAAAAGAAGTTCCAGATGATGGAATGATAACTCTATATCTGTTGCCAGATGAGGTGAATAATAAGCAGATTAATATTTTGGGGCCAGACGCACCAATGAAGGCAGTGTCAGTACCTAAGGTGATTGTGGTGTAA
	LPJCKDFM_01827 CRISPR-associated endonuclease Cas2	ATGAGAATGCTCGTAATGTTTGACCTTCCAGTTACGACAAAGCAAGATCAGCGCAATTATCGTCAATTTGTCAAAAGATTAGAAAATCTGGGATTTGTTAGAATTCAGTACTCAATCTATGTTAAAGTTTGCACTAGTTTTGCCAGTACAAAAGAAGTCGAACAAAAAATAACCCCTTATATCCATAAAGGTGGTATAGTTCAAACTTTGGTAATTACCGAAAAACAATATGCAGGGATGAATTTTCTAACAGGTACTCCATCGCGTGATGTTCGCAATCTATCAGAAAGATTGGTGATTTTATGA
	LPJCKDFM_01610 CRISPR-associated endoribonuclease Cas6	TTGCAGAGGATAAGTTTAGTTTGCCAAAGCAAGGGAAAATACAATTTTAATGATGGTGTCTACTTCCATGGCTGGCTGATGTCACAGGTTAGTGAAGAATTTGCTGACAGGATGCATCAGACGGGTGTCAACCCAGTTACAATTGCGGTTTACGGCAAGAAAGAAGAAATAATCTTTTCAGTGGCTTTGCTGACTGACGAGGCAGTGGCTGAAGTTGCAGGGAAGCTGATGGATGATGCATTTACGAGTTTTTCTTTAAAGAGTGCAGAGCAAAGCGAGTTTAAGATCTTGAGAAAAGTGAAAGAAAATTTGGACAGCAAAGACTTGGCCCAAGTTTTTTATCAACAAGATCAGGCAGAACGACTCTTTCAAGTGAACGTAATGACGCCATTGGCCTTT…
	LPJCKDFM_01829 type II CRISPR RNA-guided endonuclease Cas9	TTGTCAAAACTCTTGGCAACAAAAGATTCCGATAAGACGGTTATTGCTCTTATTACTAATTTTTTGTTAGGTGAGAAAGTTAAGAGAGAAGATTTAGAAAAAGTTTTTGATGTTGACACTAGTTCAATACTTAATTCAAAAGGGAATCCTGTATCAAGCTTCAGTTTTAATCCTAAAAATGATGGTGATTTGGATAATGTCTCTAAGTTGACAGATCTGCTTAGTAGTTCAGAAAAAGAAATTTTGGATGAGCTTAAAACAATCTATAATCAAGTTACTTTGTGTGACTTAATTCCTCTTGGCAAAAGCTATTCTGAAGCAATGGTTGAGTCATACGATAAATTCCATAAGCAATTGGTTCTCTTAAAAGCCGTAATGAAGAGGCTCAATAGTGAAGAT…
	LPJCKDFM_01830 type II CRISPR RNA-guided endonuclease Cas9	ATGCCTCACTTTATTGATCTGATGGGAAAAGAAGAGACTAAAGAATATTTTAAGGGCTTCAAAGACTCTTGGGTTTCAAACGGTGATGACTTACGGAAAGGGAAAAGGAAAAACTTTAATTCCGAAATCAAAGAATTTCCAACCCGTTATCACGCAGCCCTGGCATTGATAAATAATGACTCACAAGTCCCTACAGACCCAAAGAAACGCTTAAAATTGATCTATGAGGTCATTCACCCTATGGTCAAGTATAGAGGAAATTTTTTGCGGAAAGAGAAGGTTGATGATCTAGATTTAGGTGAGTTAGATGTTGATTCATCGTTAACGCGTATTAATCTATTGCTGAAAAAACATAAAAACAAGTGA
	LPJCKDFM_01357 cobalt transporter CbiM	ATGCATATTCCGGATAATTATTTAAGTCCCGCAACTTGCGGAACGTTGGTCACCGCGATGGCTCCCGTCTGGACCGTCGCCGTTTTAAAAGTTAAAGTTCAAATCAAAAAACATCATGAAACCCTGCCAATGCTCGGCATCACCGCTTCATTGGCTTTCTTAATTATGATGTTCAACTTGCCGATTCCAGGTGGGACCACGGCTCACGCTGTCGGGGGAACCCTGTTAGCTATCTTGATTGGCCCATGGGCGGCGTGTCTTGCGCTGACCGTGACGTTACTACTACAAGCCTTATTATTCGGTGATGGCGGTATCCTAGCCTTTGGCGCTAACGCGTTGAATATGGCGGTCGTTATGCCGTTTGTCGGCTACGCCTGCTATCGCCTAGGTCAAAAATGG…
	LPJCKDFM_00007 competence type IV pilus ATPase ComGA	GTGGAAGTTGCAGACAAAGCCCGGCAAATGCTGAAAGAAGCAGTTAGGATCCGGGCCAGTGACATCTTTTTCCTTCCGAAAAAGGGCCGCTATAAACTTCGTCTGCGGGCCGGGGATCTGGAGGAAAGGCCGTCCCTAACCCGGGAGGCGGGAAATGAACTGATCAACTGGTTTAAGTACCAAGCCGAAATGGATATTGCCGAACACCGCCGCCCCCAGGTCGGCAGCATGGCTGTCAATTTGGCGGGGCAGGACTACTGGCTCCGCCTCTCCAGCGTGGGTGATTACCGGGGGGAGGACTCATTGGTCATCCGGATCATCTATGCTTTGGGGGAGAGCCGGTACTTTTTCCCGGACCAGTTCAGGGACCTGGTGGACCTTTGCTGGCTGCGGGGGATG…
	LPJCKDFM_00009 competence type IV pilus major pilin ComGC	ATGAAGCATTTAAGACGGTTCTGGCCAAAGCGCCAGCGGGCTTTTACTTTAATTGAAATGGTGATCGTGGTGGCAATTATCGCGACTTTGGTTCTTTTGATCTCGCCAAATTTGCTGGCCCAAAAGGACCATGCCGATAAGCGGACTAACGATGCTTTTACCACGACCATTCAGACCCAGGTGGAGCTATATGAAGAAAATACGGGCAAGAAGCCGGCCTCTTTCCAGGAAATGGTGGATGCCCACTACTTGACGCAAAAGCAGGAGAAGCAGGCTGAGGATAAGAAGCTGGCGATCGGTGACTTCGCTAAGGGCGGAGAATGA
	LPJCKDFM_01612 type III-A CRISPR-associated protein Csm2	ATGTACGGAAGTCCACGTCCACATTACAATAATTCAAGATATGAGGAAGCCAAGCCAAACATCAGCATTACATTTACCGATGAACACTATGTTGACGAGGCAGAAGAAGTAATTAAGTACTGCCAGAAAAATCGCTTTAAGGCTCCAGGCAGCAGGGGAAGAGACGAAATCACTTATAGCCAGCTGAGAAATCTTTTGGGAATGACCAGCGCGATCTTCGACGCGACTAATATTGCTGATTTGAAGACAGTATATGAGAAACTGACTTATTTCCGGATTCAGCTGGTATATACTGCTGGCCGGAACGAAGCAATGAAGAGTTTCATTGAGGCTAGTCACCTGCTGGAAATCGTAAAGAAAATTGATCAGAAGCAGGCAGATGATGAAAGACAGCAAAGA…
	LPJCKDFM_01613 type III-A CRISPR-associated RAMP protein Csm3	ATGACTAATTTGGCGAAAATCAGATTTACTGGAGAGCTGGTATTGGAAAGCGGTCTGCACATTGGTGCAAGTTCTGCTTTTGCGGCTATTGGTGCGATCGACAATCCGGTGATTAAGGATCCACTGACTCACCTTCCGATCATACCTGGCTCCAGTCTCAAGGGTAAGATGCGGTCACTTTTGGCAGCAGCACTTAATGAAAAGACCGCGAATAATCCAAACCAGGATTGCGATAGGATTATTCGCTTATTTGGCGCATCAGTTGGTGGTGGTCAAGATGGCAAAGCACCAGTTCAAGGGCGATTTTTATTTAGAGATAGCGTTCTGACTAATGGCAAAGAGTTGACGGATATGGGGATTAACACTTATACCGAAGTTAAGTTTGAAAACACGATTGAC…
	LPJCKDFM_01614 type III-A CRISPR-associated RAMP protein Csm4	ATGGGGCTGAAAATCTATCGAATGCACTTTGATAAGGCGCATTTTGGTGACGGCTATCTTAATACTAGCGTTGGACATTTTGAAGCGAGCAGACTGTTTAGTGCATTATGTCTGGAAGCTCTAAAGAATGACTGTTTGGATGAGTTCATTAAAGAAGCAAGTGAGGAAGACTTTGTTTTAAGCGATGCATTCCCATACGTTGATGAGCCATACTTGCCCAAGCCAGTTTCTTATCCAAGATCTAAGAGATTTAGCTTTGACAATTTCCAGCATGATGAAAATTATCAAAAGACAGCCAATAGCTTATACGCGGTACCACTGTCTGAATTTAGTGATTTCATCAATGGTAAAGCTGATGTTGAACTGTTAGCCGCTAAGCAAGCCGCTTTCGCGGTAACG…
	LPJCKDFM_01615 type III-A CRISPR-associated RAMP protein Csm5	ATGAAGCAATACAGAGAATTCGAGTTTAAATTGAGAACTTTGGCTCCAGTCTTTATCGGCAGTGGGGAATTTTACAAGCAACGGGAGTATATTTACGAGAATGGTGCTTACTATTTCCCAAATTTTGTTACGCTTTACCGCAAGCTTAGTTCAAACCAGCGCCAGCAAGAAGCATTTGAAAATTACCTCATGTCTTCAAAAAGACAAGAAAAAAACATGCGGCTGAACGAGTTTTTACACAGGATTAACTTCACCGACCGTGACCTGGGTGGTTATACGATCAAAGCAACTGGTGCTGAAGTAGAAAACAACGGGGATCCTGACCGGTTAAACGAAATCGCGAAATTTATGAAAAACCCGCAAGGCCGTCCTTATATTCCAGGTACTTCTTTAAAGGGA…
	LPJCKDFM_01826 type II-A CRISPR-associated protein Csn2	ATGATAGTCAAATTTTCGATTAAAGATTGTGCAATTGACTTAGGAGATTCTGAGATAGGGAAACTGACAATACTCTCGGAACAAGACAAAGATACTTTATTAACAATGTTGGCAGCAGTGATGAGTTGCAACGAAGAAGAAATATCAATATATGATGAAGGCTATAACCAACTTGATTCAGAAAAATACATCATGTATTTTGGTAACCCTCTTACTCAGATTAATCCTTTTGGATCGTTTGAAACTGATTTAAGAACATATATTGCCAAAAAATTGTGTCCTTATCAAATAGATGAGATAGAACAGAAGTGGGCAGAATTACAGGAGTCTCTCCAAAAAGCATTGTTTACGTTTAATTTTCCAACAACGATTAGACAAGAATTTGGTGTAAAAAATATT…
	LPJCKDFM_01042 elongation factor P	ATGACTATGATTTCTGTTAACGAATTCAAGAACGGCCTCACAATCGAATACAACAACGAACTGTGGCGTATCGTTGAATTCCAGCACGTTAAGCCAGGTAAGGGCGGTGCCTTCGTTCGTTCAAAGCTGAAGAGCTTGCGGACTGGCGCCGTTCAAGAATACACTTTCCGTTCAACTGCCAAGGTTGAAACGGCTGACATTCAAACCCGGCAAATGCAATACCTTTACAACGACGGTTTAAGCTATGTCTTCATGGACACGGCAACTTACGAGCAATTGGAAGTGCCAAACGCTCAGATCGACCAGGAAGCCAAGTATCTGAAGGAAAACATGATTGTGAACATTATTTCCCACAATGGTGAAACCTTGGGTCTGGACCTGCCAAACACGGTTGACCTG…
	LPJCKDFM_01544 elongation factor P	ATGCAAGCAATTGAATTGAAAAAAGGCATGATTTTTGACGATGGCGGCAAGCTGATGCTGGTTATGGCGGCTAACCACCACAAGCCAGGCAAGGGCAACACCGTTATGCAAATGGACCTGCGTGACGTCCGGGCCGGCAGCGTGATCCACAAGACCATGCGACCAAGTGAAAAGATCGAGCTGGTCGAAGTCGTCAAGAAGAACGCCCAATACCTGTACGCTGAAGGCGACAGCTACAACTTCATGGACACGGAAACCTACGAACAATATGCGATTTCCGGCGACCAACTGGGTTACGACGTCAAGTACCTGATGCCAAATATCGAAGTTATCCTGGAATTCACTGAAGACGGGGAACTTTTGGCTGTGCAATTGCCATCAACTGTCAACATGAAGGTA…
	LPJCKDFM_00581 3-hydroxyacyl-ACP dehydratase FabZ	ATGCCAGTAATGACAGCCCAAGAAGTGATGGATTTGATTCCCAACCGCTACCCGATCTGCTATATCGACCGGGTGGAGGAACTGGAAGCCGACAAAAGGATCAAGGCCGTGAAGAACGTGACGATCAACGAATCCTTTTTCCAGGGGCATTTTCCGGGAAATCCGGTGATGCCCGGGGTATTGATCATTGAAACTTTGGCCCAGGTGGCCTCGATTTTGATCTTGAAGTCACCGGCCTTTTACAAGAAGACTGCTTATCTTGGGGCGATCCACCAGGCCAAGTTCAGAAGGATAGTCCGGCCGGGGGATGTTTTGGAAATGGAAGTGAAGATGCTCAAGGTCCGGGCTAAGACGGGGAGCGTGGCGGCAGTGGCTAAAGTGAACGGGGACGTGGTCTGC…
	LPJCKDFM_01407 3-hydroxyacyl-ACP dehydratase FabZ	ATGACTCTGTTGGATTCCAGCCAAATACAAGAAATTATCCCCCACCGCTATCCCATGCTTTTGATTGACAAGGTCATCGACCTGGTTCCGGGCGAAAGCGCCGTGGCCATCCGCAACGTGACCAATAATGAGGCGGTTTTCCAGGGACATTTCCCGGGAAATCCTGTCTTGCCCGGGGTCTTGCTCGTGGAATCCCTGGCCCAAACCGGAGCCGTGGCCCTGTTAAGCGCCGACCGCTTCAAAGGGCAGACGGCCTATTTTGGCGGTATCAAAAACGCTAAGTTCCGCCAGATAGTCAAGCCCGGCGACCAGGTCAAGCTGGAAGTGACTTTGGAAAAGGTCAAGGGCCATATCGGCCTGGGGCAGGGAATTGCCTGGGTCGACGGGAAGAAGGCCTGC…
	LPJCKDFM_01908 dihydroneopterin aldolase	ATGTATACGATCAGAGTTCAAAATATGCAGTTTCATGGGCACATTGGCGTCCTGCCGGAAGAAAAGAAGGTTGGCCAAACCCTTCAAGTTGATTTGGAAGCGGTCATCAATGCAGTGCCGGTTGCCGATCAATTAGCAAGCACGGTTAGTTATGGAGACTTCTATCCGATCGTTGAAAAAATTATTGATGAAAATCACGTCAATCTGGTTGAAACACTGGCTCAGAAAATTTTAACTGCTATCAAGCAATTGGATAGTCGGATTCAGACGGTCACTGTTCGAATCCGTAAATTAAACTTACCGGTTGACGGCGTCTTTAATAATGTGGAAATCGAGATGAAACAATCATGA
	LPJCKDFM_01909 GTP cyclohydrolase I FolE	ATGATGGAAAATGTCATTTTAAGTTTAGGTAGTAATATCGGTAATCGTGAAGCCTATATTAACAAAGCCGTTGCGCTGTTGGGAAACGACCCGGCTATTTTGATTGATAAAGCTTCAAGTTTTTATGAAACTTCACCGGTTGGTAATGTGAACCAGCGGGCCTTTATAAATATTGCGCTTAAAATCGCAACAACTGATTCACCGGAAGACTTGTTAACCAAAATCCACCAAATCGAATTGCATTTGCACCGGACCCGTGATGTACATTGGGGACCGCGGACATTGGATGTTGATATTATTTTTTGGGGTGATCAAAAGATTAAGACTGAGTCGCTGATTATTCCACATCCGGAAGCATTCAACCGTTTATTTGTGTTGGTACCAACACTGGAAATCGTG…
	LPJCKDFM_01911 dihydropteroate synthase	ATGGAAATTAAAAAAATAAACAATCGTCAACAAACATTCAGCGGCAACGTCACCATTTCTTTTAATGCGAATACAGAAGAATTACCCAAATTAATTAATCTGTTAGCTGACCAGACTGCCAATCTTTCGATTTCGTCATCGCTAGTCATCGCGACATTTACGCAAACGGAATTGGCAGCTGTAATTAAAAGTTGGCCAGAAGTGTTTGGCGCTGAAAGCGGTACGCTGCAGCAAATCCAGGCAGCTTCTCGAATCCATTTTAAGGGTCGGGGATTTGACTTTGATATTACGACCAAACCAATTATTTATTCGATTTTAAACTTTACGCCGGATTCATTTTACGATGGTGGGAGAAACGCTTCAGTTGATGGGGTTCTGAAACGAATTGAAACAGAACTG…
	LPJCKDFM_00848 UDP-galactopyranose mutase	ATGAGCAAGTATTTAGTAGTTGGTGCAGGTCTTTTTGGGGCTGTTTTTGCGCGCGAAGCAGCCAAGCGGGGGCACGAAGTTACGGTAATCGAAAAACGTGACCATGTCGCCGGCAATATCTACACCAAGGAAATTGACGGCATCCAGGTCCACCAGTATGGAGCCCACATCTTCCACACTTCCAACAAGGACGTTTGGGAATATGTCCAGCAGTTCGCGGAATTTAACCGCTACACCAACAGCCCGGTAGCCAACTACAAGGGCAAGATGTACAACCTGCCTTTCAACATGAACACCTTTACTCAAATGTGGGGTGTCCGGACGCCGCAAGAAGCCATGGACAAGATCAACGAGCAGCGGGCTGAAATGGCGGGCAAGACCCCGCAAAACCTGGAAGAA…
	LPJCKDFM_01864 UDP-galactopyranose mutase	GTGCAACAGTTTGCCGAATTTAACCGGTACACTAATAACCCGGTAGCCAACTACAAGGGTCACATGTATAACCTGCCTTTTAACATGAATACTTTTGCCCAAATGTGGGGTATCCGGACGCCACAAGAAGCGCTTGATAAGATCAACGAACAACGGGCCGAAATGGCAGGCAAGGAACCACAAAACCTGGAAGAACAAGCCATTTCTCTGATTGACCGGGACATCTACGAAAAATTGATCAAGGGCTACACCGAAAAGCAATGGGGGAGAAAGGCAACGGAACTGCCGGCCTTCATTATCAAGCGGGTACCAGTCCGTTTGATCTATGACAACAACTACTTCAACGATGACTACCAAGGCATTCCAAAGGGCGGCTACACTAAGCTGGTGGAAAACATG…
	LPJCKDFM_00910 transcription elongation factor GreA	ATGCCTGAAAAAACCTATGAAATGACTGCCGAAGGCAAGAAGCAGCTGGAAGAAGAACTGCAGACCCTGAAGTTTGTCAAGCGGCCGCAAATCGTTGAACGTTTGAAGATTGCCCGTTCATACGGGGACTTGTCTGAAAACTCAGAATACGACGCAGCTAAAGATGAGCAAATGCGGCTGGAAGAAAGAATCGATGCCGTCAGCGAACAATTGAAGTATGCTGTCATTGTCGACACTGCTGCCGTTGACCCCGACGAAGTAAGTATCGGCAAGACCGTTACGGTTACTGAAGTCGGCGAAGACGAACCGGAAACTTACGAAATCGTGGGGAGCAGCCAGTCTGACCCATTCCACGGCAAGGTTTCCAACGAGTCTCCGATCGGCAAGGCCCTGCTTGGC…
	LPJCKDFM_01291 transcription elongation factor GreA	ATGGTATATTATCAGAAAATGACCCCCGAGGGCTACAAGCAGATTGAAGACGAGATCGCGGCCTTGAAGGCTGACCGGCCCCGCCGGGTGCAGAACCTGAAGGAGGCCCGGGCCCTGGGCGACTTGTCTGAAAACACTGAATATTCAACCGCTAAAAGAGAACTCCGCCACCTGGACAGCCGGGTCCGCTACTTGAACAAGCAGCTGAAATACGCGGAAGTCATCGAAACGGTCAACGACGGCAAGGTCAACCTGGGCAAGCAGGTGGAAATCCGTTATGAAGACGACCAGGAGGTTGAAGAATACCGGATCGTCGGCCGGATGGAAGAGGCCGTAGGGGATGGAAAACTGCCCTTTGACTCGCCTTTGGGCCACGCACTGATGAAGCACAAGGCCGGA…
	LPJCKDFM_01520 sucrose phosphorylase	ATGAAGCAGTTTACGACCCTGGACACGCATGACGGCTTGGGTGTGGTCGATGCCAAAGACATCTTGACTGATGAAGAGATCGACTACACGACCCAGGAATTGTACAAGGTTGGGGCCAACGTTAAGCGCAAGTACTCATCAGCTGAATACAACAATTTGGACATCTACCAAATCAACACGACTTACTACTCAGCCTTGGGCAATGATGACCGGAAATACTTCCTGGCCCGGCTCTTGCAGATTTTTGCCCCGGGAATTCCGCAGATCTATTACGTTGGCCTGCTGGCGGGGGAAAATGACCTGGACCTGCTGGAAAGCAGCAAGGAAGGCCGTAATATCAACCGCCACTACTACAGCCTGGAAGAGATCGCCCATGAAGTTGACCGGCCAGTCGTGGCC…
	LPJCKDFM_01521 sucrose phosphorylase	TTGGCCAAGCACCACGCCAGCTTGATCCGCCTGGATGCCTTTGCTTACGCGGTCAAGAAGCTGGACACGAGTGACTTCTTCGTTGAGCCGGAGATCTGGGACTTGCTGGCAGAGGTCCGGCAAGACCTGGCTGGGACTGACGCGCAGATTCTGCCAGAAATCCATGAGCACTATACCCTGCCTAAAAAGGTCAGTGACCATGGCTACTTTATCTACGACTTTGCCCTGCCAATGGTCCTGCTCTACTCCCTTTACATGGGCAAGAGCCAGCGGCTGGCTAGTGCCCGATGA
	LPJCKDFM_01522 sucrose phosphorylase	ATGCTGCTATTAAGCTCCTTTCAAACTGCAAAAAACAATTGGTCTGATGTGGAAAAGCTGGGTGAGCAGTATTACTTGATGTTTGACTTTATGATCAACCACATTTCAGCTCACTCTGACTACTACTTGGACCTGATTTACAAGCGCAAGGACAAGGCCCCTTGTGAAGACCTGGAATTCGCGGACGGCAGCCATGAAAAGATGTGGAATACTTTTGGCCCGGACCAGATTGACCTGGACGTGCGGACGGAAGTTACCAAGCGCTTCGTCAAGGAAACCTTGTAG
	LPJCKDFM_00599 galactose-6-phosphate isomerase subunit LacA	ATGAAAGTTGTTATCGGCAGCGACAAAGACGGATTTAACTTGAAGGAATCAGTCAAGGACTACCTTCAAAAACACGATTATGAAGTCCTGGATGTTACTCCAGAACCAGCGGAAGACTTTGTGGAATCAAGCTTGAAGGTGACCCACGAAGTTTTGGACAACGGCATCAAGAAGGCCGTTATGTTCGACCGCTACGGCGTAGGCTCAGCCATGGCCTCAAACAAGGTCAAGGGGATGGTCACCGCCAACGTTAACGAAGAACGGACCGCGCACATGACCGCGATGCACAACGGCGCCAAGGCAATTGCTTTGGGCAGCGGGGTAGTGGGGCCAGACCTGGCCAACACGATCGTGCAAAGATACTTGGATACTGAATACGCTGCGGGGCGTCACCAAGTT…
	LPJCKDFM_00598 galactose-6-phosphate isomerase subunit LacB	ATGTTAGAGAATGATCGTCCACAACCAGAATACGTTGATCCAAAAATTGACAAGCACACGGTTATCGCTTTAGGTAATGACCACATTGTTACTGCAACCAAGATACTCATTTCCGACCACTTGAAGGACGAAGGCTACCAAGTCCTGGACATGGGTGCTTACGACAACTTCCGGACCCACTACCCGATGTACGGCAAGCGGGTGGCTGAAGCCGTTGCCGACGGCCGGGCAGACCTGGGGATTGTCCTTTGCGGGACAGGGATCGGTATCTCAACTGCCGCTGACAAGAACGAAGGAATCCGGGCAGCCATGGTTGGTGACGTTACCCAGGCCATTTACGCCAGAGAAGAACTGAACGCCAATGTTTTGGGATTTGGCGGCATCGTTTTAGGCCGGGAC…
	LPJCKDFM_00609 6-phospho-beta-galactosidase	ATGACTGTTTACAAGCTATCAGAAGACTTTTATTTTGGCGGCGCTACGGCTGCCTACCAGGTAGAAGGGGCCACCAAGGAAGATGGCAAGGGGGAAGTGATCTGGGACAAGTATCTGCGTGAGCAGGGAACGATCAACCCGGATCCAGCCGCCGACTTTTACCACAGATACCCGGTTGACCTGGACCTGTGCAAGAAGTTCCACATCAATGCCATCCGCGTGTCCATTGACTGGGCCCGGATTTTTCCGGAGGGAACCGGCCGGCTGGAAGAGCGCGGGGTCAAGTACTACCATGCCCTGTTTAAAAAGTGCCGTGAAAACGGAGTAGAACCTTTTGTGACTCTGCACCACTTTGATACGCCGCAAGCTCTGGAAGACAAGGGCGGCTGGTTGTCTAGC…
	LPJCKDFM_01355 nickel-dependent lactate racemase	ATGGTTTCAATTGATTTACAATATGACAAGCGCACAATTACGGCTCAGATTCCTGATGAAAATTACGCCGGTAAGTTAGTGTCGCAAGCTGCAACATATCATAACAAATTATCAGAACAGGAAACGGTCGAGAAGTCGCTGGATAATCCAATTGGCTCCGATAAACTGGAGGAACTTGCTCGTGGGAAGCACAATATTGTGATTATTAGTTCCGATCACACGCGCCCAGTTCCTTCACATATTATCACCCCGATCCTATTGCGGCGGTTACGGTCAGTGGCGCCCGATGCACGGATTCGAATTCTCGTAGCTACTGGTTTCCATCGGCCATCAACCCACGAAGAATTGGTGAATAAGTATGGTGAAGACATCGTCAATAACGAAGAAATCGTGATGCAT…
	LPJCKDFM_01354 nickel pincer cofactor biosynthesis protein LarB	ATGGCAACCACAACAGAAATATTACAACAAGTGGCGGCAGGGCAATTAAGTCCGACGGCGGCTGCCCAACAGTTAGAAGCGGGCAAAACAGCGGAATTAGGTTTTGCCAATGTCGATTTAGATCGTCAACGCCGCAAGGGCTTTCCTGAGGTCATCTACGGTGCTGGTAAGACGGCAACCCAAATTGTGGGTATCGTGCAAGCCTTGTCCCAACAGACGTTACCGATTTTAACGACCCGGTTATCCGCAGAAAAATTCGCGGCACTCCAACCAGCGTTACCAATGGCTGTCTATCATGCCACTGCGCAGTGTATGACGGTCGGGGAACAACCCACACCGAAAACACCAGGGTACATTGCTGTGGTGACGGCAGGGACCTCCGATCAACCGGTTGCTGAA…
	LPJCKDFM_01351 ATP-dependent sacrificial sulfur transferase LarE	ATGGCAACATTAGCAACAAAAAAAGCAACGTTAGTAGCAGCATTAAAGGATTTACAACGGGTCACCGTGGCCTTTTCTGGTGGGATCGACAGTACCTTAGTTTTGAAGATGGCCCTCGATGTTTTAGGCCGTGACAATGTGACCGCTGTGGTTGCGAACTCTGAATTATTTACGGATGAAGAATTCGATAAAGCGATGAGTTTAGCTGAAGAACTAGGTGCTAACGTTGAAGGAACTACGCTAGACTACTTGAGCGATGACCACATCAAGAACAACACGCCTGATAGCTGGTACTATGCGAAGAAGATGTTCTACAGCCGGTTGAATGACATTGCGGCTAATAACGGTAGTGTCGCTGTCTTAGACGGTATGATCAAGGATGATGAAAATGATTATCGT…
	LPJCKDFM_01692 signal peptidase I	ATGAAGAAAAAGAATAAGCAAGCAGCTGAAGAAGAAAGCTGGGGTAAATTTTTCCGGGACGTCCTGGTTATGTTCCTGGTCTTTGTCTCAATTTATTATGTTGTCTTCTCCTTCTTCTTAGCCAATGAAGTGGTGTCTGGCCCGTCCATGCAACCGACCTTTGAAGACGGCGACCGTTTGATTGCTGTGCGCCACTTCACTCCTAAGAGAAATGACGTTGTCATCATCAAGGCGCCGGACCAGGCAAACGCCATGTACATCAAGCGGGTGATCGGGCTGCCAGGCGACACGGTTCAGTCCAAGAACGACGTCCTCTACATCAACGGCAAGAAGACAGCCCAGCAATACTTGAACAACAAGTACAAAAAGGCTGACCATTTAGCCGGGGTCTACTACACT…
	LPJCKDFM_01693 signal peptidase I	ATGACAAACAAGAAGAAAAAGCAAGCGCTTGAAGAAGAGAGTTGGCTTGAAGAAGAGAGTTGGGACAAGGAAGAAGAGAGTTGGGGCAAGTTTTTCCGGGGCGTCTTAGTCATGTACCTGGTCTTCGTCTTAGTCATGTACCTGGTCTTCGTCTTAGTCATGTTCCTGGTCTTCGTCTCAATCTGTTATGTGGTCTTCTCCTTCTTCTTAGCCAATGAAGTGGTGTCTGGCCCCTCCATGCAGCCGACCTTTGAAGACGGTGACCGTTTGATCGCCGTTCGCCGCTTCACTCCTAAGAGAAACGATGTTGTCATCATCAAGGCTCCTAACCAGCCAGCTGCCATGTACATCAAACGCTTGATTGGCCTGCCAGGCGATACGGCCCAGTCCAAGAACGAC…
	LPJCKDFM_00954 Mid-cell-anchored protein Z	ATGAAAAGATCAACTATCTGGTCCATCGTTGTGGTGGCCGTACTCGCCTTGGGCGGGGCTGGCGCCTACTTCTACTCCAGCCAGCAAAAGCAGAGCCAGGAGCAGACGGCAAGTTCCAGCTACTCCAGCCACATGCAGGCCGGCAAAGAGGCCGTAAAAGCCAAGAAGTACAGCCAGGCCGCTGACGAATTTGACCAGGCCTACCAGGCTAAGGCAACTCCCCAAGCCAAAAACTACCAGGCCCAGGCCGAAAACCTGGCCGACTCCGTGAAACTGGCCAAGACGACCGTCAAGTACGCCAGCGCCTTGAACCTGGCCCAAAAGGCCCAGGAGCAAAATGGCGGCTACAATGTCATGACCAGCCAGGCCAAAAAGCTGGTTAAACAGCTCAAGGCCGTC…
	LPJCKDFM_00854 5-methylcytosine-specific restriction endonuclease system specificity protein McrC	ATGATTAAGGACAAGAGCATCTTCATCAAGAACGTCTACTATATGCTGAGCTATGCTTTTGGCAACCTGCATGAAACAGAGTATAAAAATATCGCCAAGGAAAGCTTTGATAATCTGGACAATCTGTTTGCCACAATCTTAGCTAAGGGGATCGGCAAGCAGCTTAAACAGGGCCTGTACCGTGAATATGTGGCTTGTCATGATAATTTGCCAACCGTCCGCGGCAAGATTGACCTGGTTGAAACTGTCCGCAATCAGCTGGCTTGCCGAAAACTTGTAGCCTGTGATTTTGATGAGCTATCTGCCAATAACTTATACAATCAAATTCTAAAATCGACTGCCTTACAGCTGGCGAGGTCAAAGAAGGCTGACAAGAAATATCTTGATCAGCTCAAGAAA…
	LPJCKDFM_00368 homoserine O-succinyltransferase	ATGCCAATTACTTTAGACAAACGGTTAGCCGCCATTGATGTGTTAAGGCAGGAGAATATTTTTGTCATGGACTCGCAAAGAGCCCGGCCCCAGAACATCCGGCCTTTAAAGATTCTGGTGGTGAACCTGATGCCTAAGAAGGCCAACACGGAAGGGCAATTGCTCCGCCACCTGGCCAACACGCCCTTGCAGCTGGAAGTGGAATTCCTCTACATGGCCAGTCATAAGTCTAAAAATACTTCCAATGAATACCTGGAAAACTACTACCGGACCTTTGCCGACATCATGTCTACTCCAGCCTCCACCTTTGCTGGGGAGCGCAAGCCGGGCTTTACTATCACTTTGGGATCGACAAGCAGCCTCTGGAAAAGAAGCTGTCCGGCATTTATGAGCAGGAAG…
	LPJCKDFM_00138 peptidase T	ATGGCTTTTTCCGACCTTGATTTTTTAGAAAAAAACTTCATCCACTACGCCAAGGAAGACACCCAGTCCAAATACGCCAATAAAGACCAGGTTCCGACCACGCCTAATCAGGTCAAGATGATGAAGGAACTGGCTGACCAGGTCAAAGACTATGGCCTTGAGTCTTATTACAATAAAAAAACTGCCTTCGCGATCGGCCACCTGGCCGCTAATACGGCAGGCGTTGCCCCAATCGGCTTTTTCGCCCATGTGGACACGGTTGAATTTGACGACCGCTTCCCCATCCGCCCCCAAGTCCACCGGGACTACCAGGGGCAAAAGCTGGCCCTGGATGAAGCGAACGGCATTTTCCTGGACCCGGAAGAATTTCCTGACCTGCTGACCTTAAAGGGGCAGACC…
	LPJCKDFM_01695 peptidase T	ATGGAATACCCAACTTTGCTGCCAAGATTTTTGAAGTACGTCAAGATCAACTCCCGGTCAGATGAACATGCCGACCGCTTCCCATCAACCCAAAGAGAAGTGGACTACCAAATGGTCATCATGAAGGAACTGGAAGAACTGGGCTTAAGTGACGTTCACTACAATGAAAAGGCCGGTACGGTCATCGCAACTATTCCTTCCAACGTTGACTGGGACGTGCCGGTTATGGGCTTCTTGGCCCACTGCGACACGGCTGATTTCAATTCAGAAAACGTTAAGCCGCAGATTACTGAAAACTACGACGGGGAAAGCAAGATCCAATTGGGCGACAGCGAATTCTACCTGGACCCGGCCGTCTTCCCGAACTTGAAGAAGTACAAGGGGCAGACCATCATCTCT…
	LPJCKDFM_00969 phosphonate ABC transporter, permease protein PhnE	ATGGATACGACAATGAAGAAATTACCACCAAAACCAGTGACGGCCAAGTCCAGAGCTATTAAGTGGGGCGGCTGGATTATTTCCATCGCCATCATTATTTGGTCCTGCACGGGCATCGACTTCGGCGGGATCAAGCCAACTGCCGGCCAGATTACCGGGGCGATTTTCAATGGTCTTTTCCACCCGGACTGGTCATACGTTTATAACGGCAGCGGGGAAGACCTGGTTTCCCAATTGTGGCAGACCTTGTGTATTGCCTTCCTGGGGACTTTTATCTCCGCCATCATTTCAGTCCCTTTTGCCTTCTGGGCAGCCAACACCCGGCACAAGAAGTTCTGGGTATCTGAAAGCGGGAAGATCGTTTTGACTTTCATCAGATCCTTCCCGGAAATCGTTCTG…
	LPJCKDFM_00970 phosphonate ABC transporter, permease protein PhnE	ATGTCAGCAACTGACCGCGACATGTTAAAACTTCCAAAAAAGAAGTTTAAGATGTGGAACTGGGTCTGGGTCATCTTGATGGTCCTGGGTCTGGTTTTATCTGTTAACAACACGCAGACCAGTCTGCCGGAATTTTTCGCCAACTTTGACCAGTTCGCGGAAATCTTCGTGCAGATGGCTCAGCCGGACTGGTCATATGCCGGCACTGCCATTCCTTACCTGGTGGAAACGATCAAGATGGCCATCGTCAGTACGGTTATCGGGTCCCTCTTGGCCTTCGTTTACTCACTTTTGATTGCCAGAAACATTGTCCATAACCGGGCAATTACCGGCGTTCTGCGCTTCATCATGAACATCATCAGAACGATTCCTGACCTGCTCTTGGGTTCAATCTTCGTT…
	LPJCKDFM_01780 phosphoenolpyruvate synthase	ATGGAAATTAACGACAAGAAGGAATTGACTGAAGAAGAACGCGAAAATGCATACATTCTTTGGTTTAACCAACTGCGCCGCGCTGACGTGGCCTTGGTTGGGGGCAAATCATCATCATTGGGTGAATTGACTTCAGGTACTGACGTGCCAGTGCCTTATGGTTTCGCAACGACCGCGCACGGCTACCGGCACTTCATGGAAGTCAATGGCTTGAACGAGAAGGTAAATGCCTTGCTGGCAACTTTGAAGGACCCGGAAGACTCAGAAGAACTGCACCGGGTCTGCAGCCAGATCAGAAAGATCATGCGCGAGGCACCAATGCCGGAAGACTTAGCAGAAGACATCGGCAACTCATATGACGAACTGGCCAAGATGACCGGACAAAACGAACCATACGTT…
	LPJCKDFM_00743 glutamate 5-kinase	GTGGCCGACAAGCAGGTTGCGGCCACTGTCGGCCAGGGGCTCTTGATCAAGGAGTACACGCGCAGCCTTTTGGTCCAGGGCGTGGTTTCCGCCCAGATCCTCCTGACCCAGGACGACTTCGCTGACCAGCGCCGCTACCAAAATGCCCAGACGGCCTTGAACGTTCTTTTGAGCCGGCGGGTCATCCCCATCATCAACGAAAATGACACCATCGCCATCGATGAACTGAAAGCTCAACTCAGCAACTGA
	LPJCKDFM_00430 bifunctional pyr operon transcriptional regulator/uracil phosphoribosyltransferase PyrR	ATGAGCAAACAAATCATGGATGAAGCGGGGATCCGCCGGGCTCTGACCAGAATGAGCTACGAAATCGTGGAAAGAAACAAGGGGACGGAAAACCTGGTCTTAATCGGGATCAAGACCCGGGGCTGGTACCTGGCCAAGAGAATCGGTGATCGCCTGGCCAAGATTGAAAACAGCCAGCTGTCAGTCTTGTCTTTAGACATCTCCGCCTACCGTGACGACCTCAGCCAGGAGGAAAAGGACAAGGCCATTGCCAGCTTTGACACTTCCTTTGACTTGACTGGCAAGACGGTCATCCTGGTTGACGACGTCCTTTACACTGGCCGGACCATCCGGGCAGCCCTTGACGCCATCATGGACCAGGGCCGGCCAGACAAGATCGCTCTGGCGGTCTTGATCGAC…
	LPJCKDFM_01936 GTP cyclohydrolase II	ATGCTGCGGATCCACTCCAAGTGCCTGACCGGGGACGTCTTCGGCTCCAAGCGCTGTGACTGCGGCCACCAGCTCCACCAGGCCATGCGGCGGATTGAAGAAAAGGGGTTCGGGCTTATCCTCTATCTTAACCAAGAAGGACGGGGGATTGGCCTGACTAATAAGCTCCGGGCTTATGCCTTGCAGGACCAAGGGTCATGA
	LPJCKDFM_01935 3,4-dihydroxy-2-butanone-4-phosphate synthase	ATGCCTTGCAGGACCAAGGGTCATGATACTTATGACGCCAACTTGCTTCTGGGCTTTGCTCCAGATGAGCGCAAGTACGACGTGGCCGCCGAAATAATCAAGGATTTGGGGATTAAGCAGGTACAGCTTTTGACCAATAACCCGGACAAGATCAAGCAATTGGAAGAGGCCGGGGTGGAAATTACCGACCGCCTGCCCCTGGAAATAGCGGCGACGGCTGAGGACCGCAGATATCTGGAAACCAAGCGGGACCGCTTTAAGCACATGTTAGTCAGTTTATAG
	LPJCKDFM_01937 3,4-dihydroxy-2-butanone-4-phosphate synthase	GTGGCCGACGACGAAGACCGGGAAGCCGAAGGGAACATGATTAGTTTGGGAAGCAAGGTTACTCCGGAAAAAATCAACTTCATGACCCAGCATGCCCGGGGCCTGATCTGCACCAGTATTGGCCGGGAGATCGCGGAAAGACTGGAACTGCCGCAGATGTGGCAGGACAACACGGACACGTTTGGGACGGCCTTTACTGTCAGCGTTGACTATAAGACGACGACCACAGGAATCTCTGCTTACGACCGTGCAACTACGATCAAGGCCCTGGCCGACCCGGAAGCCTCAGTTACCCTGGCCAGACTGGCTGGCGAGGCGGAAGTGGCCTACATCTGCGAAATTTTGAAGGAAGATGGGCACATGGCCCGCCGGCCGGAACTGGAAGAAATCGCCAAGGAA…
	LPJCKDFM_00236 23S rRNA (uracil(1939)-C(5))-methyltransferase RlmD	ATGAAGAAAAATGAAATCGTCGAAGTCGAAATCACCGACTTGTCATATGAAGCCATGGGGGTCGGCCATGTTAATGGCGAAACGGTCTTTGTCAACAACGCCCTGCCGGGTGAAGTGGTCAAGGCGCAAATTTTGAAGGACAAGAAGAGCTATGCTTTTGCCAGAATTTCTGAGATCGTCAAGGAAAGCCCGGACCGGGTCAAGGTGCCTCTCCGCCAGTACGTGCAAACCGGCCTGGCCAGCCTGGCTCATTTGAAGTACGACAAGCAGCTGGAATTCAAGCAAAAGCAGGTTAAGGAGCTTTTGAGCAAGGCCCACTTGGACCAGATCAAGGTAGCGGAAACTTTGCAAAGTCCCTTGGAAACTGGCTACAGAAACAAGGCCCAGGTACCGGTCAGA…
	LPJCKDFM_00784 23S rRNA (uracil(1939)-C(5))-methyltransferase RlmD	ATGCAGAAAAAAATTTTTTCAAAAAACGCTTCTAAAGAGCGGCACGTAATCATCACCATCAAGCGGCTGGGGATCAACGGTGAAGGGATCGGCTACTACAAGCGCAAGATCATCTTCATCCCCGGCGCCCTGCCAGACGAAGTCGTGGTGGCCAAGATCGTCAAGGAGCACCCCCAATACCTGGAAGGTGAATTAGTCCGGATCAAGGAAGCCAGCCCGGACCGGGTTCCCTTCCCATCCGGCGTTGACCCGAGAATCGGGGGCCTGGAACTGGCCCACCTGTCTTACGCTGGTCAGCTCAAGTTCAAGAAGGACAATCTGGTCTCTGCCCTTGAAAAGTACCACCCGCGCGGCTACAAGAACTACAAGATCAAGAACACCATCCCAGCCCCAGACCAG…
	LPJCKDFM_00410 50S ribosomal protein L33	ATGGCAGTAAAGAAAGCAGCTTTGGCCTGCAGCGTTTGCGGGTCACGGAACTACTCAATCACTGCAAACAGCAACCGCACCAAGCGCTTGGAACTGAACAAGTTCTGCAAGCACTGCGGCAAGAAGACTTTGCACAAGGAGACGAGGTAG
	LPJCKDFM_00913 50S ribosomal protein L33	ATGGCAGACAACATCATTTTAGAATGCACCGAATGTGGCGACAGAAGTTACTTATCTAAGAAGAACAAGCGTAAGCATCCGGAACGTTTGACCTTGAAGAAGTATTGCCCAGTTGAAAGACAGGTAACTCTTCACCGCGAGACTAAGTAA
	LPJCKDFM_01000 RNA polymerase sigma factor RpoD	GTGACAGAAGAAAAGCAAACCAAGGCTAATGAGATGTCCCTGGAAAAGGCGGTGAAGCTGGTTGTTGAGGGAGTAAAGGCCAGCCACCAAATCACTGAAGCTGTTTTCGAAGACCGCTTGATCAAGCCCTACAAATTAGAGGGCAAGGCCGTCGACCAGCTGGTCCAGGAATTTGAAGACAACGGGATCAGCATTGTTGATGAGGACGGCAAGCCTTCCAAGCTGGCTCTGACCAAGCAGAAAAATGTTGAAAAGGCGGAACTGAACAATATGGACGCCCCGACCGGGATGAAGATGAACGACCCGGTCAGAATGTACTTAAAGGAAATCGGCCGGGTCAACCTTTTGACCAGTGAGGAAGAAGTCGCCCTGGCCAAGCGGATTGAGGCCGGCGATGAA…
	LPJCKDFM_01001 RNA polymerase sigma factor RpoD	ATGACAGACAAAGCTAAGCAGACAGGAAAGGCAGACCAGGTATACCTGGCTGAAGCCGTTAAGTTAGTTGTTAAGGATGTCAAGAAGAGCAAGCAAATTTCTGAAAAGAAATTTACCGACCGCTTGCTGAAGCCTTACCAAATCGAAGGCCGGGCGGTCGATCAGCTGGTGCAGGAATTTGAAGACAACGGGATCAGCATTGTCGATGACAAGGGCGAACCGTCCAAATTGGCCCTGGCCAAGCAGAAAAACGTGGAAAAGGCAGAGCTGGAACACTTGTCAGCCCCAGGCAGCCGGATGAATGACCCTGTCCGCCAGTATTTGAAGCGGATCGGCCGGGTCAGCCTGCTCAGCGGGGATGAAGAAGTCCAGCTGGCCAAGCGGATTGAAGCCGGCGAC…
	LPJCKDFM_01841 pyruvate oxidase	ATGGTTGCCCTGGTAGCCAACGTTCCAACTCCTCGTCAAGACATCAACTTCTTCCAAGCCTTTGACGAAATGCCATGGTTCCGTGACGTTGCCGTTTGGGTCCACCAAGCCAAGACCAAGGAAGCTTTGCCAGTTTTGATGGACACTGCTATCCGTCAAGCTTACGCAAAGAAGGGTCCAGCTGTTTTGGTAATTCCTAAGGACTTCGGTTGGCAAGAAATTGAAGACAACTACCGCGTTTCCGCAAGCAACCACGTTGCTGACAACTACGCTGCTCCAACTGCTGAATCAATTGAAGCCGCAACTAAGTTGATCAAGGAAGCTAAGAACCCAGTTGTTTACTTCGGTTTGGGTGCTTCAGGCGCTGCCGAAGAATTGAAGGAATTTGCTGACAAGTTC…
	LPJCKDFM_01855 Fe-S cluster assembly protein SufB	ATGACCGCTGAAAAAGATGAAACCTTACAGGCCCTGGACCAGGACTACCAGTACGGCTTCAAAGACAAGATCGAACCCATCTATACCACGGGGACAGGCTTAAGTGAAGAGGTGGTCCGGCAGATTTCCGCAGCGAAAAATGAGCCGGACTGGATGCTGGACTTCCGCCTCAAGGCCTACCAGACCTACCTCAAAATGCCCCTGCCGGCTTTTGGCCCGGACTTGACCAAGATTGACTTTGACCACTTGAACTACTTCCGCCGGGATGCCAAAAAGGCGGTCCGGGACTGGAACGAGGTGCCGGACAAGATTAAGGAGACCTTTGAAAAGCTGGGCGTTCCCCAGGCCGAGCGCCAGTACCTGGCCGGGTCGTCGGCTCAGTATGAGTCAGAAGTCGTT…
	LPJCKDFM_01851 Fe-S cluster assembly ATPase SufC	ATGTCAGAGTTAGCAATTACTGATTTGCACGTAGAAATTGCCGGCAAGGAGATTCTCAAGGGGGTTAACTTGCAGCTGAAAACCGGGGAGATCCATGCCATTATGGGACCAAATGGGACGGGGAAGTCGACCCTGTCAGAAGCCATTATGGGAAACCCGGCATATAAGGTAACCCAGGGGTCAGTCAAGCTGGATGGGCAAGAGCTGCTGGATTTGCCAGTTGACGACCGGGCCCGGGCCGGCCTCTTTTTGGCCATGCAGTACCCGGCTGAAATCCCTGGCGTCAGCAACGCTGAATTCATCCGGGGGGCTTTGAACGCCCGCCGGCCGGAAGGCGATCCAGTCCCGGCCCGGGAATTCCTCCAGGAACTGTATGAAAAGATGGACTTTTTGGACATG…
	LPJCKDFM_01852 Fe-S cluster assembly protein SufD	ATGACCGCACAAGCATGGTTTGCAAAAATGCAGGCAGAAGCCGCTGCCACTTTGCCGGACTTGCCTAGGCCCGACTTTGCCAAGGTGGACTACCGGGCCTGGCCCCTGTCTTTGACCCGGCCCTTGCAAAAGAGGGTAGCTTTTTCCATTGAAGCTGGGGCAGAATTTTGGGCAAAAGGCTGCGTCGCCTGCGACTGGGAGACGGCTTTAGCTGAGCACGGGGACCTGCTGGAAAAGTACTTTGGCCGGGCGGCAAATTTTAAGGAAAATCGCCTTTTAGGAGAAAACGTGGCCAAGATGGAGCAGGGGCTCTTTATTTATGTGCCAGACAATGTGGCCTTGGCAGAGCCCTTGACGGTAACTTATTTGCAAGACAGCCAAAAGCAAGAAGACTTTGCC…
	LPJCKDFM_00432 tRNA adenosine(34) deaminase TadA	ATGTATTCAAGCGAAGAAAAAAAGACCTACATGGAGGCCGCCTTTGCGGAAGCAGAAAAGGCCCGCCGGCAAGACGAGGTTCCCATCGGGGCCGTTGTCGTGGGGCCAGACGGGCAGATTATTGGCCGGGGCTACAACCGGCGGGAGCTGGATGAAGACGGGACAGCCCATGCCGAAATTCTGGCTATTAAAGAAGCCTGCCAAAAGCTAGACTCCTGGCGCCTGATCGACTGCAGCCTGTTTGTCACCCTGGAGCCTTGCGCCATGTGTGCCGGAGCCATTATCAACTCCCGGATCAAGGAAGTCTACTTCGCGGCCATGGACCCCAAAGCTGGCGCCGCCGGCAGCGTGGTCGACCTCTTCAGCCTGGAAAAATTCAACCACCATCCCAAGGTCATC…
	LPJCKDFM_01649 IS200/IS605 family transposase	ATGCCTGATCACATTCATATGCTCATCTCGTTTTCGCCAAAGCAGAGGCCTGTAGACATAGTTAAGGGGCTGAAGGGCTGGACAGCTCGGAAATGGTTTGAGCTGTACCCGGAAACTAAGCAGATGCTATGGGGTGGCCATCTCTGGTCGCCAAGCTATTTTATGAGCACCTTAGGTGACATGAGCAAAGAAGTCGTTAAAAATTACATTGCATCTCAGTACACAGCAGCCATGAAAAAACAGCAGAATGGCAAGTATGGCGAGTTGGAAAGAAAGAGAAGAAAGAGAAGAAAGAGAAGAAAGAGAAACTAA
	LPJCKDFM_01980 IS200/IS605 family transposase	ATGCCTGATCACGTTCATATGCTCATCTCGTTTTCGCCAAAGCAGAGGCCTGTAGACATAGTTAAGGGGTTGAAGGGCTGGACAGCTCGGAAATGGTTTGAGCTGTACCCGGAAACTAAGCAGATGCTATGGGGCGGCCATCTCTGGTCGCCAAGCTATTTTATGAGCACCTTGGGTGACATGAGCAAAGAAGTCGTGAAAAATTACATTGCATCTCAGTACACGGCAGCCATGAAAAAACAGCAGAATGGCAAGTATGGCGAGTTGGAAAGAAAGAGAAGAAAGAGAAACTAA
	LPJCKDFM_00852 IS66 family insertion sequence element accessory protein TnpB	ATGATTAATCTGGCTGAATTAGGTCGGGTGTTCATTGTTTGTGGTAATACCGACATGCGCCGGGGAATCGATTCGCTTGCTTACATAGTTAAGAAGAACTTCAATCTTGATCTCTTCTCTGGATGCGTCTTTCTCTTTTGCGGTAGCCGAAGAGATCGCTTCAAGGCACTTTATTGGGATGGCCAGGGATTCTGGATGCTCTATAAGCACTTTGAGAACGGGAAGTTGGCCTGGCCGAGCAATGAAGACGAAGCTCGAGAGTTGTCCGATGAGCAAGTCATGCGCTTGATGTAG
	LPJCKDFM_01963 IS66 family insertion sequence element accessory protein TnpB	ATGATTAACCTTTATGACTTGGGGCAGGTCTACATTGTTTGTGGTCGAACAGATATGAGACGCGGAATCGATGGCCTGGCTGCCATAGTTAAAGATGAATTTGATTTGGATCCTTTTTCTGGCCGAGTCTTTATCTTCTGTGGTGGCAAGGCAACTGTAACTCGTAATCAAAAGATTAAATATGCTGGCAAATTAACAGAAACTTCACGTGAACTTTACTATTACGTTGGCAGCGGTGCTTATGTTAAGGCAAAAGATGTAAGCTAA
	LPJCKDFM_00870 alpha,alpha-phosphotrehalase	ATGCAAAATCTAGGTCAAAAAGTCATCTACCAGATCTACCCAAAGTCCTTCTACGACGCTAACGGCGACGGGATCGGGGACCTCCGGGGCATTATCGAGAAGATCGACTATATCAAGAAGCTGAACGTAGACATGATCTGGTTCAACCCCTTCTATGTTTCCCCGCAAAACGACAACGGCTATGACATCGCCAACTATAGGGAGATCGATCCCCTTTTTGGCACGATGGCTGACTTTGAAGAGTTGCAGGCAAAATTAGCTGGCATCGGCGTGGGCGTGATGCTGGACATGGTTTTGAACCACTGCTCAACTGAACATGAATGGTTCAAGATGGCTTTAGCCGGGGATGAAAAATACCGGAAGTTCTTCTACCTGCGGCCCGGCAAGCCTGACGGCAGC…
	LPJCKDFM_00871 trehalose operon repressor	ATGACTGCCAAGCAAGACATGATTACCCAAGACCTGGCCGGCAAGATCCGGCACGGGATCTACCCGCCCAAGAGCTTTTTGCCCAGCGAAAACGAACTAGCCAATCTCTACGGGGCATCCCGGAACACGGTCAGAAAGTCCTTGGAAGACTTAACCAGCCTTGGATTAATCCAGAAGATCAAAGGCAAAGGCTCGATCGTCCTCGACTTTTCCCGCTTGAGCTTTCCAATTTCCAGGATCACGACTTTTAACGAACTGAACCAGTCCCTGGGACTAAAAGCAGAAACCAAGCTTTTGGAAATCAAGGAAGTCAAGAAAGTTCCCGACGACTTCAGCTGCGACAACACGGAGCCTTTTATCAAGGTCAAGCGGCTCAGAATCATTGACGGTGAGCTGGAC…
	LPJCKDFM_00825 uridine kinase	ATGTCAAAAAAGCAACACCACGTCATTATTGGTATCGCCGGCGGCAGCGGGTCGGGGAAGACGACCATTGCCCACGAATTATATGACCAGTTCAAAAACGACCGGATCCGGATCATCACGGAAGACTCTTATTATAAGAACCACCCGGAAATGTCCATGGCTGAAAGAAATAAAATTAATTTCGACCATCCGGATGCTTTTGATACTGAGCTCTTGATCAGCCAGCTGCAGGACCTGCTGAATGGCAAAGCCATCGAGATGCCGATCTATGACTTCACCACCCACCTGCGCAGCCCGGAAACGGTCCACGTTGAGCCAGCTGATATCATCATCCTGGAAGGGATCCTGGTTCTGGCCTCAGAACAATTACGGAACTTGATGGACATCAAGATCTTCGTC…
	LPJCKDFM_00826 uridine kinase	ATGGCTAAGCAGAAACCACTCGTCATTGGGATTGCCGGGGGGTCAGGCTCAGGCAAGACGACAGTCTCCAAGGAAATCAGCAAGCGCCTGCCAGCTGACCGGGTGCTCATTCTGACTGAAGATGCCTACTACAACGACAATTCAGCCCTCAGCATGGATGAACGCAAGAAGATCAACTACGACCATCCCAATGCTTACGACACTGACCTCTTGATTGAGCAGCTGCAGGACCTGCTGGATGGCAAGGCAATTGAAATGCCGACCTACAACTTCAACATCCTCTCCCGGGCCAAGGACACTATTCATGTTGAGCCAGCCGACATCATCATCCTGGAAGGGATCCTGGTTTTGGCTTCCGAAGAATTGCGGAAGTTCATGGACATCAAGCTTTTTGTCGAC…
	LPJCKDFM_01070 tyrosine recombinase XerS	ATGGAAACCAAGAAATACCTCTCCCTCATCGACCGGGAAATGGCCCAGATGCCGGACTTCGTCAAGGAATACCAGCTGGAAACAAGGCACTCTCTGACCACCAGCTACCAGTACTTAACGGAAATCCGCCGCTTTTTCTTCTGGCTGATCGCTGAAAATTTGACCCAGGCGAAAAGCCCCAGCCAAGTGCTGCCAAGCGACCTGGAAAAATTGAGCCGGAGCGATGTCATGCTCTACCTGGATAAACTGGAGCACAGCAAGAACAAGCAGGGCCACCTCAACTCCCCGACGACCGTCAACCGGTCGCTCAACGCCCTGCGCTCCTTGTACAAGTACTTGACGATCACGGCTGACAAGAACAATGGCGAGCCTTATTTTGACCGCAATGTCATGCTCAAG…
	LPJCKDFM_00708 peroxide stress protein YaaA	ATGAAGATTGTAATTTCCCCCGCTAAAAAAATGCAGACAGACGGCGGCTTTTTGCCGAAAAGCCAGCCCGTCTTCCTCGACCAGGCTGAGGAGCTTTGGTCCTATTTGCATTCCTTAGATCAAACTGGCCTGGAAAAAGTCTGGCGGGCCAATGCCAAAATCACCGAAGAAGCCCGGCAGATGCTGGCTGCTGACCTAACTCAGCCGCAAGTACCAGCCCTCTTTGCCTACAGTGGCCTGCAGTACCAGTACCTGGCCGCCGATGTTTTAGACCAAGCCGGGCTAGACTACCTGGATCAGCACCTGCGCGTTTTGTCCGGTCTTTACGGCAGCCTTCGCCCCTTTGACGGGATCGTGCCCTACCGCCTGGAAATGAAGAGCCCCCTGCCTGCCTTTAAG…
	LPJCKDFM_01380 S4 domain-containing protein YaaA	TTGGTGAAGGTGAAGACTATCGAAACTTTTGCGATTAATGGTGAATTCATCACCCTCGGACAATTTTTGAAAGATGAATGTATCGTTTCCTCGGGTGGGCAGGCCAAGTGGTACCTCAAGGACAGTCCAGTTCTGGTCAATGGGGACAAGGAAGACCGCCGGGGCAGGAAGCTCTATCCTGGTGACCGTTTGACCGTTGCCGGCAAGGAATATGAGCTGGTTCAGGGACTTTAA
	LPJCKDFM_00321 putative protein YqbN	ATGGTAGAAGCAACTAGCATTTCAGACTTTCTTTCAGAAAATGTAGCGCCAGCCCGAGAAACCAAGGAAATCAAGTTCAAGCGGTTCAAGTCACCTTTTAAGGTGCGGTCTCTGACTGGTGAAGACGTCAACCGCTTGCGTAGAGAAGCCACTAAGCGGGTTCTCAATCGGAAGACTCACCAATACGAAAACGAGACTGACCAGAATGAATTTATCTCTAAGGTCGTTGCTGAAAGCGTAGTTGTTCCAGACCTGCTTAACGAAAAGCTGCAGCGGTCATACGGCGTGATCGGCGATCCGGAAAAACTGCTCGGTGCAATGCTGTCAGCAGGTGAATACAGCGTCCTAGCTAACGAAGTAACCGAGCTGTCTCACCTTGACGGCGACATGAATGCCTTG…

## Sheet: Table S12. 
Table S12. Functional genes of TY-11 non-core genome .
Ko orthologs & metabolism	Number of genes in genome
Global and overview maps
01100 Metabolic pathways	18
01110 Biosynthesis of secondary metabolites	5
01120 Microbial metabolism in diverse environments	2
01200 Carbon metabolism	2
01212 Fatty acid metabolism	2
01230 Biosynthesis of amino acids	1
01232 Nucleotide metabolism	3
01250 Biosynthesis of nucleotide sugars	1
01240 Biosynthesis of cofactors	4
Carbohydrate metabolism
00010 Glycolysis / Gluconeogenesis	1
00052 Galactose metabolism	3
00500 Starch and sucrose metabolism	1
00520 Amino sugar and nucleotide sugar metabolism	1
00620 Pyruvate metabolism	4
00640 Propanoate metabolismX	1
00650 Butanoate metabolism	1
00660 C5-Branched dibasic acid metabolism	1
Energy metabolism
00190 Oxidative phosphorylation	1
00195 Photosynthesis	1
00720 Carbon fixation pathways in prokaryotes	2
00680 Methane metabolism	1
Lipid metabolism
00061 Fatty acid biosynthesis	2
Nucleotide metabolism
00230 Purine metabolism	1
00240 Pyrimidine metabolism	3
Amino acid metabolism
00250 Alanine, aspartate and glutamate metabolism	2
00220 Arginine biosynthesis	1
Glycan biosynthesis and metabolism
00541 O-Antigen nucleotide sugar biosynthesis	1
Metabolism of cofactors and vitamins
00780 Biotin metabolism	1
00790 Folate biosynthesis	2
Xenobiotics biodegradation and metabolism
00983 Drug metabolism - other enzymes	1
Genetic Information Processing
Translation
03010 Ribosome	1
00970 Aminoacyl-tRNA biosynthesis	1
Folding, sorting and degradation
03060 Protein export	1
Environmental Information Processing
Membrane transport
02010 ABC transporters	2
Cellular Processes
Cell motility
02040 Flagellar assembly	1
Human Diseases
Immune disease
05340 Primary immunodeficiency	1

## Sheet: Table S13.
Table S13. Core genome of subspecies indicus and bulguricus (combindly)
acpP	acyl carrier protein
acpS	holo-ACP synthase
addA	helicase-exonuclease AddAB subunit AddA
alaS	alanine--tRNA ligase
alr	alanine racemase
argS	arginine--tRNA ligase
asnA	aspartate--ammonia ligase
aspS	aspartate--tRNA ligase
atpA	F0F1 ATP synthase subunit alpha
atpB	F0F1 ATP synthase subunit A
atpD	F0F1 ATP synthase subunit beta
atpE	F0F1 ATP synthase subunit C
atpF	F0F1 ATP synthase subunit B
cbpA	cyclic di-AMP binding protein CbpA
cdaA	diadenylate cyclase CdaA
cdd	cytidine deaminase
clpX	ATP-dependent Clp protease ATP-binding subunit ClpX
cmk	(d)CMP kinase
coaA	type I pantothenate kinase
coaBC	bifunctional phosphopantothenoylcysteine decarboxylase/phosphopantothenate--cysteine ligase CoaBC
coaD	pantetheine-phosphate adenylyltransferase
coaE	dephospho-CoA kinase
crcB	fluoride efflux transporter CrcB
cysK	cysteine synthase A
cysS	cysteine--tRNA ligase
def	peptide deformylase
der	ribosome biogenesis GTPase Der
dinB	DNA polymerase IV
dltA	D-alanine--poly(phosphoribitol) ligase subunit DltA
dltB	D-alanyl-lipoteichoic acid biosynthesis protein DltB
dltC	D-alanine--poly(phosphoribitol) ligase subunit DltC
dltD	D-alanyl-lipoteichoic acid biosynthesis protein DltD
dltX	teichoic acid D-Ala incorporation-associated protein DltX
dnaA	chromosomal replication initiator protein DnaA
dnaB	replicative DNA helicase
dnaG	DNA primase
dnaI	primosomal protein DnaI
dnaJ	molecular chaperone DnaJ
dnaK	molecular chaperone DnaK
dnaN	DNA polymerase III subunit beta
dnaX	DNA polymerase III subunit gamma/tau
dprA	DNA-processing protein DprA
dtd	D-aminoacyl-tRNA deacylase
dusB	tRNA dihydrouridine synthase DusB
eno	phosphopyruvate hydratase
era	GTPase Era
ezrA	septation ring formation regulator EzrA
fetB	iron export ABC transporter permease subunit FetB
ffh	signal recognition particle protein
fni	type 2 isopentenyl-diphosphate Delta-isomerase
frr	ribosome recycling factor
ftsA	cell division protein FtsA
ftsH	ATP-dependent zinc metalloprotease FtsH
ftsL	cell division protein FtsL
ftsY	signal recognition particle-docking protein FtsY
ftsZ	cell division protein FtsZ
fusA	elongation factor G
galE	UDP-glucose 4-epimerase GalE
galU	UTP--glucose-1-phosphate uridylyltransferase GalU
gap	type I glyceraldehyde-3-phosphate dehydrogenase
gatA	Asp-tRNA(Asn)/Glu-tRNA(Gln) amidotransferase subunit GatA
gatB	Asp-tRNA(Asn)/Glu-tRNA(Gln) amidotransferase subunit GatB
glmM	phosphoglucosamine mutase
glmS	glutamine--fructose-6-phosphate transaminase (isomerizing)
glmU	bifunctional UDP-N-acetylglucosamine diphosphorylase/glucosamine-1-phosphate N-acetyltransferase GlmU
glnA	type I glutamate--ammonia ligase
gltX	glutamate--tRNA ligase
glyQ	glycine--tRNA ligase subunit alpha
glyS	glycine--tRNA ligase subunit beta
gmk	guanylate kinase
gndA	NADP-dependent phosphogluconate dehydrogenase
groL	chaperonin GroEL
guaA	glutamine-hydrolyzing GMP synthase
gyrA	DNA gyrase subunit A
gyrB	DNA topoisomerase (ATP-hydrolyzing) subunit B
hflX	GTPase HflX
hisS	histidine--tRNA ligase
holA	DNA polymerase III subunit delta
hprK	HPr(Ser) kinase/phosphatase
hpt	hypoxanthine phosphoribosyltransferase
hrcA	heat-inducible transcriptional repressor HrcA
hslO	Hsp33 family molecular chaperone HslO
hslU	ATP-dependent protease ATPase subunit HslU
hslV	ATP-dependent protease subunit HslV
htpX	zinc metalloprotease HtpX
ileS	isoleucine--tRNA ligase
infA	translation initiation factor IF-1
infB	translation initiation factor IF-2
infC	translation initiation factor IF-3
lepA	translation elongation factor 4
leuS	leucine--tRNA ligase
lexA	transcriptional repressor LexA
lgt	prolipoprotein diacylglyceryl transferase
ligA	NAD-dependent DNA ligase LigA
lspA	signal peptidase II
lysS	lysine--tRNA ligase
map	type I methionyl aminopeptidase
metG	methionine--tRNA ligase
metK	methionine adenosyltransferase
mfd	transcription-repair coupling factor
mgtA	magnesium-translocating P-type ATPase
miaA	tRNA (adenosine(37)-N6)-dimethylallyltransferase MiaA
mnmA	tRNA 2-thiouridine(34) synthase MnmA
mnmE	tRNA uridine-5-carboxymethylaminomethyl(34) synthesis GTPase MnmE
mnmG	tRNA uridine-5-carboxymethylaminomethyl(34) synthesis enzyme MnmG
mraY	phospho-N-acetylmuramoyl-pentapeptide-transferase
mraZ	division/cell wall cluster transcriptional repressor MraZ
mreC	rod shape-determining protein MreC
mreD	rod shape-determining protein MreD
mscL	large conductance mechanosensitive channel protein MscL
murB	UDP-N-acetylmuramate dehydrogenase
murC	UDP-N-acetylmuramate--L-alanine ligase
murD	UDP-N-acetylmuramoyl-L-alanine--D-glutamate ligase
murG	undecaprenyldiphospho-muramoylpentapeptide beta-N-acetylglucosaminyltransferase
murI	glutamate racemase
mutL	DNA mismatch repair endonuclease MutL
mutM	DNA-formamidopyrimidine glycosylase
mutS	DNA mismatch repair protein MutS
mvaD	diphosphomevalonate decarboxylase
mvk	mevalonate kinase
nadE	ammonia-dependent NAD(+) synthetase
nagA	N-acetylglucosamine-6-phosphate deacetylase
nagB	glucosamine-6-phosphate deaminase
noc	nucleoid occlusion protein
nrdD	anaerobic ribonucleoside-triphosphate reductase
nrdG	anaerobic ribonucleoside-triphosphate reductase activating protein
nrdJ	ribonucleoside-triphosphate reductase, adenosylcobalamin-dependent
nrdR	transcriptional regulator NrdR
nth	endonuclease III
nusA	transcription termination factor NusA
nusB	transcription antitermination factor NusB
nusG	transcription termination/antitermination protein NusG
obgE	GTPase ObgE
parC	DNA topoisomerase IV subunit A
parE	DNA topoisomerase IV subunit B
pcp	pyroglutamyl-peptidase I
pcrA	DNA helicase PcrA
pepC	aminopeptidase C
pepF	oligoendopeptidase F
pepQ	Xaa-Pro dipeptidase
pepV	dipeptidase PepV
pfkA	6-phosphofructokinase
pfkB	1-phosphofructokinase
pgsA	CDP-diacylglycerol--glycerol-3-phosphate 3-phosphatidyltransferase
pheS	phenylalanine--tRNA ligase subunit alpha
pheT	phenylalanine--tRNA ligase subunit beta
phnC	phosphonate ABC transporter ATP-binding protein
phoU	phosphate signaling complex protein PhoU
pknB	Stk1 family PASTA domain-containing Ser/Thr kinase
plsX	phosphate acyltransferase PlsX
plsY	glycerol-3-phosphate 1-O-acyltransferase PlsY
polA	DNA polymerase I
prfA	peptide chain release factor 1
prfB	peptide chain release factor 2
priA	primosomal protein N'
prmA	50S ribosomal protein L11 methyltransferase
prmC	peptide chain release factor N(5)-glutamine methyltransferase
pstA	phosphate ABC transporter permease PstA
pstB	phosphate ABC transporter ATP-binding protein PstB
pstC	phosphate ABC transporter permease subunit PstC
pth	aminoacyl-tRNA hydrolase
ptsP	phosphoenolpyruvate--protein phosphotransferase
purB	adenylosuccinate lyase
purD	phosphoribosylamine--glycine ligase
purE	5-(carboxyamino)imidazole ribonucleotide mutase
purF	amidophosphoribosyltransferase
purH	bifunctional phosphoribosylaminoimidazolecarboxamide formyltransferase/IMP cyclohydrolase
purK	5-(carboxyamino)imidazole ribonucleotide synthase
purL	phosphoribosylformylglycinamidine synthase subunit PurL
purM	phosphoribosylformylglycinamidine cyclo-ligase
purN	phosphoribosylglycinamide formyltransferase
purQ	phosphoribosylformylglycinamidine synthase subunit PurQ
purR	pur operon repressor
purS	phosphoribosylformylglycinamidine synthase subunit PurS
pyk	pyruvate kinase
pyrE	orotate phosphoribosyltransferase
pyrF	orotidine-5'-phosphate decarboxylase
pyrH	UMP kinase
radA	DNA repair protein RadA
raiA	ribosome-associated translation inhibitor RaiA
rapZ	RNase adapter RapZ
rbsK	ribokinase
recA	recombinase RecA
recF	DNA replication/repair protein RecF
recG	ATP-dependent DNA helicase RecG
recJ	single-stranded-DNA-specific exonuclease RecJ
recN	DNA repair protein RecN
recO	DNA repair protein RecO
recR	recombination mediator RecR
recU	Holliday junction resolvase RecU
recX	recombination regulator RecX
ribF	riboflavin biosynthesis protein RibF
rimI	ribosomal protein S18-alanine N-acetyltransferase
rimM	ribosome maturation factor RimM
rimP	ribosome maturation factor RimP
rlmH	23S rRNA (pseudouridine(1915)-N(3))-methyltransferase RlmH
rnc	ribonuclease III
rnmV	ribonuclease M5
rnpA	ribonuclease P protein component
rnr	ribonuclease R
rny	ribonuclease Y
rnz	ribonuclease Z
rpe	ribulose-phosphate 3-epimerase
rpiA	ribose-5-phosphate isomerase RpiA
rplA	50S ribosomal protein L1
rplB	50S ribosomal protein L2
rplC	50S ribosomal protein L3
rplD	50S ribosomal protein L4
rplE	50S ribosomal protein L5
rplF	50S ribosomal protein L6
rplI	50S ribosomal protein L9
rplJ	50S ribosomal protein L10
rplL	50S ribosomal protein L7/L12
rplM	50S ribosomal protein L13
rplN	50S ribosomal protein L14
rplO	50S ribosomal protein L15
rplP	50S ribosomal protein L16
rplQ	50S ribosomal protein L17
rplR	50S ribosomal protein L18
rplS	50S ribosomal protein L19
rplT	50S ribosomal protein L20
rplU	50S ribosomal protein L21
rplV	50S ribosomal protein L22
rplW	50S ribosomal protein L23
rpmA	50S ribosomal protein L27
rpmB	50S ribosomal protein L28
rpmC	50S ribosomal protein L29
rpmD	50S ribosomal protein L30
rpmF	50S ribosomal protein L32
rpmH	50S ribosomal protein L34
rpmI	50S ribosomal protein L35
rpoC	DNA-directed RNA polymerase subunit beta'
rpoZ	DNA-directed RNA polymerase subunit omega
rpsA	30S ribosomal protein S1
rpsB	30S ribosomal protein S2
rpsC	30S ribosomal protein S3
rpsD	30S ribosomal protein S4
rpsE	30S ribosomal protein S5
rpsF	30S ribosomal protein S6
rpsG	30S ribosomal protein S7
rpsH	30S ribosomal protein S8
rpsI	30S ribosomal protein S9
rpsJ	30S ribosomal protein S10
rpsK	30S ribosomal protein S11
rpsL	30S ribosomal protein S12
rpsM	30S ribosomal protein S13
rpsO	30S ribosomal protein S15
rpsP	30S ribosomal protein S16
rpsQ	30S ribosomal protein S17
rpsR	30S ribosomal protein S18
rpsS	30S ribosomal protein S19
rpsT	30S ribosomal protein S20
rpsU	30S ribosomal protein S21
rsfS	ribosome silencing factor
rsgA	ribosome small subunit-dependent GTPase A
rsmA	16S rRNA (adenine(1518)-N(6)/adenine(1519)-N(6))-dimethyltransferase RsmA
rsmB	16S rRNA (cytosine(967)-C(5))-methyltransferase RsmB
rsmG	16S rRNA (guanine(527)-N(7))-methyltransferase RsmG
rsmH	16S rRNA (cytosine(1402)-N(4))-methyltransferase RsmH
rsmI	16S rRNA (cytidine(1402)-2'-O)-methyltransferase
ruvA	Holliday junction branch migration protein RuvA
ruvB	Holliday junction branch migration DNA helicase RuvB
ruvX	Holliday junction resolvase RuvX
scpB	SMC-Scp complex subunit ScpB
secA	preprotein translocase subunit SecA
secE	preprotein translocase subunit SecE
secG	preprotein translocase subunit SecG
secY	preprotein translocase subunit SecY
serS	serine--tRNA ligase
smc	chromosome segregation protein SMC
smpB	SsrA-binding protein SmpB
spxA	transcriptional regulator SpxA
tagD	glycerol-3-phosphate cytidylyltransferase
thiI	tRNA 4-thiouridine(8) synthase ThiI
thrC	threonine synthase
thrS	threonine--tRNA ligase
tig	trigger factor
tilS	tRNA lysidine(34) synthetase TilS
tmk	dTMP kinase
topA	type I DNA topoisomerase
tpiA	triose-phosphate isomerase
trmB	tRNA (guanosine(46)-N7)-methyltransferase TrmB
trmFO	methylenetetrahydrofolate--tRNA-(uracil(54)-C(5))-methyltransferase (FADH(2)-oxidizing) TrmFO
trpS	tryptophan--tRNA ligase
truA	tRNA pseudouridine(38-40) synthase TruA
truB	tRNA pseudouridine(55) synthase TruB
trxA	thioredoxin
trxB	thioredoxin-disulfide reductase
tsaB	tRNA (adenosine(37)-N6)-threonylcarbamoyltransferase complex dimerization subunit type 1 TsaB
tsaD	tRNA (adenosine(37)-N6)-threonylcarbamoyltransferase complex transferase subunit TsaD
tsaE	tRNA (adenosine(37)-N6)-threonylcarbamoyltransferase complex ATPase subunit type 1 TsaE
tsf	translation elongation factor Ts
tuf	elongation factor Tu
typA	translational GTPase TypA
tyrS	tyrosine--tRNA ligase
upp	uracil phosphoribosyltransferase
uvrA	excinuclease ABC subunit UvrA
uvrC	excinuclease ABC subunit UvrC
walK	cell wall metabolism sensor histidine kinase WalK
wecB	UDP-N-acetylglucosamine 2-epimerase (non-hydrolyzing)
whiA	DNA-binding protein WhiA
xerD	site-specific tyrosine recombinase XerD
xseA	exodeoxyribonuclease VII large subunit
yabA	DNA replication initiation control protein YabA
yajC	preprotein translocase subunit YajC
ybeY	rRNA maturation RNase YbeY
ychF	redox-regulated ATPase YchF
yidD	membrane protein insertion efficiency factor YidD
yihA	ribosome biogenesis GTP-binding protein YihA/YsxC
ylqF	ribosome biogenesis GTPase YlqF
yqeH	ribosome biogenesis GTPase YqeH
yqeK	bis(5'-nucleosyl)-tetraphosphatase (symmetrical) YqeK
yycF	response regulator YycF
zwf	glucose-6-phosphate dehydrogenase

## Sheet: Table S14. 
Table S14. Only indicus and only bulguricus core.
Only indicus core genes
arcC	arcC carbamate kinase
argF	argF ornithine carbamoyltransferase
argH	argH argininosuccinate lyase
cls	cls cardiolipin synthase
dapA	dapA 4-hydroxy-tetrahydrodipicolinate synthase
dapB	dapB 4-hydroxy-tetrahydrodipicolinate reductase
dapD	dapD 2,3,4,5-tetrahydropyridine-2,6-dicarboxylate N-acetyltransferase
dapF	dapF diaminopimelate epimerase
fmt	fmt methionyl-tRNA formyltransferase
gatC	gatC Asp-tRNA(Asn)/Glu-tRNA(Gln) amidotransferase subunit GatC
glpK	glpK glycerol kinase GlpK
groES	groES co-chaperone GroES
grpE	grpE nucleotide exchange factor GrpE
lysA	lysA diaminopimelate decarboxylase
manA	manA mannose-6-phosphate isomerase, class I
mmuM	mmuM homocysteine S-methyltransferase
msrA	msrA peptide-methionine (S)-S-oxide reductase MsrA
msrB	msrB peptide-methionine (R)-S-oxide reductase MsrB
nhaC	nhaC Na+/H+ antiporter NhaC
ppc	ppc phosphoenolpyruvate carboxylase
proC	proC pyrroline-5-carboxylate reductase
recQ	recQ DNA helicase RecQ
rfbA	rfbA glucose-1-phosphate thymidylyltransferase RfbA
rfbB	rfbB dTDP-glucose 4,6-dehydratase
rfbC	rfbC dTDP-4-dehydrorhamnose 3,5-epimerase
rfbD	rfbD dTDP-4-dehydrorhamnose reductase
ribH	ribH 6,7-dimethyl-8-ribityllumazine synthase
rlmB	rlmB 23S rRNA (guanosine(2251)-2'-O)-methyltransferase RlmB
rplK	rplK 50S ribosomal protein L11
rseP	rseP RIP metalloprotease RseP
rsmD	rsmD 16S rRNA (guanine(966)-N(2))-methyltransferase RsmD
serC	serC 3-phosphoserine/phosphohydroxythreonine transaminase
ssb	ssb single-stranded DNA-binding protein
thrB	thrB homoserine kinase
trmD	trmD tRNA (guanosine(37)-N1)-methyltransferase TrmD
uvrB	uvrB excinuclease ABC subunit UvrB
yycH	yycH two-component system activity regulator YycH
Only bulguricus core genes
accB	accB acetyl-CoA carboxylase biotin carboxyl carrier protein
accC	accC acetyl-CoA carboxylase biotin carboxylase subunit
fabF	fabF beta-ketoacyl-ACP synthase II
fabI	fabI enoyl-ACP reductase FabI
pta	pta phosphate acetyltransferase
rpmJ	rpmJ 50S ribosomal protein L36
rpoE	rpoE DNA-directed RNA polymerase subunit delta
sufB	sufB Fe-S cluster assembly protein SufB
xerC	xerC tyrosine recombinase XerC
yidC	yidC membrane protein insertase YidC
